# Supplementary material for: Comprehensive analysis of codon usage pattern in Withania somnifera and its associated pathogens: Meloidogyne incognita and Alternaria alternata
Source: Genetica. 2022 Apr 13;150(2):129–44. doi: 10.1007/s10709-022-00154-w (PMC9050767; doi:10.1007/s10709-022-00154-w)
Supplement: Supplementary file 1 — Supplementary file1 (XLSX 503 kb) [file 10709_2022_154_MOESM1_ESM.xlsx]

## Sheet: Withania
CUB Indices data of Withania somnifera obtained from Online Computational Tool, CodonW and INCA software
Fasta header line	NCBI GenBank accession	Definition	T3s	C3s	A3s	G3s	CAI	CBI	Fop	Nc	GC3s	GC	L_sym	L_aa	Gravy	Aromo	ENC	length	GC3s	SCUO	ENC' | all	Fop | all	GC%	GC1%	GC2%	GC3%	Nc	Nc'	NcFDS	Nc'FDS	Um(g)	Ala_GCU	Ala_GCC	Ala_GCA	Ala_GCG	Cys_UGU	Cys_UGC	Asp_GAU	Asp_GAC	Glu_GAA	Glu_GAG	Phe_UUU	Phe_UUC	Gly_GGU	Gly_GGC	Gly_GGA	Gly_GGG	His_CAU	His_CAC
>lcl|KP318739.1_cds_AKH40248.1_1 [prote	KP318739	Withania somnifera cultivar WS-Y-08 DIM/DWF1 mRNA, complete cds.	0.4233	0.293	0.2976	0.2872	0.232	0	0.419	51.09	0.437	0.45	540	568	-0.400176	0.125	51.0881	569	0.351464	0.0798897	54.018	0	44.93	53.08	35.33	46.4	48.11	49.84	24.92	26.57	0.2	0.47368	0.21053	0.26316	0.05263	0.25	0.75	0.64516	0.35484	0.40476	0.59524	0.5	0.5	0.21212	0.21212	0.45455	0.12121	0.42857	0.57143
>lcl|FJ560880.2_cds_ACM09899.2_1 [gene=	FJ560880	Withania somnifera glycosyltransferase (PGT) mRNA, complete cds.	0.3772	0.2105	0.487	0.2063	0.207	-0.069	0.373	49.6	0.316	0.392	434	456	-0.199561	0.087719	49.6	457	0.273743	0.123679	58.1032	0	39.1	47.48	35.01	34.79	47.18	52.63	22.43	25.85	0.22	0.32	0.16	0.48	0.04	0.625	0.375	0.73913	0.26087	0.76316	0.23684	0.4375	0.5625	0.13636	0.27273	0.36364	0.22727	0.55556	0.44444
>lcl|FJ654696.1_cds_ACO44747.1_1 [prote	FJ654696	Withania somnifera UDP glycosyltransferase mRNA, complete cds.	0.4235	0.2213	0.3883	0.2273	0.214	-0.007	0.418	49.26	0.347	0.421	450	470	-0.224894	0.091489	49.2552	471	0.325123	0.104629	59.1671	0	42.04	48.83	39.92	37.37	47.56	52.42	24.98	27.51	0.2	0.47059	0.17647	0.23529	0.11765	0.71429	0.28571	0.65217	0.34783	0.75	0.25	0.4	0.6	0.2069	0.13793	0.55172	0.10345	0.55556	0.44444
>lcl|JQ710678.1_cds_AFI98878.1_1 [gene=	JQ710678	Withania somnifera chloroplast 1-deoxy-D-xylulose-5-phosphate synthase (DXS) mRNA, complete cds; nuclear gene for chloroplast product.	0.4725	0.1803	0.3696	0.1934	0.208	-0.044	0.394	48.38	0.299	0.442	695	717	-0.071687	0.076709	48.3802	718	0.211111	0.116725	57.4891	0	44.15	56.55	43.87	32.03	46.75	53.08	21.71	27.93	0.16	0.48649	0.14865	0.33784	0.02703	0.63636	0.36364	0.7027	0.2973	0.63158	0.36842	0.63333	0.36667	0.3913	0.11594	0.3913	0.10145	0.63636	0.36364
>lcl|GU808569.1_cds_ADG29353.1_1 [prote	GU808569	Withania somnifera cytochrome P450 reductase mRNA, complete cds.	0.4714	0.201	0.3156	0.2655	0.227	-0.001	0.421	50.24	0.362	0.445	687	713	-0.233801	0.096774	50.2388	714	0.27439	0.102053	57.7862	0	44.44	53.78	41.04	38.52	48.23	52.98	24.25	28.27	0.16	0.56716	0.07463	0.25373	0.10448	0.41667	0.58333	0.72917	0.27083	0.6	0.4	0.62857	0.37143	0.36538	0.13462	0.36538	0.13462	0.83333	0.16667
>lcl|GU574803.1_cds_ADD17678.1_1 [prote	GU574803	Withania somnifera squalene epoxidase mRNA, complete cds.	0.4624	0.219	0.3055	0.2143	0.223	0.012	0.412	52.45	0.352	0.454	520	531	0.046328	0.07533	52.4469	532	0.286738	0.112702	59.1775	0	45.3	55.83	43.61	36.47	49.79	53.56	24.23	28.51	0.15	0.43902	0.14634	0.39024	0.02439	0.58333	0.41667	0.88462	0.11538	0.59259	0.40741	0.45833	0.54167	0.39535	0.13953	0.32558	0.13953	0.55556	0.44444
>lcl|HM855234.1_cds_ADR10437.1_1 [gene=	HM855234	Withania somnifera farnesyl pyrophosphate synthase (FPPS) mRNA,complete cds.	0.4302	0.2604	0.3235	0.3257	0.214	-0.071	0.372	58.23	0.423	0.408	331	343	-0.308163	0.102041	58.232	344	0.370079	0.078141	58.3647	0	40.79	50.58	27.33	44.48	50.54	51.8	24.64	25.98	0.25	0.5	0.1875	0.1875	0.125	0.33333	0.66667	0.74194	0.25806	0.57143	0.42857	0.5	0.5	0.13333	0.26667	0.33333	0.26667	0.44444	0.55556
>lcl|MK410296.1_cds_QCV56816.1_1 [gene=	MK410296	Withania somnifera CYP85A mRNA, complete cds.	0.3436	0.2486	0.4386	0.2469	0.167	-0.059	0.388	50.85	0.381	0.429	441	462	-0.70303	0.114719	50.8549	463	0.284946	0.101747	53.8288	0	42.84	45.79	41.9	40.82	47.83	50.15	22.12	24.43	0.29	0.31818	0.04545	0.59091	0.04545	0.4	0.6	0.61538	0.38462	0.55882	0.44118	0.59259	0.40741	0.41935	0	0.32258	0.25806	0.42857	0.57143
>lcl|MG434696.1_cds_AZI70876.1_1 [gene=	MG434696	Withania somnifera MYC2 mRNA, complete cds.	0.2445	0.4467	0.2183	0.3483	0.422	0.427	0.677	30.88	0.628	0.541	659	688	-0.610174	0.069767	30.8797	689	0.811388	0.404141	24.5587	0	54.09	53.56	44.27	64.44	30.83	34.82	14.68	16.84	0.53	0.13208	0.07547	0.09434	0.69811	0.14286	0.85714	0.84211	0.15789	0.90909	0.09091	0.73077	0.26923	0.09804	0.80392	0.09804	0	0.70588	0.29412
>lcl|MF092860.1_cds_ASK06112.1_1 [gene=	MF092860	Withania somnifera WRKY transcription factor (WRKY1) mRNA, complete cds.	0.4063	0.2188	0.4722	0.2146	0.185	-0.085	0.377	49.92	0.322	0.374	329	340	-0.657941	0.076471	49.9209	341	0.25	0.149001	54.6261	0	37.34	41.94	35.78	34.31	45.13	48.88	21.66	23.46	0.25	0.5	0.125	0.25	0.125	0.4	0.6	0.625	0.375	0.74074	0.25926	0.73333	0.26667	0.35294	0.05882	0.29412	0.29412	0.5	0.5
>lcl|KX574839.1_cds_AOX15301.1_1 [gene=	KX574839	Withania somnifera cultivar NMITLI-101 sterol delta-7 reductase 2(DWF5-2) mRNA, complete cds.	0.4066	0.2582	0.363	0.2045	0.19	-0.029	0.393	53.51	0.366	0.418	407	434	0.297696	0.163594	53.5115	435	0.282051	0.0848841	56.867	0	41.76	44.6	40	40.69	49.58	51.93	23.49	25.9	0.2	0.40741	0.11111	0.44444	0.03704	0.4	0.6	0.6	0.4	0.61538	0.38462	0.46154	0.53846	0.15625	0.28125	0.3125	0.25	0.46154	0.53846
>lcl|KX574838.1_cds_AOX15300.1_1 [gene=	KX574838	Withania somnifera cultivar NMITLI-101 sterol delta-7 reductase 1 (DWF5-1) mRNA, complete cds.	0.3967	0.2582	0.3627	0.2201	0.167	-0.113	0.341	55.45	0.375	0.426	411	434	0.279954	0.158986	55.4526	435	0.346535	0.0653852	56.6653	0	42.61	46.9	40	40.92	50.9	52.97	25.53	26.89	0.22	0.24	0.16	0.48	0.12	0.45455	0.54545	0.57143	0.42857	0.53333	0.46667	0.47826	0.52174	0.27273	0.15152	0.45455	0.12121	0.69231	0.30769
>lcl|KX574837.1_cds_AOX15299.1_1 [gene=	KX574837	Withania somnifera cultivar NMITLI-101 sterol C-5 desaturase (STE1)mRNA, complete cds.	0.3649	0.2973	0.3563	0.2549	0.195	-0.018	0.395	59.45	0.423	0.429	248	271	0.198155	0.169742	59.4509	272	0.315315	0.116894	56.0265	0	42.77	46.69	34.56	47.06	48.26	48.64	24.01	24.55	0.28	0.4	0.26667	0.33333	0	0.5	0.5	0.66667	0.33333	0.4	0.6	0.33333	0.66667	0.3125	0.1875	0.4375	0.0625	0.64706	0.35294
>lcl|KX574836.1_cds_AOX15298.1_1 [gene=	KX574836	Withania somnifera cultivar NMITLI-101 sterol-4a-methyl oxidase 2 (SMO2) mRNA, complete cds.	0.4126	0.2377	0.3536	0.2544	0.203	-0.057	0.377	52.46	0.381	0.42	252	269	0.180669	0.171004	52.4599	270	0.321429	0.126161	56.1886	0	41.98	45.93	37.78	42.22	46.81	47.74	20.14	20.63	0.39	0.6875	0	0.25	0.0625	1	0	0.42857	0.57143	0.53846	0.46154	0.57143	0.42857	0.29412	0.05882	0.47059	0.17647	0.66667	0.33333
>lcl|KX574835.1_cds_AOX15297.1_1 [gene=	KX574835	Withania somnifera cultivar NMITLI-101 sterol C-7,8 isomerase (HYD1) mRNA, complete cds.	0.377	0.3169	0.2956	0.2517	0.234	0.063	0.448	54.98	0.448	0.449	210	221	0.428959	0.167421	54.9774	222	0.367924	0.134201	48.7815	0	44.89	49.55	37.84	47.3	46.74	47.11	22.66	23.28	0.3	0.66667	0.06667	0.26667	0	0.4	0.6	0.71429	0.28571	0.77778	0.22222	0.35714	0.64286	0.21429	0.28571	0.07143	0.42857	0.33333	0.66667
>lcl|KX574834.1_cds_AOX15296.1_1 [gene=	KX574834	Withania somnifera cultivar NMITLI-101 sterol delta-14 reductase(FK) mRNA, complete cds.	0.4444	0.2032	0.3309	0.2273	0.148	-0.073	0.345	51.29	0.342	0.405	348	369	0.593225	0.146341	51.2885	370	0.252941	0.118175	57.8871	0	40.45	45.95	37.3	38.11	46.89	50.59	21.36	24.59	0.26	0.28571	0.14286	0.47619	0.09524	0.57143	0.42857	0.69231	0.30769	0.3	0.7	0.54167	0.45833	0.30769	0.11538	0.38462	0.19231	0.8	0.2
>lcl|KX574833.1_cds_AOX15295.1_1 [gene=	KX574833	Withania somnifera cultivar NMITLI-101 obtusifoliol 14-demethylase(CYP51G1) mRNA, complete cds.	0.4407	0.2552	0.2944	0.2818	0.227	-0.037	0.39	52.86	0.409	0.436	469	487	-0.177002	0.104723	52.8646	488	0.373832	0.0981762	54.5481	0	43.58	51.64	36.07	43.03	49.46	51.46	24.92	25.78	0.22	0.37931	0.2069	0.37931	0.03448	0.5	0.5	0.625	0.375	0.52941	0.47059	0.58621	0.41379	0.3871	0.16129	0.29032	0.16129	0.85714	0.14286
>lcl|KX574832.1_cds_AOX15294.1_1 [gene=	KX574832	Withania somnifera cultivar NMITLI-101 sterol 4a-methyl oxidase 1-2(SMO1-2) mRNA, complete cds.	0.4622	0.2629	0.2723	0.2994	0.218	-0.034	0.403	55.34	0.41	0.408	290	303	0.012541	0.188119	55.339	304	0.330435	0.0801392	60.2558	0	40.68	42.43	36.18	43.42	49.18	52.01	23.74	25.3	0.25	0.4375	0.125	0.25	0.1875	0.5	0.5	0.6	0.4	0.46154	0.53846	0.54167	0.45833	0.3	0.2	0.35	0.15	0.69231	0.30769
>lcl|KX574831.1_cds_AOX15293.1_1 [gene=	KX574831	Withania somnifera cultivar NMITLI-101 sterol 4a-methyl oxidase 1-1 (SMO1-1) mRNA, complete cds.	0.4758	0.2419	0.2786	0.3011	0.21	-0.065	0.383	53.13	0.394	0.404	287	300	0.032333	0.186667	53.1333	301	0.342105	0.0963274	59.3289	0	40.42	43.52	35.88	41.86	47.28	51.01	23.54	25.34	0.26	0.41176	0.11765	0.23529	0.23529	0.8	0.2	0.66667	0.33333	0.53846	0.46154	0.56522	0.43478	0.3	0.2	0.35	0.15	0.69231	0.30769
>lcl|KX574830.1_cds_AOX15292.1_1 [gene=	KX574830	Withania somnifera cultivar NMITLI-101 cycloartenol C-24methyltransferase1-2 (SMT1-2) mRNA, complete cds.	0.4733	0.2206	0.3976	0.2115	0.217	-0.069	0.395	53.77	0.322	0.415	342	353	-0.417847	0.11898	53.7704	354	0.288732	0.108059	61	0	41.43	51.98	38.14	34.18	48.63	53.96	23.21	26.62	0.22	0.42308	0.19231	0.26923	0.11538	0.57143	0.42857	0.7	0.3	0.71429	0.28571	0.59091	0.40909	0.29412	0.14706	0.41176	0.14706	0.8	0.2
>lcl|KX574829.1_cds_AOX15291.1_1 [gene=	KX574829	Withania somnifera cultivar NMITLI-101 cycloartenol C-24 methyltransferase1-1 (SMT1-1) mRNA, complete cds.	0.3792	0.2639	0.3874	0.2645	0.225	0.002	0.43	53.01	0.403	0.447	335	346	-0.416185	0.121387	53.0141	347	0.30137	0.0919045	55.0041	0	44.57	52.45	39.19	42.07	48.43	50.13	22.07	23.52	0.32	0.3913	0.08696	0.43478	0.08696	0.125	0.875	0.61111	0.38889	0.61538	0.38462	0.36842	0.63158	0.33333	0.12121	0.42424	0.12121	0.5	0.5
>lcl|KX574828.1_cds_AOX15290.1_1 [gene=	KX574828	Withania somnifera cultivar NMITLI-101 cycloartenol synthase (CAS)mRNA, complete cds.	0.4487	0.197	0.3815	0.2309	0.201	-0.101	0.359	52.5	0.329	0.433	711	758	-0.259103	0.112137	52.5028	759	0.27439	0.10052	59.0865	0	43.26	51.38	41.37	37.02	50.56	54.26	25.07	27.95	0.15	0.42593	0.07407	0.44444	0.05556	0.33333	0.66667	0.88235	0.11765	0.5625	0.4375	0.6	0.4	0.22034	0.23729	0.35593	0.18644	0.62963	0.37037
>lcl|KX574827.1_cds_AOX15289.1_1 [gene=	KX574827	Withania somnifera cultivar NMITLI-101 squalene synthase (SQS) mRNA, complete cds.	0.4557	0.2324	0.2976	0.3065	0.229	-0.026	0.396	55.67	0.399	0.415	391	411	-0.056204	0.094891	55.6659	412	0.339286	0.0709302	60.0315	0	41.5	48.79	32.77	42.96	50.74	53.53	24.77	26.88	0.21	0.4	0.12	0.32	0.16	0.54545	0.45455	0.61538	0.38462	0.5	0.5	0.52941	0.47059	0.35294	0	0.35294	0.29412	0.75	0.25
>lcl|KX574826.1_cds_AOX15288.1_1 [gene=	KX574826	Withania somnifera cultivar NMITLI-101 farnesyl diphosphate synthase 2 (FPPS2) mRNA, complete cds.	0.4679	0.2377	0.3333	0.2903	0.216	-0.11	0.348	56.43	0.382	0.399	330	342	-0.179825	0.116959	56.4254	343	0.286822	0.0971019	61	0	39.84	50.73	28.28	40.52	49.69	52.28	22.89	25.02	0.24	0.47059	0.05882	0.47059	0	0.57143	0.42857	0.72414	0.27586	0.45455	0.54545	0.66667	0.33333	0.125	0.25	0.5	0.125	0.5	0.5
>lcl|KX574825.1_cds_AOX15287.1_1 [gene=	KX574825	Withania somnifera cultivar NMITLI-101 farnesyl diphosphate synthase 1 (FPPS1) mRNA, complete cds.	0.4715	0.2281	0.321	0.3036	0.209	-0.088	0.361	54.08	0.388	0.401	330	343	-0.239359	0.110787	54.0806	344	0.341085	0.11236	60.9403	0	40.12	50.29	28.78	41.28	48.18	50.1	23.72	24.49	0.27	0.46667	0.06667	0.33333	0.13333	0.42857	0.57143	0.88	0.12	0.53571	0.46429	0.5	0.5	0.16667	0.27778	0.38889	0.16667	0.83333	0.16667
>lcl|KX574824.1_cds_AOX15286.1_1 [gene=	KX574824	Withania somnifera cultivar NMITLI-101 geranyl diphosphate synthase (GPPS) mRNA, complete cds.	0.4282	0.158	0.3673	0.2607	0.185	-0.102	0.348	50.92	0.333	0.437	402	415	-0.013494	0.060241	50.9196	416	0.303922	0.123917	59.2254	0	43.67	54.33	41.11	35.58	48.01	52.55	23.97	26.96	0.21	0.42105	0.15789	0.31579	0.10526	0.66667	0.33333	0.77273	0.22727	0.3913	0.6087	0.69231	0.30769	0.2381	0.09524	0.38095	0.28571	0.93333	0.06667
>lcl|KX574823.1_cds_AOX15285.1_1 [gene=	KX574823	Withania somnifera cultivar NMITLI-101 4-hydroxy-3-methylbut-2-enyldiphosphate reductase (HDR) mRNA,complete cds.	0.4957	0.2248	0.3026	0.2736	0.266	0.004	0.432	53.88	0.373	0.417	442	461	-0.37744	0.091106	53.8767	462	0.323077	0.0931825	59.5572	0	41.63	48.92	36.15	39.83	49.42	47.94	23.79	26.57	0.21	0.48276	0.06897	0.37931	0.06897	0.4	0.6	0.72	0.28	0.5	0.5	0.57143	0.42857	0.43333	0.06667	0.26667	0.23333	0.625	0.375
>lcl|KX574822.1_cds_AOX15284.1_1 [gene=	KX574822	Withania somnifera cultivar NMITLI-101 4-hydroxy-3-methylbut-2-enyldiphosphate synthase (HDS) mRNA, complete cds.	0.437	0.1966	0.3513	0.2636	0.193	-0.082	0.363	52.58	0.358	0.445	720	741	-0.222132	0.064777	52.5824	742	0.30117	0.0850741	57.9509	0	44.47	57.14	38.68	37.6	50.6	53.99	25.11	27.8	0.18	0.41818	0.16364	0.38182	0.03636	0.58333	0.41667	0.66667	0.33333	0.50909	0.49091	0.78571	0.21429	0.36364	0.18182	0.21818	0.23636	0.58824	0.41176
>lcl|KX574821.1_cds_AOX15283.1_1 [gene=	KX574821	Withania somnifera cultivar NMITLI-101 4-diphosphocytidyl-2-C-methyl-Derythritol kinase (CDPMEK) mRNA, complete cds.	0.512	0.1856	0.3366	0.2297	0.195	-0.122	0.359	49.12	0.317	0.409	401	409	-0.330073	0.105134	49.1185	410	0.254237	0.15557	57.4337	0	40.89	47.32	42.2	33.17	46.38	51.66	21.71	25.47	0.24	0.5	0.25	0.25	0	0.66667	0.33333	0.83333	0.16667	0.52381	0.47619	0.48	0.52	0.39286	0.10714	0.35714	0.14286	0.83333	0.16667
>lcl|KX574820.1_cds_AOX15282.1_1 [gene=	KX574820	Withania somnifera cultivar NMITLI-101 2-C-methyl-D-erythritol4-phosphate cytidylyl transferase (CDPMES) mRNA, complete cds.	0.4553	0.2317	0.3401	0.2165	0.222	-0.033	0.393	45.97	0.353	0.421	303	313	-0.176997	0.076677	45.9686	314	0.253425	0.15061	52.6108	0	42.04	49.68	38.85	37.58	43.8	47.31	19.28	22.38	0.24	0.11765	0.17647	0.52941	0.17647	0.25	0.75	0.6875	0.3125	0.71429	0.28571	0.38462	0.61538	0.41176	0.11765	0.23529	0.23529	1	0
>lcl|KX574819.1_cds_AOX15281.1_1 [gene=	KX574819	Withania somnifera cultivar NMITLI-101 1-deoxy-D-xylulose-5-phosphate reductoisomerase (DXR) mRNA, complete cds.	0.4304	0.2062	0.3045	0.2795	0.184	-0.069	0.367	51.49	0.385	0.457	460	475	-0.033684	0.069474	51.4882	476	0.307359	0.105912	56.5213	0	45.59	53.57	42.86	40.34	48.38	51.32	24.12	26.16	0.22	0.53333	0.17778	0.26667	0.02222	0.33333	0.66667	0.6	0.4	0.5	0.5	0.41667	0.58333	0.25	0.1875	0.40625	0.15625	0.88889	0.11111
>lcl|KX574818.1_cds_AOX15280.1_1 [gene=	KX574818	Withania somnifera cultivar NMITLI-101 1-deoxy-D-xylulose-5-phosphate synthase 2 (DXS2) mRNA, complete cds.	0.4521	0.1918	0.3678	0.22	0.204	-0.09	0.362	51.88	0.324	0.44	685	710	0.034507	0.067606	51.8816	711	0.266667	0.0933068	59.9461	0	43.98	56.26	40.93	34.74	49.93	54.8	23.92	27.85	0.18	0.39063	0.17188	0.39063	0.04688	0.4375	0.5625	0.69697	0.30303	0.58696	0.41304	0.54839	0.45161	0.24561	0.22807	0.29825	0.22807	0.68	0.32
>lcl|KX574817.1_cds_AOX15279.1_1 [gene=	KX574817	Withania somnifera cultivar NMITLI-101 1-deoxy-D-xylulose-5-phosphate synthase 1 (DXS1) mRNA, complete cds.	0.4725	0.1803	0.3721	0.1915	0.208	-0.039	0.397	48.05	0.298	0.441	695	717	-0.086332	0.076709	48.0532	718	0.208333	0.121179	57.1607	0	44.06	56.41	43.87	31.89	46.55	53.06	21.65	27.88	0.16	0.50685	0.13699	0.32877	0.0274	0.72727	0.27273	0.67568	0.32432	0.63158	0.36842	0.63333	0.36667	0.3913	0.11594	0.3913	0.10145	0.68182	0.31818
>lcl|KX574816.1_cds_AOX15278.1_1 [gene=	KX574816	Withania somnifera cultivar NMITLI-101 IPP diphosphate isomerase (IPI) mRNA, complete cds.	0.4696	0.2609	0.2744	0.25	0.227	0.058	0.435	55.15	0.399	0.448	278	290	-0.255517	0.082759	55.1537	291	0.318518	0.099089	60.1049	0	44.67	55.33	36.43	42.27	49.4	53.07	23.63	27.19	0.2	0.75	0.0625	0.1875	0	0.33333	0.66667	0.58824	0.41176	0.58333	0.41667	0.41667	0.58333	0.4	0.2	0.3	0.1	0.85714	0.14286
>lcl|KX574815.1_cds_AOX15277.1_1 [gene=	KX574815	Withania somnifera cultivar NMITLI-101 mevalonate diphosphosphate decarboxylase (MDD) mRNA, complete cds.	0.4896	0.2226	0.3354	0.1959	0.216	-0.024	0.406	48.65	0.327	0.434	404	421	-0.283611	0.068884	48.6547	422	0.234043	0.13537	53.7437	0	43.29	52.84	41.71	35.31	45.61	51.44	21.7	26.86	0.19	0.56757	0.08108	0.2973	0.05405	0.625	0.375	0.73077	0.26923	0.66667	0.33333	0.57143	0.42857	0.3913	0.08696	0.43478	0.08696	0.5	0.5
>lcl|KX574814.1_cds_AOX15276.1_1 [gene=	KX574814	Withania somnifera cultivar NMITLI-101 phosphomevalonate kinase 2 (PMK2) mRNA, complete cds.	0.4888	0.1588	0.3474	0.2219	0.211	-0.031	0.399	48.28	0.307	0.435	486	509	-0.169745	0.072692	48.282	510	0.235294	0.155022	56.1545	0	43.4	52.94	43.53	33.73	45.83	50.94	22.17	26.67	0.21	0.5	0.08333	0.39583	0.02083	0.2	0.8	0.90476	0.09524	0.71429	0.28571	0.85714	0.14286	0.32353	0.05882	0.5	0.11765	0.66667	0.33333
>lcl|KX574813.1_cds_AOX15275.1_1 [gene=	KX574813	Withania somnifera cultivar NMITLI-101 phosphomevalonate kinase 1 (PMK1) mRNA, complete cds.	0.4777	0.1584	0.3547	0.2202	0.204	-0.028	0.397	49.81	0.307	0.45	486	508	-0.06752	0.066929	49.807	509	0.257576	0.142832	57.7925	0	44.92	57.37	43.81	33.6	47.1	52.63	24.05	27.35	0.19	0.44068	0.11864	0.35593	0.08475	0.16667	0.83333	0.8	0.2	0.76316	0.23684	0.92857	0.07143	0.29412	0.14706	0.44118	0.11765	0.7	0.3
>lcl|KX574812.1_cds_AOX15274.1_1 [gene=	KX574812	Withania somnifera cultivar NMITLI-101 mevalonate kinase (MK) mRNA, complete cds	0.3839	0.2353	0.3565	0.2196	0.221	0.039	0.437	53.79	0.373	0.457	378	392	0.17551	0.053571	53.7925	393	0.323809	0.0900009	57.142	0	45.72	53.18	44.53	39.44	49.54	52.09	23.44	25.11	0.22	0.48718	0.15385	0.30769	0.05128	0.42857	0.57143	0.78571	0.21429	0.52	0.48	0.63636	0.36364	0.29412	0.23529	0.35294	0.11765	0.625	0.375
>lcl|KX574811.1_cds_AOX15273.1_1 [gene=	KX574811	Withania somnifera cultivar NMITLI-101 3-hydroxy-3-methylglutaryl CoA reductase 3 (HMGR3) mRNA, complete cds.	0.3963	0.2546	0.2994	0.2706	0.203	-0.055	0.384	53.94	0.42	0.469	576	599	0.055426	0.063439	53.9385	600	0.378738	0.0711309	55.764	0	46.83	53.17	43.17	44.17	50.91	53.43	26.36	27.28	0.22	0.32787	0.29508	0.32787	0.04918	0.57143	0.42857	0.63636	0.36364	0.41026	0.58974	0.66667	0.33333	0.31915	0.12766	0.23404	0.31915	0.42857	0.57143
>lcl|KX574810.1_cds_AOX15272.1_1 [gene=	KX574810	Withania somnifera cultivar NMITLI-101 3-hydroxy-3-methylglutaryl CoA reductase 2 (HMGR2) mRNA, complete cds.	0.449	0.2837	0.2252	0.2293	0.214	0.054	0.445	52.36	0.421	0.482	553	575	0.077739	0.073043	52.3593	576	0.388889	0.0836434	52.5582	0	48.09	53.65	46.35	44.27	49.73	54.18	24.34	28.53	0.16	0.47059	0.23529	0.19608	0.09804	0.64286	0.35714	0.65385	0.34615	0.62963	0.37037	0.42308	0.57692	0.29545	0.13636	0.22727	0.34091	0.4	0.6
>lcl|KX574809.1_cds_AOX15271.1_1 [gene=	KX574809	Withania somnifera cultivar NMITLI-101 3-hydroxy-3-methylglutaryl CoA reductase 1 (HMGR1) mRNA, complete cds.	0.4612	0.2286	0.2637	0.2579	0.226	0.019	0.425	52.17	0.392	0.459	577	600	0.053	0.063333	52.167	601	0.318033	0.084265	57.7911	0	45.87	52.75	43.26	41.6	49.39	54.13	24.04	28.47	0.13	0.5283	0.20755	0.22642	0.03774	0.53846	0.46154	0.65217	0.34783	0.32353	0.67647	0.71429	0.28571	0.38298	0.14894	0.23404	0.23404	0.57143	0.42857
>lcl|KX574808.1_cds_AOX15270.1_1 [gene=	KX574808	Withania somnifera cultivar NMITLI-101 hydroxymethyl glutaryl CoA synthase 2 (HMGS2) mRNA, complete cds.	0.4375	0.2391	0.3422	0.2571	0.229	-0.096	0.378	56.51	0.38	0.432	447	462	-0.199567	0.103896	56.5069	463	0.276382	0.0752467	59.7832	0	43.2	49.46	40.17	39.96	51.22	54.39	25.25	27.69	0.18	0.375	0.175	0.4	0.05	0.41667	0.58333	0.75	0.25	0.41379	0.58621	0.59091	0.40909	0.28125	0.09375	0.5	0.125	0.66667	0.33333
>lcl|KX574807.1_cds_AOX15269.1_1 [gene=	KX574807	Withania somnifera cultivar NMITLI-101 hydroxymethyl glutaryl CoA synthase 1 (HMGS1) mRNA, complete cds.	0.4255	0.2575	0.3392	0.2508	0.231	-0.081	0.385	57.6	0.391	0.437	447	462	-0.207359	0.103896	57.5979	463	0.293532	0.0640671	59.2039	0	43.7	50.11	39.96	41.04	52.25	54.69	25.65	27.58	0.2	0.4	0.175	0.375	0.05	0.45455	0.54545	0.70833	0.29167	0.43333	0.56667	0.54545	0.45455	0.23333	0.1	0.5	0.16667	0.58333	0.41667
>lcl|KX574806.1_cds_AOX15268.1_1 [gene=	KX574806	Withania somnifera cultivar NMITLI-101 acetyl CoA acetyltransferase(AACT) mRNA, complete cds.	0.4926	0.1632	0.3645	0.1759	0.213	-0.039	0.396	50.9	0.275	0.447	396	404	0.17599	0.042079	50.8963	405	0.217593	0.133075	61	0	44.61	59.75	45.19	28.89	46.88	54.79	21.99	27.87	0.19	0.47273	0.12727	0.36364	0.03636	0.625	0.375	0.75	0.25	0.61905	0.38095	0.6	0.4	0.35417	0.08333	0.45833	0.10417	0.75	0.25
>lcl|KJ420936.1_cds_AIC74459.1_1 [prote	KJ420936	Withania somnifera Cytochrome P450 CYPIV mRNA, complete cds.	0.3783	0.234	0.4214	0.2243	0.188	-0.035	0.393	55.96	0.353	0.425	521	550	-0.227455	0.090909	55.9605	551	0.330544	0.0833089	58.6227	0	42.47	49.73	39.02	38.66	52.28	54.79	27.08	29.28	0.15	0.45946	0.10811	0.32432	0.10811	0.16667	0.83333	0.46667	0.53333	0.69697	0.30303	0.38462	0.61538	0.19355	0.25806	0.29032	0.25806	0.59091	0.40909
>lcl|KJ420935.1_cds_AIC74458.1_1 [prote	KJ420935	Withania somnifera Cytochrome P450 CYPIII mRNA, complete cds.	0.3695	0.2709	0.4041	0.2161	0.191	-0.075	0.369	56.26	0.375	0.421	493	522	-0.072797	0.105364	56.2648	523	0.330189	0.0740659	59.7757	0	42.13	46.65	38.62	41.11	52.28	54.98	26.19	27.87	0.19	0.27027	0.18919	0.48649	0.05405	0.71429	0.28571	0.66667	0.33333	0.65517	0.34483	0.36667	0.63333	0.33333	0.14815	0.40741	0.11111	0.6	0.4
>lcl|KJ420934.1_cds_AIC74457.1_1 [prote	KJ420934	Withania somnifera Cytochrome P450 CYPII mRNA, complete cds.	0.5026	0.1526	0.4185	0.2178	0.164	-0.206	0.285	44.42	0.272	0.364	474	496	-0.176815	0.102823	44.4238	497	0.25946	0.18951	56.3665	0	36.42	46.68	31.99	30.58	43.03	49.37	22.18	24.83	0.28	0.26087	0.08696	0.6087	0.04348	0.5	0.5	0.85714	0.14286	0.65625	0.34375	0.77778	0.22222	0.25926	0.14815	0.40741	0.18519	0.9	0.1
>lcl|KJ420933.1_cds_AIC74456.1_1 [prote	KJ420933	Withania somnifera Cytochrome P450 CYPI mRNA, complete cds.	0.4597	0.1403	0.4727	0.1813	0.155	-0.185	0.291	42.78	0.244	0.367	475	498	-0.033133	0.086345	42.7778	499	0.231156	0.203662	55.456	0	36.74	47.7	34.47	28.06	42.14	51.09	21.66	25.92	0.26	0.21429	0.21429	0.53571	0.03571	0.83333	0.16667	0.625	0.375	0.73529	0.26471	0.85714	0.14286	0.18519	0.14815	0.44444	0.22222	1	0
>lcl|KC008574.1_cds_AGT03777.1_1 [gene=	KC008574	Withania somnifera sterol-22-desaturase (CYP710A) mRNA, complete cds.	0.3837	0.3391	0.27	0.2979	0.229	0.067	0.453	54.69	0.482	0.449	488	506	-0.101779	0.136364	54.6879	507	0.451923	0.0816477	49.5087	0	44.9	49.11	35.7	49.9	51.12	53.25	25.38	26.96	0.22	0.6	0.14286	0.17143	0.08571	0.42857	0.57143	0.65217	0.34783	0.69444	0.30556	0.42222	0.57778	0.31818	0.22727	0.18182	0.27273	0.41667	0.58333
>lcl|KC008573.1_cds_AGT03776.1_1 [gene=	KC008573	Withania somnifera CYP76 hydroxylase (CYP76A) mRNA, complete cds.	0.3948	0.2052	0.4331	0.2464	0.18	-0.106	0.351	56.33	0.342	0.412	482	515	-0.170874	0.099029	56.3302	516	0.281553	0.0768036	60.9638	0	41.21	48.84	36.24	38.57	52.5	55.9	26.15	28.55	0.15	0.375	0.15625	0.375	0.09375	0.875	0.125	0.59091	0.40909	0.53488	0.46512	0.64516	0.35484	0.30303	0.18182	0.39394	0.12121	0.72727	0.27273
>lcl|JQ728553.1_cds_AGA17940.1_1 [prote	JQ728553	Withania somnifera cultivar WS-Y-08 beta-amyrin synthase mRNA, complete cds.	0.4636	0.2098	0.3947	0.2136	0.212	-0.072	0.38	52.48	0.321	0.426	710	762	-0.345276	0.124672	52.483	763	0.241042	0.0882979	60.2419	0	42.51	50.46	40.37	36.7	50.34	55.18	24.13	28.16	0.13	0.37736	0.07547	0.50943	0.03774	0.5	0.5	0.74286	0.25714	0.60784	0.39216	0.54839	0.45161	0.4	0.14545	0.29091	0.16364	0.75	0.25
>lcl|JQ728552.1_cds_AGA17939.1_1 [prote	JQ728552	Withania somnifera cultivar WS-Y-08 lupeol synthase mRNA, complete cds.	0.4182	0.1928	0.4569	0.2265	0.182	-0.164	0.33	49.64	0.316	0.419	712	755	-0.401722	0.123179	49.6428	756	0.271812	0.111141	57.3023	0	41.93	49.6	40.61	35.58	48.13	53.14	23.41	25.68	0.26	0.42308	0.17308	0.36538	0.03846	0.45	0.55	0.8125	0.1875	0.64815	0.35185	0.75758	0.24242	0.26786	0.07143	0.48214	0.17857	0.59259	0.40741
>lcl|KF360055.1_cds_AGY46257.1_1 [prote	KF360055	Withania somnifera cultivar NMTLI-118 tropinone reductase I mRNA, complete cds.	0.555	0.1422	0.4258	0.1158	0.224	-0.055	0.395	42.84	0.202	0.387	263	273	-0.004762	0.076923	42.8374	274	0.233083	0.285981	57.1999	0	38.56	52.19	40.51	22.99	40.14	48.82	20.83	25.07	0.26	0.53571	0.10714	0.35714	0	0.5	0.5	0.8	0.2	0.94444	0.05556	0.9	0.1	0.24	0.24	0.44	0.08	1	0
>lcl|KC329532.1_cds_AGI04215.1_1 [prote	KC329532	Withania somnifera mannose binding lectin mRNA, complete cds.	0.3224	0.2735	0.4028	0.2549	0.17	-0.088	0.364	56.48	0.42	0.43	283	297	-0.244108	0.124579	56.4837	298	0.396947	0.098591	55.5602	0	42.95	43.62	40.6	44.63	49.73	51.89	25.87	26.65	0.23	0.25	0.375	0.375	0	0.66667	0.33333	0.72727	0.27273	0.85714	0.14286	0.38095	0.61905	0.16667	0.27778	0.38889	0.16667	1	0
>lcl|GU181386.1_cds_ADO22708.1_1 [gene=	GU181386	Withania somnifera squalene synthase (SQS) mRNA, complete cds.	0.4562	0.2266	0.2833	0.3195	0.224	-0.028	0.393	55.53	0.406	0.42	394	413	-0.0523	0.094431	55.5259	414	0.333333	0.0757091	60.4137	0	41.95	48.55	33.82	43.48	50.6	54.11	24.7	26.76	0.18	0.40741	0.14815	0.33333	0.11111	0.45455	0.54545	0.61538	0.38462	0.42857	0.57143	0.55556	0.44444	0.38889	0.11111	0.27778	0.22222	0.81818	0.18182
>lcl|GU732820.1_cds_ADW78251.1_1 [prote	GU732820	Withania somnifera squalene synthase mRNA, complete cds.	0.4562	0.2266	0.2833	0.3195	0.224	-0.028	0.393	55.53	0.406	0.42	394	413	-0.0523	0.094431	55.5259	414	0.333333	0.0757091	60.4137	0	41.95	48.55	33.82	43.48	50.6	54.11	24.7	26.76	0.18	0.40741	0.14815	0.33333	0.11111	0.45455	0.54545	0.61538	0.38462	0.42857	0.57143	0.55556	0.44444	0.38889	0.11111	0.27778	0.22222	0.81818	0.18182
>lcl|JQ710680.1_cds_AFI98880.1_1 [gene=	JQ710680	Withania somnifera chloroplast 1-deoxy-D-xylulose-5-phosphate synthase (DXS) mRNA, complete cds; nuclear gene for chloroplast product.	0.2378	0.2651	0.3165	0.4136	0.154	-0.023	0.362	52.84	0.542	0.455	622	678	0.287168	0.084071	48.3802	718	0.211111	0.116725	57.4891	0	44.15	56.55	43.87	32.03	46.75	53.08	21.71	27.93	0.16	0.48649	0.14865	0.33784	0.02703	0.63636	0.36364	0.7027	0.2973	0.63158	0.36842	0.63333	0.36667	0.3913	0.11594	0.3913	0.10145	0.63636	0.36364
>lcl|JQ710679.1_cds_AFI98879.1_1 [gene=	JQ710679	Withania somnifera chloroplast 1-deoxy-D-xylulose-5-phosphate reductase (DXR) mRNA, complete cds; nuclear gene for chloroplast product	0.4304	0.2062	0.3045	0.2795	0.184	-0.069	0.367	51.49	0.385	0.457	460	475	-0.033684	0.069474	51.4882	476	0.307359	0.105912	56.5213	0	45.59	53.57	42.86	40.34	48.38	51.32	24.12	26.16	0.22	0.53333	0.17778	0.26667	0.02222	0.33333	0.66667	0.6	0.4	0.5	0.5	0.41667	0.58333	0.25	0.1875	0.40625	0.15625	0.88889	0.11111
>lcl|HM036710.1_cds_ADI49691.1_1 [gene=	HM036710	Withania somnifera cultivar WSY-08 cytochrome P450 reductase (CPR1) mRNA, complete cds	0.4688	0.1765	0.3206	0.2877	0.211	-0.117	0.352	51.9	0.361	0.458	662	686	-0.282216	0.088921	51.9044	687	0.32	0.099896	59.2713	0	45.75	57.79	41.19	38.28	50.11	54.96	25	28.32	0.18	0.375	0.15625	0.42188	0.04688	0.5	0.5	0.70732	0.29268	0.4386	0.5614	0.59375	0.40625	0.39583	0.14583	0.1875	0.27083	0.61905	0.38095
>lcl|HQ293119.1_cds_ADP94147.1_1 [prote	HQ293119	Withania somnifera 3-hydroxy-3-methylglutaryl coenzyme A reductase mRNA, complete cds	0.4476	0.3004	0.2045	0.2263	0.214	0.056	0.445	52.13	0.436	0.49	555	575	0.100869	0.067826	52.133	576	0.422222	0.0868906	50.6597	0	48.9	54.17	47.05	45.49	49.42	54.19	23.37	27.85	0.19	0.45283	0.30189	0.15094	0.09434	0.6	0.4	0.55556	0.44444	0.56	0.44	0.41667	0.58333	0.31818	0.11364	0.15909	0.40909	0.4	0.6
>lcl|HM037907.1_cds_ADG60271.1_1 [prote	HM037907	Withania somnifera cultivar WS-Y-08 cycloartenol synthase mRNA, complete cds	0.4487	0.197	0.3815	0.2309	0.2	-0.103	0.357	52.48	0.329	0.432	711	758	-0.256464	0.112137	52.483	759	0.27439	0.10029	59.0866	0	43.21	51.38	41.24	37.02	50.54	54.26	25.01	27.93	0.15	0.41509	0.07547	0.45283	0.0566	0.33333	0.66667	0.88235	0.11765	0.5625	0.4375	0.6	0.4	0.22034	0.23729	0.35593	0.18644	0.62963	0.37037
>lcl|GU474427.1_cds_ADC95435.1_1 [prote	GU474427	Withania somnifera squalene synthase mRNA, complete cds	0.4521	0.2365	0.2715	0.3194	0.229	-0.013	0.402	55.88	0.415	0.427	393	411	-0.066423	0.094891	55.8827	412	0.331361	0.0714634	58.3043	0	42.72	49.03	34.95	44.17	50.9	54.34	24.59	26.76	0.18	0.40741	0.11111	0.33333	0.14815	0.5	0.5	0.64	0.36	0.36364	0.63636	0.625	0.375	0.41176	0.05882	0.29412	0.23529	0.75	0.25
>lcl|DQ356887.1_cds_ABC96116.1_1 [gene=	DQ356887	Withania somnifera sterol glucosyltransferase (SgtL1) mRNA, complete cds	0.4855	0.1641	0.3227	0.2556	0.18	-0.083	0.36	50	0.327	0.444	678	701	-0.297575	0.081312	50.0007	702	0.253823	0.109369	57.9834	0	44.3	53.56	44.44	34.9	48.3	53.26	23.09	28.17	0.18	0.44737	0.13158	0.36842	0.05263	0.58333	0.41667	0.80435	0.19565	0.625	0.375	0.55172	0.44828	0.30357	0.16071	0.32143	0.21429	0.61905	0.38095
>lcl|MH184042.1_cds_AXG64150.1_1 [prote	MH184042	Withania somnifera sterol side chain reductase 2 gene, complete cds	0.4169	0.281	0.2943	0.2959	0.22	0.015	0.421	52.33	0.439	0.455	537	566	-0.318728	0.130742	52.3344	567	0.337398	0.0781696	53.2751	0	45.44	54.85	34.74	46.74	49.11	50.74	26.37	27.97	0.15	0.48485	0.18182	0.27273	0.06061	0.25	0.75	0.64286	0.35714	0.4	0.6	0.42857	0.57143	0.29412	0.14706	0.38235	0.17647	0.30769	0.69231
>lcl|MH184045.1_cds_AXG64148.1_1 [prote	MH184045	Withania somnifera sterol side chain reductase 1 mRNA, complete cds	0.4755	0.2704	0.2678	0.2775	0.228	0.02	0.426	45.58	0.415	0.449	535	567	-0.402998	0.128748	45.5769	568	0.282787	0.14034	49.1902	0	44.78	54.93	34.68	44.72	43.98	46.38	21.4	24.19	0.23	0.6875	0.0625	0.25	0	0.16667	0.83333	0.67742	0.32258	0.4	0.6	0.4	0.6	0.35294	0.05882	0.32353	0.26471	0.35714	0.64286
>lcl|MH184047.1_cds_AXG64144.1_1 [prote	MH184047	Withania somnifera sterol 24-isomerase mRNA, complete cds	0.4233	0.293	0.2976	0.2872	0.232	-0.004	0.417	50.93	0.437	0.45	540	568	-0.385035	0.125	50.9326	569	0.34728	0.0798636	54.1874	0	44.93	53.08	35.33	46.4	48.01	49.77	24.7	26.37	0.18	0.47368	0.21053	0.26316	0.05263	0.25	0.75	0.64516	0.35484	0.40476	0.59524	0.48148	0.51852	0.20588	0.20588	0.44118	0.14706	0.42857	0.57143
>lcl|KR919800.1_cds_ANA95823.1_1 [gene=	KR919800	Withania somnifera cultivar CIM Poshita 4-alpha-methyl-delta7-sterol-4alpha-methyl oxidase (SMO2) mRNA, complete cds	0.4099	0.2432	0.3425	0.2604	0.198	-0.066	0.371	55.26	0.39	0.423	251	269	0.155019	0.171004	55.2571	270	0.339286	0.109889	59.2182	0	42.22	45.93	37.41	43.33	48.45	49.16	21.83	21.78	0.34	0.6	0	0.33333	0.06667	1	0	0.42857	0.57143	0.53846	0.46154	0.57143	0.42857	0.29412	0.05882	0.47059	0.17647	0.66667	0.33333
>lcl|KR919799.1_cds_ANA95822.1_1 [gene=	KR919799	Withania somnifera cultivar CIM Poshita 24-methylenesterol C-methyltransferase (SMT2) mRNA, complete cds.	0.4784	0.2806	0.2547	0.248	0.253	0.014	0.426	52.55	0.409	0.458	340	356	-0.207023	0.101124	52.5481	357	0.412121	0.136585	54.9333	0	45.66	54.62	38.94	43.42	48.16	50.99	24.81	27.61	0.18	0.4	0.32	0.24	0.04	0.42857	0.57143	0.83333	0.16667	0.57692	0.42308	0.35714	0.64286	0.46667	0.16667	0.1	0.26667	0.72727	0.27273
>lcl|KY050733.1_cds_ATQ36653.1_1 [gene=	KY050733	Withania somnifera ribosomal protein S14 (rps14) gene, complete cds; chloroplast	0.3506	0.1429	0.4691	0.2632	0.123	-0.142	0.323	37.72	0.323	0.423	96	100	-0.869	0.07	37.7248	101	0.25641	0.338382	52.1336	0	41.91	44.55	46.53	34.65	36.26	38.31	15.64	16.98	0.47	0.2	0	0.8	0	1	0	0	1	0.8	0.2	1	0	0	0	1	0	0.75	0.25
>lcl|GQ921845.1_cds_ADN39417.1_1 [gene=	GQ921845	Withania somnifera 3-hydroxy-3-methylglutaryl-coenzyme A reductase (HMGR) mRNA, complete cds	0.3963	0.2546	0.2994	0.2706	0.203	-0.05	0.387	54.13	0.42	0.469	576	599	0.043072	0.063439	54.1273	600	0.378738	0.0689115	55.9288	0	46.78	52.83	43.33	44.17	51.07	53.6	26.52	27.43	0.21	0.33333	0.28333	0.31667	0.06667	0.57143	0.42857	0.63636	0.36364	0.41026	0.58974	0.66667	0.33333	0.31915	0.12766	0.23404	0.31915	0.42857	0.57143
>lcl|GQ921844.1_cds_ADN39416.1_1 [gene=	GQ921844	Withania somnifera 1-deoxy-D-xylulose-5-phosphate reductoisomerase (DXR) mRNA, complete cds	0.4459	0.1985	0.2966	0.2735	0.197	-0.049	0.379	51.3	0.377	0.461	459	474	-0.018565	0.063291	51.3035	475	0.284519	0.110187	56.7513	0	45.96	55.16	43.16	39.58	48.07	51.47	23.54	26.02	0.22	0.5	0.1875	0.25	0.0625	0.5	0.5	0.68	0.32	0.4	0.6	0.46154	0.53846	0.3125	0.15625	0.34375	0.1875	0.81818	0.18182
>lcl|HM585369.1_cds_ADM47799.1_1 [gene=	HM585369	Withania somnifera putative p-coumarate 3-hydroxylase (CYP98A9) mRNA, complete cds	0.344	0.3096	0.2857	0.3088	0.182	-0.069	0.366	57.44	0.487	0.491	483	511	-0.222896	0.097847	57.4381	512	0.429185	0.071578	52.3267	0	49.02	56.05	39.65	51.37	53	53.14	26.84	26.88	0.21	0.34091	0.25	0.29545	0.11364	0.6	0.4	0.51852	0.48148	0.4375	0.5625	0.54545	0.45455	0.28125	0.15625	0.375	0.1875	0.46667	0.53333
>lcl|JX134606.1_cds_AGC94919.1_1 [prote	JX134606	Withania somnifera putative squaline epoxidase mRNA, complete cds	0.4572	0.2185	0.3128	0.2196	0.214	-0.003	0.402	51.31	0.353	0.454	510	524	0.021947	0.078244	51.3104	525	0.289963	0.118366	58.9587	0	45.33	56.19	42.67	37.14	48.78	52.89	24.11	27.98	0.16	0.475	0.125	0.4	0	0.63636	0.36364	0.80769	0.19231	0.51852	0.48148	0.375	0.625	0.37778	0.15556	0.33333	0.13333	0.63636	0.36364
>lcl|GQ921847.1_cds_ADN39419.1_1 [gene=	GQ921847	Withania somnifera S-adenosyl-methionine-sterol-C-methyltransferase (SMT) mRNA, complete cds	0.3792	0.2639	0.3913	0.2603	0.226	0.007	0.433	52.98	0.4	0.446	335	346	-0.416185	0.121387	52.9783	347	0.30137	0.0928687	55.049	0	44.48	52.45	39.19	41.79	48.39	50.16	22.07	23.57	0.32	0.3913	0.08696	0.43478	0.08696	0.125	0.875	0.61111	0.38889	0.61538	0.38462	0.36842	0.63158	0.33333	0.12121	0.42424	0.12121	0.5	0.5
>lcl|GQ921846.1_cds_ADN39418.1_1 [prote	GQ921846	Withania somnifera obtusifoliol-14-demethylase mRNA, complete cds	0.4444	0.2455	0.2869	0.2988	0.228	-0.055	0.38	52.88	0.412	0.437	468	487	-0.144969	0.104723	52.8809	488	0.367924	0.0961674	55.0999	0	43.65	51.64	35.86	43.44	49.35	51.76	23.92	25.34	0.25	0.3871	0.16129	0.41935	0.03226	0.5	0.5	0.66667	0.33333	0.51515	0.48485	0.51724	0.48276	0.41935	0.16129	0.25806	0.16129	0.71429	0.28571
>lcl|JN638574.1_cds_AEY82379.1_1 [prote	JN638574	Withania somnifera putative progesterone 5-beta-reductase gene, complete cds	0.4396	0.2013	0.2766	0.3779	0.219	-0.068	0.38	51.34	0.432	0.454	368	388	-0.228608	0.108247	51.3377	389	0.374194	0.116084	51.4536	0	45.42	51.93	38.05	46.27	47.36	50.18	24.61	25.94	0.24	0.46875	0.125	0.21875	0.1875	0.625	0.375	0.82609	0.17391	0.32258	0.67742	0.625	0.375	0.3	0.06667	0.4	0.23333	0.8	0.2
>lcl|MK142783.1_cds_QFR99330.1_1 [gene=	MK142783	Withania somnifera chloroplast clone 154386, complete genome.	0.3039	0.3333	0.3373	0.3418	0.149	-0.14	0.367	60.68	0.508	0.444	120	124	-0.795161	0.137097	47.2925	137	0.304348	0.245074	61	0	41.61	48.18	49.64	27.01	41.82	45.98	21.2	23.38	0.32	0.5	0.5	0	0	0.5	0.5	1	0	1	0	1	0	0.25	0.08333	0.41667	0.25	0.66667	0.33333
>lcl|MK142783.1_cds_QFR99287.1_2 [gene=	MK142783	Withania somnifera chloroplast clone 154386, complete genome.	0.5	0.2697	0.3135	0.0814	0.314	0.221	0.547	42.65	0.302	0.428	331	353	0.335128	0.135977	42.6475	354	0.137724	0.217876	48.1111	0	42.66	50	43.5	34.46	39.04	45.99	16.68	23.38	0.24	0.65714	0.08571	0.2	0.05714	1	0	0.57143	0.42857	0.7619	0.2381	0.26923	0.73077	0.66667	0.15152	0.15152	0.0303	0.5	0.5
>lcl|MK142783.1_cds_QFR99288.1_3 [gene=	MK142783	Withania somnifera chloroplast clone 154386, complete genome.	0.5012	0.1584	0.4524	0.1789	0.159	-0.153	0.323	50.84	0.25	0.333	492	509	-0.131434	0.159136	50.8372	510	0.282609	0.16901	61	0	33.27	38.82	33.53	27.45	47.22	55.94	24.73	28.65	0.18	0.5	0.14286	0.28571	0.07143	0.57143	0.42857	0.8125	0.1875	0.85714	0.14286	0.65909	0.34091	0.16667	0.16667	0.44444	0.22222	0.78261	0.21739
>lcl|MK142783.1_cds_QFR99289.1_4 [gene=	MK142783	Withania somnifera chloroplast clone 154386, complete genome.	0.5735	0.0882	0.4348	0.1875	0.164	-0.098	0.345	45.92	0.207	0.367	87	88	-0.613636	0.090909	47.4036	508	0.305785	0.189509	58.1514	0	36.33	53.93	33.71	21.35	32.87	39.21	16.34	19.71	****	0.46	0.24	0.18	0.12	1	0	0.78947	0.21053	0.85366	0.14634	0.69231	0.30769	0.46154	0.12821	0.30769	0.10256	0.33333	0.66667
>lcl|MK142783.1_cds_QFR99290.1_5 [gene=	MK142783	Withania somnifera chloroplast clone 154386, complete genome.	0.5091	0.2545	0.2195	0.1944	0.165	-0.2	0.276	37	0.362	0.383	58	61	1.15574	0.213115	43.0241	185	0.366197	0.226873	57.3661	0	38.17	38.71	37.1	38.71	29.91	31.49	14.53	14.6	****	0.33333	0.44444	0.11111	0.11111	1	0	1	0	0.8125	0.1875	0.625	0.375	0.07692	0.15385	0.53846	0.23077	0.5	0.5
>lcl|MK142783.1_cds_QFR99291.1_6 [gene=	MK142783	Withania somnifera chloroplast clone 154386, complete genome.	0.4545	0.303	0.375	0.0455	0.18	0.062	0.429	28.9	0.314	0.389	35	36	0.677778	0.194444	43.8938	248	0.266667	0.229102	58.7368	0	37.84	51.35	29.73	32.43	22.94	26.51	11.94	14.04	****	0.5	0.1875	0.1875	0.125	1	0	1	0	0.8	0.2	0.4375	0.5625	0.34783	0.17391	0.21739	0.26087	1	0
>lcl|MK142783.1_cds_QFR99292.1_7 [gene=	MK142783	Withania somnifera chloroplast clone 154386, complete genome.	0.4763	0.1746	0.4182	0.1466	0.207	-0.005	0.411	47.4	0.254	0.408	496	507	-0.03215	0.059172	49.5447	237	0.287234	0.194395	61	0	40.68	55.51	39.57	26.97	43.34	49.8	23.46	26.44	0.19	0.26316	0.21053	0.42105	0.10526	1	0	0.69231	0.30769	0.54545	0.45455	0.5	0.5	0.42857	0.14286	0.21429	0.21429	0.83333	0.16667
>lcl|MK142783.1_cds_QFR99293.1_8 [gene=	MK142783	Withania somnifera chloroplast clone 154386, complete genome.	0.4236	0.1597	0.4583	0.229	0.147	-0.122	0.344	43.02	0.294	0.375	180	184	-0.394022	0.065217	51.1583	1393	0.326352	0.125557	59.1308	0	37.48	46.49	34.59	31.35	41.01	44.41	21.96	22.5	0.31	0.31373	0.21569	0.31373	0.15686	0.81818	0.18182	0.76667	0.23333	0.72973	0.27027	0.65385	0.34615	0.21212	0.12121	0.48485	0.18182	0.67391	0.32609
>lcl|MK142783.1_cds_QFR99294.1_9 [gene=	MK142783	Withania somnifera chloroplast clone 154386, complete genome.	0.507	0.0563	0.3562	0.194	0.169	-0.072	0.354	50.01	0.215	0.461	79	81	1.00247	0.049383	49.0979	695	0.280702	0.153624	60.7813	0	45.53	64.63	48.78	23.17	32.02	39.46	17.84	22.3	****	0.57143	0.17857	0.21429	0.03571	0.71429	0.28571	0.86207	0.13793	0.72549	0.27451	0.7931	0.2069	0.25	0.10417	0.45833	0.1875	0.76471	0.23529
>lcl|MK142783.1_cds_QFR99295.1_10 [gene	MK142783	Withania somnifera chloroplast clone 154386, complete genome.	0.4882	0.1659	0.4145	0.1183	0.169	-0.078	0.349	43.89	0.231	0.377	238	247	0.678947	0.121457	48.9124	1071	0.28125	0.169821	60.5198	0	37.63	49.6	37.5	25.81	40	48.19	21.46	25.43	0.2	0.45455	0.16364	0.25455	0.12727	0.66667	0.33333	0.86667	0.13333	0.81579	0.18421	0.82051	0.17949	0.25275	0.08791	0.47253	0.18681	0.84615	0.15385
>lcl|MK142783.1_cds_QFR99296.1_11 [gene	MK142783	Withania somnifera chloroplast clone 154386, complete genome.	0.4531	0.1667	0.4393	0.183	0.172	-0.139	0.336	49.54	0.269	0.391	223	236	-0.324153	0.076271	47.1009	354	0.269006	0.157304	55.7574	0	39.1	43.04	43.46	30.8	44.44	51.41	23.56	26.41	0.24	0.45946	0.24324	0.21622	0.08108	0.5	0.5	0.58333	0.41667	0.75	0.25	0.61538	0.38462	0.5625	0.125	0.1875	0.125	1	0
>lcl|MK142783.1_cds_QFR99297.1_12 [gene	MK142783	Withania somnifera chloroplast clone 154386, complete genome.	0.4366	0.1741	0.4409	0.2076	0.147	-0.144	0.329	51.16	0.288	0.383	1356	1392	-0.256394	0.077586	44.9828	462	0.28692	0.163268	54.7052	0	38.31	46.52	37.76	30.65	50.19	55.56	26.83	29.33	0.16	0.52381	0.19048	0.2381	0.04762	1	0	0.57143	0.42857	0.77273	0.22727	0.60606	0.39394	0.31667	0.08333	0.43333	0.16667	0.76923	0.23077
>lcl|MK142783.1_cds_QFR99298.1_13 [gene	MK142783	Withania somnifera chloroplast clone 154386, complete genome.	0.4696	0.1589	0.4579	0.1763	0.152	-0.12	0.337	49.1	0.254	0.386	673	694	-0.307061	0.100865	48.7512	735	0.279503	0.140094	60.2459	0	38.56	50.36	37.7	27.63	47.33	55.54	24.34	28.65	0.19	0.48529	0.16176	0.29412	0.05882	0.5	0.5	0.75	0.25	0.66667	0.33333	0.63462	0.36538	0.35294	0.16176	0.29412	0.19118	0.775	0.225
>lcl|MK142783.1_cds_QFR99299.1_14 [gene	MK142783	Withania somnifera chloroplast clone 154386, complete genome.	0.4669	0.1243	0.4587	0.2003	0.147	-0.135	0.331	48.91	0.246	0.387	1041	1070	-0.254673	0.081308	50.074	751	0.301136	0.12546	59.3582	0	38.69	51.17	38.28	26.61	47.61	56.43	25.74	30.05	0.13	0.38028	0.15493	0.33803	0.12676	1	0	0.90909	0.09091	0.64706	0.35294	0.62745	0.37255	0.39437	0.14085	0.28169	0.1831	0.78571	0.21429
>lcl|MK142783.1_cds_QFR99300.1_15 [gene	MK142783	Withania somnifera chloroplast clone 154386, complete genome.	0.48	0.12	0.3636	0.0952	0.11	-0.27	0.2	35.02	0.2	0.425	25	29	1.54483	0.137931	56.6543	169	0.333333	0.204687	61	0	42.22	50	43.33	33.33	16.72	19.31	9.27	10.19	****	0.44444	0.22222	0.16667	0.16667	1	0	1	0	0.8	0.2	0.625	0.375	0.22222	0	0.66667	0.11111	0.75	0.25
>lcl|MK142783.1_cds_QFR99301.1_16 [gene	MK142783	Withania somnifera chloroplast clone 154386, complete genome.	0.5667	0.1667	0.4231	0	0.217	-0.136	0.303	40.17	0.152	0.314	33	34	1.42941	0.117647	52.9228	202	0.258427	0.24643	61	0	30.48	48.57	25.71	17.14	22.06	28.9	10.59	14.15	****	0.375	0.375	0.25	0	0	1	1	0	0.88889	0.11111	0.5	0.5	0.45455	0	0.36364	0.18182	0.83333	0.16667
>lcl|MK142783.1_cds_QFR99302.1_17 [gene	MK142783	Withania somnifera chloroplast clone 154386, complete genome.	0.5	0.22	0.3402	0.1397	0.245	0.041	0.441	47.1	0.296	0.432	331	353	0.362606	0.169972	61	159	0.423729	0.2421	61	0	43.03	51.98	43.22	33.9	43.93	51.66	21.18	26.17	0.22	0.57143	0.28571	0	0.14286	0.5	0.5	1	0	0.55556	0.44444	0.83333	0.16667	0.2	0.2	0.3	0.3	1	0
>lcl|MK142783.1_cds_QFR99303.1_18 [gene	MK142783	Withania somnifera chloroplast clone 154386, complete genome.	0.4506	0.2076	0.396	0.1246	0.18	-0.037	0.387	44.98	0.279	0.443	437	461	0.294577	0.138829	51.2492	248	0.267241	0.184252	61	0	44.23	54.98	46.1	31.6	43.06	50.52	20.57	24.32	0.31	0.45455	0.27273	0.09091	0.18182	0.6	0.4	0.83333	0.16667	0.72727	0.27273	0.6	0.4	0.18182	0.18182	0.54545	0.09091	0.66667	0.33333
>lcl|MK142783.1_cds_QFR99304.1_19 [gene	MK142783	Withania somnifera chloroplast clone 154386, complete genome.	0.5088	0.193	0.32	0.0682	0.235	0.073	0.424	52.4	0.237	0.36	59	62	1.45161	0.112903	53.0341	121	0.269231	0.200234	61	0	35.98	39.68	41.27	26.98	27.65	36.22	15.4	20.2	****	0.33333	0.11111	0.55556	0	0	0	0.75	0.25	0.71429	0.28571	0.73333	0.26667	0.42857	0.14286	0.14286	0.28571	0	0
>lcl|MK142783.1_cds_QFR99305.1_20 [gene	MK142783	Withania somnifera chloroplast clone 154386, complete genome.	0.5016	0.1725	0.3686	0.1681	0.193	-0.09	0.365	48.75	0.27	0.413	688	734	0.132153	0.149864	54.5164	134	0.322034	0.196618	61	0	41.27	49.12	43.13	31.56	47.79	55.3	24.28	29.14	0.15	0.64286	0.14286	0.07143	0.14286	0	0	0.66667	0.33333	0.63636	0.36364	1	0	0.5	0.25	0.125	0.125	0	1
>lcl|MK142783.1_cds_QFR99306.1_21 [gene	MK142783	Withania somnifera chloroplast clone 154386, complete genome.	0.4636	0.1798	0.3848	0.1756	0.196	-0.1	0.356	50.07	0.284	0.43	707	750	0.256267	0.132	52.3844	499	0.324324	0.121979	60.4152	0	42.96	52.86	43.54	32.49	48.66	55.43	25.42	29.29	0.14	0.43902	0.21951	0.21951	0.12195	1	0	0.65217	0.34783	0.8	0.2	0.64706	0.35294	0.36	0.06	0.4	0.18	0.75	0.25
>lcl|MK142783.1_cds_QFR99307.1_22 [gene	MK142783	Withania somnifera chloroplast clone 154386, complete genome.	0.4662	0.1654	0.453	0.2353	0.154	-0.201	0.323	56.65	0.286	0.395	161	168	-0.495833	0.142857	49.348	478	0.221277	0.168211	58.3209	0	39.25	48.52	37.87	31.36	45	48.06	22.59	23.12	0.27	0.53333	0.08889	0.28889	0.08889	0.55556	0.44444	0.85185	0.14815	0.70968	0.29032	0.63636	0.36364	0.5	0.04348	0.28261	0.17391	0.71429	0.28571
>lcl|MK142783.1_cds_QFR99308.1_23 [gene	MK142783	Withania somnifera chloroplast clone 154386, complete genome.	0.4717	0.1635	0.4724	0.1284	0.157	-0.046	0.371	52.92	0.228	0.378	197	201	-0.577115	0.064677	52.379	513	0.345454	0.139287	59.5792	0	37.62	51.49	37.13	24.26	44.76	48.1	24.28	26.16	0.17	0.38889	0.27778	0.27778	0.05556	0.7	0.3	0.76667	0.23333	0.64706	0.35294	0.8	0.2	0.36111	0.19444	0.25	0.19444	0.7	0.3
>lcl|MK142783.1_cds_QFR99309.1_24 [gene	MK142783	Withania somnifera chloroplast clone 154386, complete genome.	0.4961	0.1732	0.3636	0.2474	0.155	-0.207	0.289	56.26	0.309	0.409	149	158	-0.328481	0.14557	51.077	185	0.289474	0.195762	61	0	40.88	50.31	37.74	34.59	46.35	48.19	24.64	23.46	0.29	0.33333	0.5	0	0.16667	0	1	0.8	0.2	0.8	0.2	0.58824	0.41176	0.375	0.125	0.375	0.125	1	0
>lcl|MK142783.1_cds_QFR99310.1_25 [gene	MK142783	Withania somnifera chloroplast clone 154386, complete genome.	0.4709	0.1553	0.4649	0.1361	0.152	-0.186	0.303	51.25	0.231	0.381	238	247	-0.31336	0.093117	42.6228	230	0.236842	0.187499	61	0	38.04	44.76	43.15	26.21	45.38	54.02	23.74	27.67	0.2	0.5	0	0.5	0	1	0	0.57143	0.42857	0.82353	0.17647	0.47059	0.52941	0.25	0	0.375	0.375	0.75	0.25
>lcl|MK142783.1_cds_QFR99311.1_26 [gene	MK142783	Withania somnifera chloroplast clone 154386, complete genome.	0.5	0.14	0.3765	0.2083	0.209	-0.053	0.36	53.03	0.261	0.369	111	120	1.1025	0.225	52.6638	321	0.315068	0.121605	61	0	36.91	46.28	32.23	32.23	36.12	40.3	19.19	21.85	0.32	0.4	0.05	0.4	0.15	0.5	0.5	0.81818	0.18182	0.57895	0.42105	0.57143	0.42857	0.18519	0.2963	0.25926	0.25926	0.5	0.5
>lcl|MK142783.1_cds_QFR99312.1_27 [gene	MK142783	Withania somnifera chloroplast clone 154386, complete genome.	0.4673	0.1402	0.3945	0.2128	0.156	-0.066	0.367	54.52	0.273	0.414	128	133	-0.133835	0.022556	49.3717	102	0.351351	0.368376	53.056	0	41.04	53.73	39.55	29.85	39.64	43.98	21.76	24.09	0.28	0.75	0.25	0	0	0	0	1	0	0.5	0.5	0.85714	0.14286	0.33333	0	0.33333	0.33333	0	0
>lcl|MK142783.1_cds_QFR99313.1_28 [gene	MK142783	Withania somnifera chloroplast clone 154386, complete genome.	0.423	0.1907	0.4064	0.1791	0.198	-0.006	0.406	52.38	0.3	0.437	483	498	-0.01747	0.058233	44.2738	147	0.288461	0.239578	59.2835	0	43.69	57.11	41.88	32.06	47.22	52.2	25.99	28.4	0.17	0.55556	0.11111	0.33333	0	1	0	0.8	0.2	0.8	0.2	1	0	0	0	0.75	0.25	0.66667	0.33333
>lcl|MK142783.1_cds_QFR99314.1_29 [gene	MK142783	Withania somnifera chloroplast clone 154386, complete genome.	0.509	0.1816	0.3838	0.1607	0.281	0.097	0.477	49.35	0.271	0.437	461	477	-0.242348	0.098532	47.2925	137	0.304348	0.245074	61	0	43.65	58.37	43.1	29.5	46.19	51.67	21.68	27.23	0.17	0.5	0.5	0	0	0.5	0.5	1	0	1	0	1	0	0.25	0.08333	0.41667	0.25	0.66667	0.33333
>lcl|MK142783.1_cds_QFR99315.1_30 [gene	MK142783	Withania somnifera chloroplast clone 154386, complete genome.	0.5417	0.1887	0.3551	0.2134	0.186	-0.164	0.341	52.38	0.294	0.368	490	512	-0.45957	0.113281	52.267	197	0.297872	0.212718	61	0	36.78	41.33	36.45	32.55	48.82	55.8	26.88	28.25	0.16	0.21429	0.28571	0.42857	0.07143	0	1	0.90909	0.09091	0.76923	0.23077	0.8	0.2	0.21429	0.21429	0.42857	0.14286	0.5	0.5
>lcl|MK142783.1_cds_QFR99316.1_31 [gene	MK142783	Withania somnifera chloroplast clone 154386, complete genome.	0.4839	0.129	0.3846	0.2083	0.229	-0.078	0.324	41.36	0.265	0.343	34	36	1.18333	0.138889	48.2852	509	0.28629	0.171251	58.5687	0	34.23	43.24	27.03	32.43	22.57	25.58	11.97	13.14	****	0.4186	0.16279	0.30233	0.11628	0.33333	0.66667	0.92	0.08	0.95238	0.04762	0.725	0.275	0.33871	0.16129	0.37097	0.12903	0.85714	0.14286
>lcl|MK142783.1_cds_QFR99317.1_32 [gene	MK142783	Withania somnifera chloroplast clone 154386, complete genome.	0.4771	0.1961	0.3841	0.1652	0.163	-0.032	0.389	51.08	0.28	0.386	175	184	0.197826	0.163043	45.1773	218	0.275229	0.229474	54.3782	0	38.56	43.24	41.08	31.35	43	47.55	21.31	24.17	0.32	0.5	0.14286	0.35714	0	1	0	0.6	0.4	0.71429	0.28571	0.92857	0.07143	0.375	0.125	0.3125	0.1875	0.4	0.6
>lcl|MK142783.1_cds_QFR99318.1_33 [gene	MK142783	Withania somnifera chloroplast clone 154386, complete genome.	0.5138	0.1989	0.4188	0.1615	0.202	-0.046	0.382	42.62	0.263	0.32	217	229	0.313974	0.144105	45.5503	175	0.264368	0.279882	56.4041	0	32.03	37.83	28.26	30	41.62	48	20.68	24.14	0.26	0.16667	0.16667	0.5	0.16667	1	0	0.8	0.2	0.66667	0.33333	0.8	0.2	0.5	0.14286	0.21429	0.14286	1	0
>lcl|MK142783.1_cds_QFR99319.1_34 [gene	MK142783	Withania somnifera chloroplast clone 154386, complete genome.	0.4803	0.185	0.3488	0.2391	0.19	-0.068	0.369	52.66	0.325	0.412	314	320	-0.100938	0.08125	49.0289	338	0.284483	0.221201	59.5009	0	41.23	52.65	37.07	33.96	48.7	51.78	23.12	25.94	0.23	0.38462	0.07692	0.30769	0.23077	0.8	0.2	0.58824	0.41176	0.79167	0.20833	0.84615	0.15385	0.0625	0.25	0.5625	0.125	0.90909	0.09091
>lcl|MK142783.1_cds_QFR99320.1_35 [gene	MK142783	Withania somnifera chloroplast clone 154386, complete genome.	0.5263	0.1316	0.2727	0.1538	0.166	-0.011	0.395	34.26	0.237	0.4	38	40	1.21	0.125	48.2717	139	0.204819	0.295412	61	0	39.84	41.46	48.78	29.27	21.83	25.01	10.48	13.2	****	0.46154	0	0.53846	0	1	0	1	0	1	0	0.25	0.75	0.6	0.06667	0.33333	0	1	0
>lcl|MK142783.1_cds_QFR99321.1_36 [gene	MK142783	Withania somnifera chloroplast clone 154386, complete genome.	0.4242	0.2727	0.4	0.1667	0.188	-0.038	0.378	47.54	0.351	0.342	37	38	0.189474	0.184211	36.7468	135	0.178571	0.345205	53.7844	0	33.33	35.9	28.21	35.9	24.87	26.36	12.6	12.46	****	0.75	0	0.25	0	1	0	0.5	0.5	0.625	0.375	1	0	0.6	0.1	0.3	0	1	0
>lcl|MK142783.1_cds_QFR99322.1_37 [gene	MK142783	Withania somnifera chloroplast clone 154386, complete genome.	0.3235	0.2059	0.5172	0.12	0.133	-0.154	0.306	52.36	0.278	0.419	36	39	0.738462	0.153846	45.0844	123	0.259259	0.320058	61	0	40.83	47.5	42.5	32.5	26.2	28.54	14.13	16.98	****	0.58333	0.08333	0.16667	0.16667	1	0	0.5	0.5	0.88889	0.11111	1	0	0.28571	0	0.42857	0.28571	1	0
>lcl|MK142783.1_cds_QFR99323.1_38 [gene	MK142783	Withania somnifera chloroplast clone 154386, complete genome.	0.4658	0.2192	0.3492	0.1481	0.154	-0.146	0.338	49.83	0.3	0.414	80	83	0.056626	0.156627	39.3343	135	0.152778	0.376519	51.2092	0	41.27	42.86	47.62	33.33	33.85	36.03	18.49	18.85	****	0.33333	0.08333	0.58333	0	0	0	0	1	1	0	0.25	0.75	0.38462	0.07692	0.46154	0.07692	1	0
>lcl|MK142783.1_cds_QFR99324.1_39 [gene	MK142783	Withania somnifera chloroplast clone 154386, complete genome.	0.5172	0.1034	0.3462	0.1429	0.124	0.018	0.4	60.68	0.2	0.333	30	31	1.58387	0.129032	50.658	219	0.240506	0.219558	61	0	32.29	34.38	40.62	21.88	18.89	21.3	9.18	12.1	****	0.30769	0.15385	0.46154	0.07692	0.66667	0.33333	0.71429	0.28571	0.875	0.125	0.75	0.25	0.29412	0.11765	0.52941	0.05882	1	0
>lcl|MK142783.1_cds_QFR99325.1_40 [gene	MK142783	Withania somnifera chloroplast clone 154386, complete genome.	0.5455	0.0606	0.3448	0.24	0.148	-0.059	0.333	40.8	0.222	0.351	36	37	1.11351	0.135135	54.6913	157	0.355932	0.274042	60.5037	0	35.09	50	31.58	23.68	24.36	28.41	11.8	16.22	****	0.4	0.1	0.5	0	1	0	0.75	0.25	0.75	0.25	1	0	0.375	0	0.25	0.375	1	0
>lcl|MK142783.1_cds_QFR99326.1_41 [gene	MK142783	Withania somnifera chloroplast clone 154386, complete genome.	0.325	0.15	0.4839	0.2759	0.129	-0.212	0.262	48.67	0.333	0.417	42	44	0.847727	0.204545	52.8752	276	0.333333	0.140978	59.3579	0	41.48	46.67	40	37.78	30.34	32.57	16.94	19.11	****	0.16667	0.33333	0.38889	0.11111	0.66667	0.33333	0.55556	0.44444	0.625	0.375	1	0	0.38889	0.02778	0.33333	0.25	0.875	0.125
>lcl|MK142783.1_cds_QFR99327.1_42 [gene	MK142783	Withania somnifera chloroplast clone 154386, complete genome.	0.4423	0.1923	0.375	0.3256	0.152	-0.286	0.262	49.39	0.369	0.379	65	66	-0.698485	0.060606	52.7681	2277	0.363962	0.0866578	59.5869	0	37.81	37.31	37.31	38.81	33.21	32.95	13.92	12.3	****	0.5	0.14583	0.29167	0.0625	0.60714	0.39286	0.83704	0.16296	0.61194	0.38806	0.47297	0.52703	0.19588	0.10309	0.4433	0.25773	0.77586	0.22414
>lcl|MK142783.1_cds_QFR99328.1_43 [gene	MK142783	Withania somnifera chloroplast clone 154386, complete genome.	0.4937	0.1266	0.4337	0.1867	0.113	-0.174	0.303	44.68	0.242	0.35	99	101	-0.771287	0.079208	47.6417	511	0.23913	0.127509	58.8805	0	34.97	37.25	41.18	26.47	33.08	36.53	17.84	17.08	0.38	0.46429	0.21429	0.28571	0.03571	0.72727	0.27273	0.86667	0.13333	0.73684	0.26316	0.47059	0.52941	0.21622	0.08108	0.59459	0.10811	0.83333	0.16667
>lcl|MK142783.1_cds_QFR99329.1_44 [gene	MK142783	Withania somnifera chloroplast clone 154386, complete genome.	0.4065	0.122	0.4655	0.2396	0.088	-0.192	0.289	44.27	0.268	0.365	142	146	-0.528767	0.082192	44.3605	156	0.25974	0.300382	55.0365	0	36.51	38.1	42.86	28.57	38.59	44.39	15.87	18.27	0.46	0.22222	0.22222	0.5	0.05556	0	0	1	0	0.71429	0.28571	0.66667	0.33333	0.3	0.1	0.5	0.1	0.75	0.25
>lcl|MK142783.1_cds_QFR99331.1_45 [gene	MK142783	Withania somnifera chloroplast clone 154386, complete genome.	0.21	0.29	0.419	0.3441	0.143	-0.058	0.341	45.19	0.484	0.432	126	128	0.119531	0.054688	43.6957	741	0.240803	0.203029	56.9085	0	41.61	48.18	49.64	27.01	41.82	45.98	21.2	23.38	0.32	0.53191	0.14894	0.17021	0.14894	0.83333	0.16667	0.77273	0.22727	0.64706	0.35294	0.74603	0.25397	0.26786	0.07143	0.41071	0.25	0.92857	0.07143
>lcl|MK142783.1_cds_QFR99332.1_46 [gene	MK142783	Withania somnifera chloroplast clone 154386, complete genome.	0.2357	0.3143	0.3415	0.4595	0.159	-0.059	0.365	60.1	0.559	0.437	170	183	0.288525	0.153005	46.8394	501	0.258064	0.171928	57.8337	0	41.96	57.36	37.06	31.47	44.43	48.7	22.91	25.75	0.26	0.33333	0.2	0.3	0.16667	1	0	0.75	0.25	0.76923	0.23077	0.75	0.25	0.3	0.075	0.575	0.05	0.81818	0.18182
>lcl|MK142783.1_cds_QFR99333.1_47 [gene	MK142783	Withania somnifera chloroplast clone 154386, complete genome.	0.4896	0.1617	0.3844	0.1618	0.196	-0.05	0.387	48.29	0.262	0.438	481	508	0.104331	0.145669	42.7967	102	0.170732	0.313707	56.9507	0	43.75	54.81	46.37	30.06	46.11	53.68	24.52	29.16	0.16	0.3	0.4	0.2	0.1	1	0	0.66667	0.33333	0.66667	0.33333	0.85714	0.14286	0.25	0	0.75	0	1	0
>lcl|MK142783.1_cds_QFR99334.1_48 [gene	MK142783	Withania somnifera chloroplast clone 154386, complete genome.	0.4	0.2333	0.4138	0.2	0.222	0.123	0.472	*****	0.333	0.36	36	37	0.672973	0.162162	43.1418	177	0.1875	0.270686	61	0	35.09	39.47	31.58	34.21	26.99	27.9	14.6	15.42	****	0.7	0.1	0.1	0.1	1	0	1	0	0.75	0.25	0.84615	0.15385	0.30769	0.07692	0.53846	0.07692	1	0
>lcl|MK142783.1_cds_QFR99335.1_49 [gene	MK142783	Withania somnifera chloroplast clone 154386, complete genome.	0.3889	0.25	0.4848	0.0968	0.158	-0.2	0.31	60.55	0.286	0.426	42	43	0.195349	0.139535	49.5506	168	0.25	0.288873	59.4616	0	42.42	54.55	40.91	31.82	29.98	32.24	14.8	15.22	****	0.4	0.4	0.2	0	0.66667	0.33333	1	0	0.91667	0.08333	0.57143	0.42857	0.57143	0.28571	0.14286	0	0	1
>lcl|MK142783.1_cds_QFR99336.1_50 [gene	MK142783	Withania somnifera chloroplast clone 154386, complete genome.	0.5	0.0606	0.4426	0.1607	0.139	-0.181	0.301	43.11	0.178	0.354	73	79	0.318987	0.075949	45.0996	364	0.208093	0.221475	58.1404	0	35.42	37.5	43.75	25	31.87	40.51	17.14	20.26	****	0.31579	0.26316	0.36842	0.05263	1	0	0.875	0.125	0.77778	0.22222	0.9	0.1	0.3871	0.06452	0.35484	0.19355	0	0
>lcl|MK142783.1_cds_QFR99337.1_51 [gene	MK142783	Withania somnifera chloroplast clone 154386, complete genome.	0.5	0.1648	0.3704	0.1351	0.214	-0.027	0.383	45.18	0.249	0.402	201	217	0.552996	0.138249	47.7433	1890	0.299824	0.178431	57.7332	0	40.21	48.62	41.28	30.73	41.96	49.24	22.42	26.9	0.23	0.25714	0.2	0.31429	0.22857	0.78571	0.21429	0.78481	0.21519	0.848	0.152	0.72951	0.27049	0.27586	0.10345	0.48276	0.13793	0.75	0.25
>lcl|MK142783.1_cds_QFR99338.1_52 [gene	MK142783	Withania somnifera chloroplast clone 154386, complete genome.	0.4533	0.1467	0.4519	0.122	0.16	-0.167	0.277	45.55	0.223	0.385	166	174	0.502299	0.109195	44.3605	156	0.25974	0.300382	55.0365	0	38.29	48.57	40.57	25.71	38.4	46.83	20.73	24.36	0.28	0.22222	0.22222	0.5	0.05556	0	0	1	0	0.71429	0.28571	0.66667	0.33333	0.3	0.1	0.5	0.1	0.75	0.25
>lcl|MK142783.1_cds_QFR99339.1_53 [gene	MK142783	Withania somnifera chloroplast clone 154386, complete genome.	0.4642	0.1585	0.504	0.1682	0.166	-0.128	0.339	49.03	0.239	0.338	327	337	-0.231157	0.083086	47.6417	511	0.23913	0.127509	58.8805	0	33.73	43.49	31.66	26.04	44.8	52.45	22.77	26.48	0.26	0.46429	0.21429	0.28571	0.03571	0.72727	0.27273	0.86667	0.13333	0.73684	0.26316	0.47059	0.52941	0.21622	0.08108	0.59459	0.10811	0.83333	0.16667
>lcl|MK142783.1_cds_QFR99340.1_54 [gene	MK142783	Withania somnifera chloroplast clone 154386, complete genome.	0.45	0.1167	0.4615	0.1019	0.179	-0.036	0.391	48.27	0.188	0.447	133	138	-0.381884	0.036232	52.7681	2277	0.363962	0.0866578	59.5869	0	44.6	54.68	56.83	22.3	38.17	43.29	21.53	22.88	0.28	0.5	0.14583	0.29167	0.0625	0.60714	0.39286	0.83704	0.16296	0.61194	0.38806	0.47297	0.52703	0.19588	0.10309	0.4433	0.25773	0.77586	0.22414
>lcl|MK142783.1_cds_QFR99341.1_55 [gene	MK142783	Withania somnifera chloroplast clone 154386, complete genome.	0.3793	0.1379	0.5484	0.16	0.118	0.027	0.417	25.02	0.222	0.387	36	37	-0.727027	0	52.8752	276	0.333333	0.140978	59.3579	0	37.72	42.11	47.37	23.68	21.83	25.48	9.78	12.12	****	0.16667	0.33333	0.38889	0.11111	0.66667	0.33333	0.55556	0.44444	0.625	0.375	1	0	0.38889	0.02778	0.33333	0.25	0.875	0.125
>lcl|NC_047245.1_cds_YP_009759841.1_1 [	NC_047245	Withania somnifera chloroplast, complete genome.	0.3085	0.3191	0.3418	0.3243	0.15	-0.133	0.373	53.07	0.491	0.453	110	114	-0.767544	0.131579	44.069	123	0.30303	0.259884	61	0	42.82	52.03	48.78	27.64	38.37	41.8	20.17	22.2	0.36	0.6	0.4	0	0	0.5	0.5	1	0	1	0	1	0	0.16667	0.08333	0.41667	0.33333	0.66667	0.33333
>lcl|NC_047245.1_cds_YP_009759842.1_2 [	NC_047245	Withania somnifera chloroplast, complete genome.	0.5	0.273	0.3016	0.0905	0.32	0.242	0.559	43.39	0.311	0.431	331	353	0.335128	0.135977	43.3939	354	0.137724	0.212545	48.3326	0	42.94	50	43.5	35.31	39.56	46.04	16.7	23.28	0.24	0.71429	0.05714	0.2	0.02857	1	0	0.57143	0.42857	0.7619	0.2381	0.26923	0.73077	0.66667	0.15152	0.15152	0.0303	0.5	0.5
>lcl|NC_047245.1_cds_YP_009759843.1_3 [	NC_047245	Withania somnifera chloroplast, complete genome.	0.5118	0.1588	0.4406	0.183	0.162	-0.154	0.324	49.16	0.251	0.324	491	506	-0.133992	0.156126	49.1591	507	0.254237	0.159332	61	0	32.41	37.08	32.94	27.22	46.23	55.51	23.7	28.11	0.19	0.58333	0.08333	0.33333	0	0.75	0.25	0.8125	0.1875	0.81818	0.18182	0.65854	0.34146	0.16667	0.16667	0.44444	0.22222	0.7	0.3
>lcl|NC_047245.1_cds_YP_009759844.1_4 [	NC_047245	Withania somnifera chloroplast, complete genome.	0.3788	0.2121	0.5172	0.2037	0.177	-0.064	0.412	61	0.313	0.358	80	82	-0.682927	0.146341	46.3463	508	0.282787	0.194603	57.8088	0	34.46	50.56	31.46	21.35	32.04	38.62	15.51	19.13	****	0.5	0.22	0.14	0.14	1	0	0.7	0.3	0.85366	0.14634	0.69231	0.30769	0.46154	0.12821	0.30769	0.10256	0.33333	0.66667
>lcl|NC_047245.1_cds_YP_009759845.1_5 [	NC_047245	Withania somnifera chloroplast, complete genome.	0.5273	0.2545	0.2143	0.1622	0.171	-0.16	0.293	37.67	0.345	0.383	58	61	1.17213	0.196721	43.4492	185	0.380282	0.208461	56.9848	0	38.17	40.32	37.1	37.1	29.9	32.09	15.26	15.71	****	0.33333	0.44444	0.11111	0.11111	1	0	1	0	0.75	0.25	0.66667	0.33333	0.08333	0.16667	0.5	0.25	0.5	0.5
>lcl|NC_047245.1_cds_YP_009759846.1_6 [	NC_047245	Withania somnifera chloroplast, complete genome.	0.4688	0.2813	0.4	0.0435	0.18	0.062	0.429	27.18	0.286	0.38	35	36	0.677778	0.194444	44.479	248	0.283333	0.224407	59.235	0	36.94	51.35	29.73	29.73	21.94	25.66	11.94	13.96	****	0.5	0.1875	0.1875	0.125	1	0	1	0	0.8	0.2	0.4375	0.5625	0.34783	0.17391	0.21739	0.26087	1	0
>lcl|NC_047245.1_cds_YP_009759847.1_7 [	NC_047245	Withania somnifera chloroplast, complete genome.	0.4863	0.1596	0.4172	0.1514	0.211	0.008	0.419	46.35	0.246	0.407	496	507	-0.036292	0.059172	48.5197	237	0.276596	0.204439	61	0	40.62	55.71	39.96	26.18	42.44	49.6	22.17	26.1	0.21	0.26316	0.21053	0.47368	0.05263	1	0	0.66667	0.33333	0.54545	0.45455	0.5	0.5	0.42857	0.14286	0.21429	0.21429	0.83333	0.16667
>lcl|NC_047245.1_cds_YP_009759848.1_8 [	NC_047245	Withania somnifera chloroplast, complete genome.	0.3023	0.2558	0.3571	0.3925	0.161	-0.032	0.377	55.54	0.472	0.398	159	164	0.084146	0.109756	51.1742	1396	0.321117	0.12605	59.6319	0	38.2	46.49	34.05	34.05	41.28	43.43	22.09	22.47	0.32	0.30189	0.24528	0.32075	0.13208	0.78261	0.21739	0.77586	0.22414	0.74324	0.25676	0.63158	0.36842	0.22449	0.12245	0.46939	0.18367	0.68085	0.31915
>lcl|NC_047245.1_cds_YP_009759849.1_9 [	NC_047245	Withania somnifera chloroplast, complete genome.	0.5211	0.0423	0.3699	0.1791	0.184	-0.009	0.392	42.66	0.19	0.453	79	81	1.00247	0.049383	49.7972	689	0.283688	0.156104	60.5936	0	44.72	64.63	48.78	20.73	31.96	40.11	16.64	23.33	****	0.53571	0.21429	0.21429	0.03571	0.71429	0.28571	0.86207	0.13793	0.74	0.26	0.7931	0.2069	0.25	0.125	0.45833	0.16667	0.82353	0.17647
>lcl|NC_047245.1_cds_YP_009759850.1_10	NC_047245	Withania somnifera chloroplast, complete genome.	0.4882	0.1801	0.399	0.1183	0.175	-0.064	0.357	44.48	0.244	0.381	238	247	0.678947	0.121457	49.0879	1071	0.284116	0.171679	60.4367	0	38.04	49.6	37.5	27.02	40.49	48.15	21.91	25.56	0.18	0.46296	0.14815	0.25926	0.12963	0.61538	0.38462	0.86667	0.13333	0.81579	0.18421	0.84615	0.15385	0.27473	0.07692	0.47253	0.17582	0.84615	0.15385
>lcl|NC_047245.1_cds_YP_009759851.1_11	NC_047245	Withania somnifera chloroplast, complete genome.	0.3556	0.3	0.3605	0.2889	0.154	-0.073	0.39	60.48	0.443	0.406	210	216	-0.769444	0.152778	47.4515	354	0.258823	0.166227	55.9598	0	38.68	42.62	43.46	29.96	43.78	51.16	23.18	26.23	0.25	0.48649	0.21622	0.21622	0.08108	0.5	0.5	0.58333	0.41667	0.75	0.25	0.66667	0.33333	0.5625	0.125	0.1875	0.125	1	0
>lcl|NC_047245.1_cds_YP_009759852.1_12	NC_047245	Withania somnifera chloroplast, complete genome.	0.3017	0.2757	0.4039	0.3304	0.157	-0.057	0.365	57.23	0.444	0.397	1220	1292	0.066409	0.119195	45.7831	462	0.294118	0.170463	54.9747	0	38.23	46.42	38.11	30.16	50.12	55.96	27.01	29.92	0.14	0.54762	0.16667	0.2619	0.02381	1	0	0.5	0.5	0.81818	0.18182	0.66667	0.33333	0.31667	0.08333	0.4	0.2	0.84615	0.15385
>lcl|NC_047245.1_cds_YP_009759853.1_13	NC_047245	Withania somnifera chloroplast, complete genome.	0.4667	0.1622	0.4586	0.1753	0.153	-0.12	0.337	49.8	0.256	0.386	668	688	-0.297239	0.100291	45.2871	101	0.25641	0.293274	58.5184	0	38.51	50.22	37.59	27.72	47.91	55.73	24.94	29.11	0.18	0.2	0	0.8	0	1	0	0	1	0.8	0.2	1	0	0	0.25	0.75	0	0.75	0.25
>lcl|NC_047245.1_cds_YP_009759854.1_14	NC_047245	Withania somnifera chloroplast, complete genome.	0.4693	0.1298	0.4531	0.1989	0.149	-0.128	0.335	49.09	0.249	0.388	1041	1070	-0.255701	0.082243	48.8444	735	0.283951	0.141265	59.8873	0	38.75	51.07	38.28	26.89	47.81	55.87	25.85	29.94	0.13	0.47059	0.16176	0.30882	0.05882	0.5	0.5	0.75	0.25	0.66667	0.33333	0.67308	0.32692	0.35294	0.19118	0.29412	0.16176	0.725	0.275
>lcl|NC_047245.1_cds_YP_009759855.1_15	NC_047245	Withania somnifera chloroplast, complete genome.	0.44	0.16	0.3636	0.0952	0.109	-0.27	0.2	35.02	0.24	0.437	25	29	1.54483	0.137931	50.2022	751	0.303116	0.127215	59.3446	0	43.33	50	43.33	36.67	16.72	18.13	9.27	9.18	****	0.42254	0.11268	0.33803	0.12676	1	0	0.90909	0.09091	0.64706	0.35294	0.64706	0.35294	0.38889	0.15278	0.27778	0.18056	0.78571	0.21429
>lcl|NC_047245.1_cds_YP_009759856.1_16	NC_047245	Withania somnifera chloroplast, complete genome.	0.6	0.1333	0.4231	0	0.208	-0.185	0.273	40.17	0.121	0.304	33	34	1.42941	0.117647	55.464	169	0.349206	0.210993	61	0	29.52	48.57	25.71	14.29	22.06	29.75	10.59	13.79	****	0.44444	0.22222	0.16667	0.16667	1	0	1	0	0.8	0.2	0.625	0.375	0.11111	0	0.66667	0.22222	0.75	0.25
>lcl|NC_047245.1_cds_YP_009759857.1_17	NC_047245	Withania somnifera chloroplast, complete genome.	0.51	0.21	0.3443	0.1354	0.239	0.025	0.432	47.45	0.284	0.427	331	353	0.361473	0.169972	52.1151	202	0.280899	0.247213	61	0	42.56	51.69	43.22	32.77	43.88	52.2	21.2	26.58	0.21	0.375	0.375	0.25	0	0	1	1	0	0.88889	0.11111	0.5	0.5	0.5	0	0.33333	0.16667	1	0
>lcl|NC_047245.1_cds_YP_009759858.1_18	NC_047245	Withania somnifera chloroplast, complete genome.	0.4582	0.1975	0.3873	0.1371	0.18	-0.039	0.387	45.78	0.279	0.443	437	461	0.284599	0.138829	54.7724	159	0.396552	0.238152	61	0	44.3	54.98	46.32	31.6	43.8	50.47	21.39	24.83	0.3	0.5	0.375	0	0.125	0.5	0.5	1	0	0.55556	0.44444	0.83333	0.16667	0.2	0.2	0.3	0.3	1	0
>lcl|NC_047245.1_cds_YP_009759859.1_19	NC_047245	Withania somnifera chloroplast, complete genome.	0.5263	0.1754	0.3	0.0909	0.229	0.073	0.424	54.95	0.237	0.366	59	62	1.45161	0.112903	50.5892	285	0.291339	0.17732	60.8466	0	36.51	41.27	41.27	26.98	28.83	36.78	15.74	21.26	****	0.46154	0.23077	0.07692	0.23077	0.75	0.25	0.76923	0.23077	0.63636	0.36364	0.71429	0.28571	0.125	0.25	0.4375	0.1875	0.75	0.25
>lcl|NC_047245.1_cds_YP_009759860.1_20	NC_047245	Withania somnifera chloroplast, complete genome.	0.3333	0.3472	0.4286	0.2414	0.205	0.05	0.456	49.66	0.433	0.435	90	95	-0.663158	0.157895	52.8407	121	0.235294	0.206183	61	0	41.58	43.56	46.53	34.65	38.27	41.19	17.03	19.23	0.38	0.33333	0.11111	0.55556	0	0	0	0.75	0.25	0.71429	0.28571	0.73333	0.26667	0.42857	0.14286	0.14286	0.28571	0	0
>lcl|NC_047245.1_cds_YP_009759861.1_21	NC_047245	Withania somnifera chloroplast, complete genome.	0.5048	0.1677	0.3659	0.172	0.194	-0.095	0.362	48.84	0.269	0.414	688	734	0.132834	0.148501	54.7038	134	0.305085	0.205385	61	0	41.32	49.25	43.27	31.43	47.82	55.49	24.25	28.99	0.16	0.64286	0.14286	0.07143	0.14286	0	0	0.8	0.2	0.63636	0.36364	1	0	0.5	0.125	0.25	0.125	0	1
>lcl|NC_047245.1_cds_YP_009759862.1_22	NC_047245	Withania somnifera chloroplast, complete genome.	0.4713	0.1721	0.3792	0.1814	0.197	-0.096	0.359	50.2	0.281	0.43	707	750	0.2492	0.132	51.6588	499	0.301158	0.125383	61	0	42.96	53	43.68	32.22	48.71	55.67	25.63	29.44	0.14	0.45	0.225	0.2	0.125	1	0	0.65217	0.34783	0.79412	0.20588	0.64706	0.35294	0.34	0.04	0.44	0.18	0.75	0.25
>lcl|NC_047245.1_cds_YP_009759863.1_23	NC_047245	Withania somnifera chloroplast, complete genome.	0.2941	0.2794	0.4425	0.2075	0.131	-0.079	0.373	57.14	0.4	0.416	150	153	-0.516994	0.156863	48.7471	481	0.228814	0.175394	57.7181	0	39.25	48.52	37.87	31.36	44.65	47.81	22.59	23.1	0.28	0.52273	0.13636	0.25	0.09091	0.55556	0.44444	0.88462	0.11538	0.67647	0.32353	0.57143	0.42857	0.5	0.04348	0.28261	0.17391	0.64286	0.35714
>lcl|NC_047245.1_cds_YP_009759864.1_24	NC_047245	Withania somnifera chloroplast, complete genome.	0.3563	0.225	0.3759	0.2742	0.143	-0.119	0.372	41.36	0.389	0.406	180	183	-0.665027	0.147541	51.3872	508	0.327161	0.143466	58.9306	0	38.28	51.49	37.62	25.74	44.6	46.64	23.94	24.99	0.21	0.38889	0.27778	0.27778	0.05556	0.7	0.3	0.75	0.25	0.65714	0.34286	0.79167	0.20833	0.35294	0.17647	0.26471	0.20588	0.7	0.3
>lcl|NC_047245.1_cds_YP_009759865.1_25	NC_047245	Withania somnifera chloroplast, complete genome.	0.4961	0.1654	0.3727	0.25	0.154	-0.209	0.289	54.77	0.302	0.407	149	158	-0.308228	0.14557	54.1187	185	0.263158	0.160399	61	0	40.67	50.31	37.74	33.96	44.8	45.25	22.42	22	0.35	0.4	0.4	0	0.2	0.33333	0.66667	0.71429	0.28571	0.77778	0.22222	0.61111	0.38889	0.375	0.125	0.375	0.125	0	0
>lcl|NC_047245.1_cds_YP_009759866.1_26	NC_047245	Withania somnifera chloroplast, complete genome.	0.335	0.2621	0.4133	0.2765	0.186	0.051	0.422	57.16	0.402	0.392	251	267	0.351685	0.123596	44.6792	230	0.24359	0.179231	61	0	37.89	43.16	43.51	27.02	45.48	54.17	24.24	27.31	0.22	0.5	0	0.5	0	0.66667	0.33333	0.71429	0.28571	0.82353	0.17647	0.52941	0.47059	0.33333	0	0.33333	0.33333	0.85714	0.14286
>lcl|NC_047245.1_cds_YP_009759867.1_27	NC_047245	Withania somnifera chloroplast, complete genome.	0.5152	0.1414	0.369	0.1972	0.217	-0.051	0.364	52.84	0.255	0.367	110	120	1.08667	0.225	54.2428	321	0.344828	0.113812	61	0	36.64	45.45	32.23	32.23	35.94	40.05	18.74	21.48	0.34	0.35	0.1	0.4	0.15	0.5	0.5	0.81818	0.18182	0.63158	0.36842	0.57143	0.42857	0.19231	0.30769	0.23077	0.26923	0.5	0.5
>lcl|NC_047245.1_cds_YP_009759868.1_28	NC_047245	Withania somnifera chloroplast, complete genome.	0.4766	0.1215	0.4128	0.2	0.149	-0.081	0.359	54.7	0.25	0.406	128	133	-0.173684	0.022556	41.5555	102	0.297297	0.437196	50.9566	0	40.3	52.99	40.3	27.61	39.26	45.81	21.76	24.65	0.26	1	0	0	0	0	0	1	0	0.5	0.5	1	0	0.33333	0	0.33333	0.33333	0	0
>lcl|NC_047245.1_cds_YP_009759869.1_29	NC_047245	Withania somnifera chloroplast, complete genome.	0.4265	0.1789	0.4201	0.1733	0.19	-0.02	0.398	51.66	0.286	0.43	483	498	-0.013253	0.058233	45.0038	129	0.295455	0.288637	59.8713	0	43.02	56.71	41.68	30.66	46.75	52.61	25.38	28.62	0.18	0.625	0	0.375	0	1	0	1	0	1	0	1	0	0	0	0.66667	0.33333	0.66667	0.33333
>lcl|NC_047245.1_cds_YP_009759870.1_30	NC_047245	Withania somnifera chloroplast, complete genome.	0.5064	0.1841	0.384	0.1613	0.277	0.094	0.476	48.75	0.274	0.44	464	480	-0.306875	0.097917	48.7937	509	0.282258	0.158296	59.4654	0	43.87	58	43.87	29.73	45.79	51.12	21.41	26.89	0.18	0.4186	0.13953	0.32558	0.11628	0.33333	0.66667	0.92	0.08	0.90476	0.09524	0.725	0.275	0.33871	0.16129	0.33871	0.16129	0.85714	0.14286
>lcl|NC_047245.1_cds_YP_009759871.1_31	NC_047245	Withania somnifera chloroplast, complete genome.	0.3135	0.1865	0.4054	0.3431	0.137	-0.092	0.321	53.36	0.395	0.372	448	470	0.735957	0.095745	44.547	216	0.266055	0.2446	55.0443	0	36.02	40.55	35.43	32.09	47.91	54.9	25.78	27.38	0.19	0.5	0.14286	0.28571	0.07143	1	0	0.6	0.4	0.71429	0.28571	0.92857	0.07143	0.4375	0	0.375	0.1875	0.4	0.6
>lcl|NC_047245.1_cds_YP_009759872.1_32	NC_047245	Withania somnifera chloroplast, complete genome.	0.5161	0.129	0.3846	0.1818	0.274	-0.095	0.324	36.71	0.235	0.343	34	36	1.16944	0.111111	44.4515	161	0.271605	0.294237	56.1788	0	34.23	45.95	27.03	29.73	21.84	25.48	12.17	13.1	****	0.16667	0.16667	0.41667	0.25	1	0	0.8	0.2	0.66667	0.33333	0.8	0.2	0.46154	0.30769	0.15385	0.07692	1	0
>lcl|NC_047245.1_cds_YP_009759873.1_33	NC_047245	Withania somnifera chloroplast, complete genome.	0.474	0.2013	0.3852	0.1667	0.176	-0.014	0.4	54.12	0.286	0.388	175	184	0.189674	0.168478	47.6473	338	0.254386	0.225329	59.1754	0	38.74	43.24	41.08	31.89	43.64	47.83	21.75	25.12	0.29	0.38462	0.07692	0.38462	0.15385	0.75	0.25	0.61111	0.38889	0.82609	0.17391	0.85714	0.14286	0.06667	0.26667	0.6	0.06667	0.90909	0.09091
>lcl|NC_047245.1_cds_YP_009759874.1_34	NC_047245	Withania somnifera chloroplast, complete genome.	0.5251	0.1899	0.4037	0.1742	0.21	-0.052	0.38	44.68	0.264	0.326	216	229	0.303494	0.148472	48.3327	139	0.228916	0.296405	61	0	32.61	38.26	29.13	30.43	42.46	48.77	21	24.2	0.26	0.4	0	0.6	0	1	0	1	0	1	0	0.25	0.75	0.6	0.06667	0.33333	0	1	0
>lcl|NC_047245.1_cds_YP_009759875.1_35	NC_047245	Withania somnifera chloroplast, complete genome.	0.4764	0.1929	0.3463	0.2402	0.197	-0.04	0.385	54.24	0.331	0.412	314	320	-0.122188	0.08125	41.2613	135	0.166667	0.335917	56.136	0	41.23	52.34	36.76	34.58	49.72	52.99	24.07	26.69	0.22	0.75	0	0.25	0	1	0	0.5	0.5	0.625	0.375	1	0	0.5	0.1	0.3	0.1	1	0
>lcl|NC_047245.1_cds_YP_009759876.1_36	NC_047245	Withania somnifera chloroplast, complete genome.	0.5263	0.1316	0.303	0.1154	0.163	-0.011	0.395	34.18	0.211	0.392	38	40	1.21	0.125	43.9006	123	0.240741	0.318407	60.8203	0	39.02	41.46	48.78	26.83	21.75	24.59	10.4	12.97	****	0.58333	0.08333	0.25	0.08333	1	0	0.6	0.4	0.875	0.125	1	0	0.28571	0	0.42857	0.28571	1	0
>lcl|NC_047245.1_cds_YP_009759877.1_37	NC_047245	Withania somnifera chloroplast, complete genome.	0.4118	0.2059	0.36	0.2857	0.182	-0.125	0.333	30.11	0.361	0.342	36	37	0.197297	0.189189	50.4684	219	0.272727	0.207388	61	0	33.33	35.9	28.21	35.9	24.87	26.36	12.6	12.46	****	0.4	0	0.4	0.2	0.5	0.5	0.71429	0.28571	0.8125	0.1875	0.75	0.25	0.23529	0.17647	0.52941	0.05882	1	0
>lcl|NC_047245.1_cds_YP_009759878.1_38	NC_047245	Withania somnifera chloroplast, complete genome.	0.3235	0.2353	0.4828	0.12	0.151	-0.108	0.333	53.9	0.306	0.427	36	39	0.738462	0.153846	49.8186	156	0.316667	0.288508	61	0	41.67	47.5	42.5	35	27	29.31	14.93	17.76	****	0.5	0.08333	0.41667	0	1	0	0.66667	0.33333	0.8	0.2	1	0	0.375	0.125	0.375	0.125	1	0
>lcl|NC_047245.1_cds_YP_009759879.1_39	NC_047245	Withania somnifera chloroplast, complete genome.	0.4521	0.2192	0.3492	0.1667	0.154	-0.14	0.338	50.73	0.313	0.422	80	83	0.046988	0.156627	52.0629	275	0.340909	0.140175	60.2829	0	42.06	44.05	47.62	34.52	34.3	36.24	19.16	19.07	****	0.16667	0.33333	0.33333	0.16667	0.66667	0.33333	0.55556	0.44444	0.625	0.375	1	0	0.38889	0.02778	0.33333	0.25	0.875	0.125
>lcl|NC_047245.1_cds_YP_009759880.1_40	NC_047245	Withania somnifera chloroplast, complete genome.	0.4828	0.1379	0.3077	0.1905	0.116	-0.036	0.367	59.17	0.267	0.355	30	31	1.58387	0.129032	52.91	2281	0.363309	0.0838157	59.737	0	34.38	34.38	40.62	28.12	20.09	21.03	10.38	11.26	****	0.4898	0.14286	0.30612	0.06122	0.62069	0.37931	0.83088	0.16912	0.59701	0.40299	0.48993	0.51007	0.19792	0.10417	0.4375	0.26042	0.76271	0.23729
>lcl|NC_047245.1_cds_YP_009759881.1_41	NC_047245	Withania somnifera chloroplast, complete genome.	0.5152	0.0909	0.3793	0.2	0.156	-0.059	0.333	41.8	0.222	0.351	36	37	1.11351	0.135135	47.4144	511	0.234783	0.129811	58.677	0	35.09	50	31.58	23.68	24.96	29.2	11.8	16.78	****	0.46429	0.21429	0.28571	0.03571	0.72727	0.27273	0.86667	0.13333	0.73684	0.26316	0.48571	0.51429	0.21622	0.08108	0.59459	0.10811	0.83333	0.16667
>lcl|NC_047245.1_cds_YP_009759882.1_42	NC_047245	Withania somnifera chloroplast, complete genome.	0.325	0.15	0.4839	0.2759	0.129	-0.212	0.262	48.67	0.333	0.417	42	44	0.847727	0.204545	44.3605	156	0.25974	0.300382	55.0365	0	41.48	46.67	40	37.78	30.34	32.57	16.94	19.11	****	0.22222	0.22222	0.5	0.05556	0	0	1	0	0.71429	0.28571	0.66667	0.33333	0.3	0.1	0.5	0.1	0.75	0.25
>lcl|NC_047245.1_cds_YP_009759883.1_43	NC_047245	Withania somnifera chloroplast, complete genome.	0.4615	0.1923	0.383	0.3095	0.158	-0.297	0.262	49.12	0.354	0.374	65	66	-0.713636	0.075758	43.6341	741	0.233898	0.213615	56.937	0	37.31	37.31	37.31	37.31	34.26	34.01	14.78	13.24	****	0.5625	0.125	0.14583	0.16667	0.83333	0.16667	0.7619	0.2381	0.77778	0.22222	0.75385	0.24615	0.28571	0	0.5	0.21429	1	0
>lcl|NC_047245.1_cds_YP_009759884.1_44	NC_047245	Withania somnifera chloroplast, complete genome.	0.5316	0.0886	0.4337	0.1867	0.114	-0.174	0.303	38.36	0.212	0.337	99	101	-0.749505	0.089109	48.72	314	0.22314	0.200774	58.4212	0	33.66	36.27	41.18	23.53	31.88	35.58	16.99	15.7	0.46	0.375	0.0625	0.375	0.1875	0.66667	0.33333	0.8	0.2	0.72727	0.27273	0.75	0.25	0.2381	0.19048	0.42857	0.14286	0.66667	0.33333
>lcl|NC_047245.1_cds_YP_009759885.1_45	NC_047245	Withania somnifera chloroplast, complete genome.	0.2553	0.2447	0.5393	0.2632	0.11	-0.18	0.296	53.25	0.374	0.386	115	115	0.213913	0.121739	45.9303	501	0.248826	0.181311	58.4185	0	35.92	36.43	42.64	28.68	36.12	40.26	14.94	15.97	0.49	0.31034	0.24138	0.31034	0.13793	1	0	0.8125	0.1875	0.76923	0.23077	0.7381	0.2619	0.3	0.1	0.575	0.025	0.90909	0.09091
>lcl|NC_047245.1_cds_YP_009759886.1_46	NC_047245	Withania somnifera chloroplast, complete genome.	0.4873	0.1617	0.3817	0.1676	0.197	-0.058	0.383	48.79	0.266	0.439	481	508	0.104331	0.145669	41.2361	102	0.170732	0.333891	56.9107	0	43.88	54.81	46.37	30.45	46.59	54.2	24.61	29.23	0.16	0.3	0.4	0.2	0.1	1	0	0.66667	0.33333	1	0	0.85714	0.14286	0.25	0	0.75	0	1	0
>lcl|NC_047245.1_cds_YP_009759887.1_47	NC_047245	Withania somnifera chloroplast, complete genome.	0.3929	0.2143	0.4231	0.2174	0.194	0.05	0.424	*****	0.333	0.363	33	34	0.726471	0.176471	42.7271	177	0.195122	0.276759	58.6734	0	35.24	40	31.43	34.29	26.32	27.28	13.6	14.45	****	0.7	0.1	0.1	0.1	1	0	1	0	0.75	0.25	0.84615	0.15385	0.30769	0	0.53846	0.15385	1	0
>lcl|NC_047245.1_cds_YP_009759888.1_48	NC_047245	Withania somnifera chloroplast, complete genome.	0.3889	0.25	0.4848	0.0968	0.158	-0.2	0.31	60.55	0.286	0.426	42	43	0.195349	0.139535	48.6325	168	0.237288	0.305841	58.7672	0	42.42	54.55	40.91	31.82	29.98	32.24	14.8	15.22	****	0.4	0.4	0.2	0	0.66667	0.33333	1	0	0.91667	0.08333	0.71429	0.28571	0.5	0.33333	0.16667	0	0	1
>lcl|NC_047245.1_cds_YP_009759889.1_49	NC_047245	Withania somnifera chloroplast, complete genome.	0.5	0.0645	0.4138	0.1667	0.151	-0.156	0.309	39.83	0.191	0.379	68	73	0.308219	0.068493	45.8679	364	0.222857	0.218185	58.606	0	37.84	41.89	45.95	25.68	31.08	40.66	16.8	20.35	****	0.31579	0.26316	0.36842	0.05263	1	0	0.875	0.125	0.77778	0.22222	0.90476	0.09524	0.375	0.09375	0.3125	0.21875	0	1
>lcl|NC_047245.1_cds_YP_009759890.1_50	NC_047245	Withania somnifera chloroplast, complete genome.	0.5083	0.1436	0.3704	0.1486	0.209	-0.033	0.38	44.55	0.24	0.402	200	215	0.54	0.134884	49.7873	394	0.25	0.196396	59.7956	0	40.12	49.07	41.67	29.63	41.48	48.31	21.7	27.07	0.2	0.47059	0.11765	0.17647	0.23529	0.66667	0.33333	0.75	0.25	0.83333	0.16667	0.77778	0.22222	0.33333	0.13333	0.4	0.13333	0.66667	0.33333
>lcl|NC_047245.1_cds_YP_009759891.1_51	NC_047245	Withania somnifera chloroplast, complete genome.	0.4565	0.1377	0.4435	0.1391	0.168	-0.155	0.281	44.45	0.229	0.39	153	160	0.566875	0.10625	44.3605	156	0.25974	0.300382	55.0365	0	38.72	50.93	39.13	26.09	37.27	44.81	20.45	22.81	0.27	0.22222	0.22222	0.5	0.05556	0	0	1	0	0.71429	0.28571	0.66667	0.33333	0.3	0.1	0.5	0.1	0.75	0.25
>lcl|NC_047245.1_cds_YP_009759892.1_52	NC_047245	Withania somnifera chloroplast, complete genome.	0.4682	0.1573	0.5122	0.1571	0.171	-0.122	0.344	47.65	0.23	0.332	326	337	-0.2273	0.089021	47.4144	511	0.234783	0.129811	58.677	0	33.14	42.6	31.36	25.44	43.89	52.88	21.72	26.77	0.25	0.46429	0.21429	0.28571	0.03571	0.72727	0.27273	0.86667	0.13333	0.73684	0.26316	0.48571	0.51429	0.21622	0.08108	0.59459	0.10811	0.83333	0.16667
>lcl|NC_047245.1_cds_YP_009759893.1_53	NC_047245	Withania somnifera chloroplast, complete genome.	0.163	0.3261	0.41	0.3958	0.194	0.031	0.403	59.19	0.548	0.467	124	132	-0.034849	0.098485	52.91	2281	0.363309	0.0838157	59.737	0	45.32	56.12	56.83	23.02	38.34	43.55	21.97	23.43	0.25	0.4898	0.14286	0.30612	0.06122	0.62069	0.37931	0.83088	0.16912	0.59701	0.40299	0.48993	0.51007	0.19792	0.10417	0.4375	0.26042	0.76271	0.23729
>lcl|NC_047245.1_cds_YP_009759894.1_54	NC_047245	Withania somnifera chloroplast, complete genome.	0.2222	0.3704	0.4583	0.2174	0.249	0.158	0.5	*****	0.469	0.448	32	32	-0.03125	0.09375	52.0629	275	0.340909	0.140175	60.2829	0	39.47	42.11	47.37	28.95	24.34	25.18	12.57	12.35	****	0.16667	0.33333	0.33333	0.16667	0.66667	0.33333	0.55556	0.44444	0.625	0.375	1	0	0.38889	0.02778	0.33333	0.25	0.875	0.125
>lcl|MN746302.1_cds_QIQ56452.1_1 [gene=	MN746302	Withania somnifera chloroplast, complete genome.	0.1932	0.3295	0.4	0.358	0.149	-0.044	0.36	35.7	0.523	0.45	111	114	-0.017544	0.052632	44.069	123	0.30303	0.259884	61	0	42.82	52.03	48.78	27.64	38.37	41.8	20.17	22.2	0.36	0.6	0.4	0	0	0.5	0.5	1	0	1	0	1	0	0.16667	0.08333	0.41667	0.33333	0.66667	0.33333
>lcl|MN746302.1_cds_QIQ56453.1_2 [gene=	MN746302	Withania somnifera chloroplast, complete genome.	0.5	0.273	0.3016	0.0905	0.32	0.242	0.559	43.39	0.311	0.431	331	353	0.335128	0.135977	43.3939	354	0.137724	0.212545	48.3326	0	42.94	50	43.5	35.31	39.56	46.04	16.7	23.28	0.24	0.71429	0.05714	0.2	0.02857	1	0	0.57143	0.42857	0.7619	0.2381	0.26923	0.73077	0.66667	0.15152	0.15152	0.0303	0.5	0.5
>lcl|MN746302.1_cds_QIQ56454.1_3 [gene=	MN746302	Withania somnifera chloroplast, complete genome.	0.5118	0.1588	0.4406	0.183	0.162	-0.154	0.324	49.16	0.251	0.324	491	506	-0.133992	0.156126	49.1591	507	0.254237	0.159332	61	0	32.41	37.08	32.94	27.22	46.23	55.51	23.7	28.11	0.19	0.58333	0.08333	0.33333	0	0.75	0.25	0.8125	0.1875	0.81818	0.18182	0.65854	0.34146	0.16667	0.16667	0.44444	0.22222	0.7	0.3
>lcl|MN746302.1_cds_QIQ56455.1_4 [gene=	MN746302	Withania somnifera chloroplast, complete genome.	0.5909	0.0909	0.4412	0.1935	0.176	-0.134	0.333	41.67	0.207	0.348	87	88	-0.540909	0.090909	46.3463	508	0.282787	0.194603	57.8088	0	34.46	50.56	31.46	21.35	32.04	38.62	15.51	19.13	****	0.5	0.22	0.14	0.14	1	0	0.7	0.3	0.85366	0.14634	0.69231	0.30769	0.46154	0.12821	0.30769	0.10256	0.33333	0.66667
>lcl|MN746302.1_cds_QIQ56456.1_5 [gene=	MN746302	Withania somnifera chloroplast, complete genome.	0.5273	0.2545	0.2143	0.1622	0.171	-0.16	0.293	37.67	0.345	0.383	58	61	1.17213	0.196721	43.4492	185	0.380282	0.208461	56.9848	0	38.17	40.32	37.1	37.1	29.9	32.09	15.26	15.71	****	0.33333	0.44444	0.11111	0.11111	1	0	1	0	0.75	0.25	0.66667	0.33333	0.08333	0.16667	0.5	0.25	0.5	0.5
>lcl|MN746302.1_cds_QIQ56457.1_6 [gene=	MN746302	Withania somnifera chloroplast, complete genome.	0.4688	0.2813	0.4	0.0435	0.18	0.062	0.429	27.18	0.286	0.38	35	36	0.677778	0.194444	44.479	248	0.283333	0.224407	59.235	0	36.94	51.35	29.73	29.73	21.94	25.66	11.94	13.96	****	0.5	0.1875	0.1875	0.125	1	0	1	0	0.8	0.2	0.4375	0.5625	0.34783	0.17391	0.21739	0.26087	1	0
>lcl|MN746302.1_cds_QIQ56458.1_7 [gene=	MN746302	Withania somnifera chloroplast, complete genome.	0.4863	0.1596	0.4172	0.1514	0.211	0.008	0.419	46.35	0.246	0.407	496	507	-0.036292	0.059172	48.5197	237	0.276596	0.204439	61	0	40.62	55.71	39.96	26.18	42.44	49.6	22.17	26.1	0.21	0.26316	0.21053	0.47368	0.05263	1	0	0.66667	0.33333	0.54545	0.45455	0.5	0.5	0.42857	0.14286	0.21429	0.21429	0.83333	0.16667
>lcl|MN746302.1_cds_QIQ56459.1_8 [gene=	MN746302	Withania somnifera chloroplast, complete genome.	0.4167	0.1736	0.4336	0.2519	0.156	-0.112	0.35	43.45	0.322	0.382	180	184	-0.378261	0.070652	51.1742	1396	0.321117	0.12605	59.6319	0	38.2	46.49	34.05	34.05	41.28	43.43	22.09	22.47	0.32	0.30189	0.24528	0.32075	0.13208	0.78261	0.21739	0.77586	0.22414	0.74324	0.25676	0.63158	0.36842	0.22449	0.12245	0.46939	0.18367	0.68085	0.31915
>lcl|MN746302.1_cds_QIQ56460.1_9 [gene=	MN746302	Withania somnifera chloroplast, complete genome.	0.5211	0.0423	0.3699	0.1791	0.184	-0.009	0.392	42.66	0.19	0.453	79	81	1.00247	0.049383	49.7972	689	0.283688	0.156104	60.5936	0	44.72	64.63	48.78	20.73	31.96	40.11	16.64	23.33	****	0.53571	0.21429	0.21429	0.03571	0.71429	0.28571	0.86207	0.13793	0.74	0.26	0.7931	0.2069	0.25	0.125	0.45833	0.16667	0.82353	0.17647
>lcl|MN746302.1_cds_QIQ56461.1_10 [gene	MN746302	Withania somnifera chloroplast, complete genome.	0.4882	0.1801	0.399	0.1183	0.175	-0.064	0.357	44.48	0.244	0.381	238	247	0.678947	0.121457	49.0879	1071	0.284116	0.171679	60.4367	0	38.04	49.6	37.5	27.02	40.49	48.15	21.91	25.56	0.18	0.46296	0.14815	0.25926	0.12963	0.61538	0.38462	0.86667	0.13333	0.81579	0.18421	0.84615	0.15385	0.27473	0.07692	0.47253	0.17582	0.84615	0.15385
>lcl|MN746302.1_cds_QIQ56462.1_11 [gene	MN746302	Withania somnifera chloroplast, complete genome.	0.4531	0.1667	0.4509	0.1699	0.172	-0.147	0.332	48.52	0.26	0.387	223	236	-0.314831	0.080508	47.4515	354	0.258823	0.166227	55.9598	0	38.68	42.62	43.46	29.96	43.78	51.16	23.18	26.23	0.25	0.48649	0.21622	0.21622	0.08108	0.5	0.5	0.58333	0.41667	0.75	0.25	0.66667	0.33333	0.5625	0.125	0.1875	0.125	1	0
>lcl|MN746302.1_cds_QIQ56463.1_12 [gene	MN746302	Withania somnifera chloroplast, complete genome.	0.4387	0.1712	0.4437	0.2059	0.146	-0.155	0.323	51.17	0.284	0.383	1361	1395	-0.245161	0.081004	45.7831	462	0.294118	0.170463	54.9747	0	38.23	46.42	38.11	30.16	50.12	55.96	27.01	29.92	0.14	0.54762	0.16667	0.2619	0.02381	1	0	0.5	0.5	0.81818	0.18182	0.66667	0.33333	0.31667	0.08333	0.4	0.2	0.84615	0.15385
>lcl|MN746302.1_cds_QIQ56464.1_13 [gene	MN746302	Withania somnifera chloroplast, complete genome.	0.4667	0.1622	0.4586	0.1753	0.153	-0.12	0.337	49.8	0.256	0.386	668	688	-0.297239	0.100291	45.2871	101	0.25641	0.293274	58.5184	0	38.51	50.22	37.59	27.72	47.91	55.73	24.94	29.11	0.18	0.2	0	0.8	0	1	0	0	1	0.8	0.2	1	0	0	0.25	0.75	0	0.75	0.25
>lcl|MN746302.1_cds_QIQ56465.1_14 [gene	MN746302	Withania somnifera chloroplast, complete genome.	0.4693	0.1298	0.4531	0.1989	0.149	-0.128	0.335	49.09	0.249	0.388	1041	1070	-0.255701	0.082243	48.8444	735	0.283951	0.141265	59.8873	0	38.75	51.07	38.28	26.89	47.81	55.87	25.85	29.94	0.13	0.47059	0.16176	0.30882	0.05882	0.5	0.5	0.75	0.25	0.66667	0.33333	0.67308	0.32692	0.35294	0.19118	0.29412	0.16176	0.725	0.275
>lcl|MN746302.1_cds_QIQ56466.1_15 [gene	MN746302	Withania somnifera chloroplast, complete genome.	0.44	0.16	0.3636	0.0952	0.109	-0.27	0.2	35.02	0.24	0.437	25	29	1.54483	0.137931	50.2022	751	0.303116	0.127215	59.3446	0	43.33	50	43.33	36.67	16.72	18.13	9.27	9.18	****	0.42254	0.11268	0.33803	0.12676	1	0	0.90909	0.09091	0.64706	0.35294	0.64706	0.35294	0.38889	0.15278	0.27778	0.18056	0.78571	0.21429
>lcl|MN746302.1_cds_QIQ56467.1_16 [gene	MN746302	Withania somnifera chloroplast, complete genome.	0.6	0.1333	0.4231	0	0.208	-0.185	0.273	40.17	0.121	0.304	33	34	1.42941	0.117647	55.464	169	0.349206	0.210993	61	0	29.52	48.57	25.71	14.29	22.06	29.75	10.59	13.79	****	0.44444	0.22222	0.16667	0.16667	1	0	1	0	0.8	0.2	0.625	0.375	0.11111	0	0.66667	0.22222	0.75	0.25
>lcl|MN746302.1_cds_QIQ56468.1_17 [gene	MN746302	Withania somnifera chloroplast, complete genome.	0.51	0.21	0.3443	0.1354	0.239	0.025	0.432	47.45	0.284	0.427	331	353	0.361473	0.169972	52.1151	202	0.280899	0.247213	61	0	42.56	51.69	43.22	32.77	43.88	52.2	21.2	26.58	0.21	0.375	0.375	0.25	0	0	1	1	0	0.88889	0.11111	0.5	0.5	0.5	0	0.33333	0.16667	1	0
>lcl|MN746302.1_cds_QIQ56469.1_18 [gene	MN746302	Withania somnifera chloroplast, complete genome.	0.4582	0.1975	0.3873	0.1371	0.18	-0.039	0.387	45.78	0.279	0.443	437	461	0.284599	0.138829	54.7724	159	0.396552	0.238152	61	0	44.3	54.98	46.32	31.6	43.8	50.47	21.39	24.83	0.3	0.5	0.375	0	0.125	0.5	0.5	1	0	0.55556	0.44444	0.83333	0.16667	0.2	0.2	0.3	0.3	1	0
>lcl|MN746302.1_cds_QIQ56470.1_19 [gene	MN746302	Withania somnifera chloroplast, complete genome.	0.5263	0.1754	0.3	0.0909	0.229	0.073	0.424	54.95	0.237	0.366	59	62	1.45161	0.112903	50.5892	285	0.291339	0.17732	60.8466	0	36.51	41.27	41.27	26.98	28.83	36.78	15.74	21.26	****	0.46154	0.23077	0.07692	0.23077	0.75	0.25	0.76923	0.23077	0.63636	0.36364	0.71429	0.28571	0.125	0.25	0.4375	0.1875	0.75	0.25
>lcl|MN746302.1_cds_QIQ56471.1_20 [gene	MN746302	Withania somnifera chloroplast, complete genome.	0.3506	0.1429	0.4691	0.2632	0.123	-0.161	0.313	45.29	0.323	0.42	96	100	-0.87	0.07	52.8407	121	0.235294	0.206183	61	0	41.58	43.56	46.53	34.65	38.27	41.19	17.03	19.23	0.38	0.33333	0.11111	0.55556	0	0	0	0.75	0.25	0.71429	0.28571	0.73333	0.26667	0.42857	0.14286	0.14286	0.28571	0	0
>lcl|MN746302.1_cds_QIQ56472.1_21 [gene	MN746302	Withania somnifera chloroplast, complete genome.	0.5048	0.1677	0.3659	0.172	0.194	-0.095	0.362	48.84	0.269	0.414	688	734	0.132834	0.148501	54.7038	134	0.305085	0.205385	61	0	41.32	49.25	43.27	31.43	47.82	55.49	24.25	28.99	0.16	0.64286	0.14286	0.07143	0.14286	0	0	0.8	0.2	0.63636	0.36364	1	0	0.5	0.125	0.25	0.125	0	1
>lcl|MN746302.1_cds_QIQ56473.1_22 [gene	MN746302	Withania somnifera chloroplast, complete genome.	0.4713	0.1721	0.3792	0.1814	0.197	-0.096	0.359	50.2	0.281	0.43	707	750	0.2492	0.132	51.6588	499	0.301158	0.125383	61	0	42.96	53	43.68	32.22	48.71	55.67	25.63	29.44	0.14	0.45	0.225	0.2	0.125	1	0	0.65217	0.34783	0.79412	0.20588	0.64706	0.35294	0.34	0.04	0.44	0.18	0.75	0.25
>lcl|MN746302.1_cds_QIQ56474.1_23 [gene	MN746302	Withania somnifera chloroplast, complete genome.	0.4586	0.1654	0.4615	0.2353	0.151	-0.212	0.317	55.46	0.286	0.395	161	168	-0.495833	0.142857	48.7471	481	0.228814	0.175394	57.7181	0	39.25	48.52	37.87	31.36	44.65	47.81	22.59	23.1	0.28	0.52273	0.13636	0.25	0.09091	0.55556	0.44444	0.88462	0.11538	0.67647	0.32353	0.57143	0.42857	0.5	0.04348	0.28261	0.17391	0.64286	0.35714
>lcl|MN746302.1_cds_QIQ56475.1_24 [gene	MN746302	Withania somnifera chloroplast, complete genome.	0.4747	0.1709	0.4512	0.1409	0.159	-0.031	0.381	52.12	0.244	0.385	197	201	-0.601493	0.064677	51.3872	508	0.327161	0.143466	58.9306	0	38.28	51.49	37.62	25.74	44.6	46.64	23.94	24.99	0.21	0.38889	0.27778	0.27778	0.05556	0.7	0.3	0.75	0.25	0.65714	0.34286	0.79167	0.20833	0.35294	0.17647	0.26471	0.20588	0.7	0.3
>lcl|MN746302.1_cds_QIQ56476.1_25 [gene	MN746302	Withania somnifera chloroplast, complete genome.	0.4961	0.1654	0.3727	0.25	0.154	-0.209	0.289	54.77	0.302	0.407	149	158	-0.308228	0.14557	54.1187	185	0.263158	0.160399	61	0	40.67	50.31	37.74	33.96	44.8	45.25	22.42	22	0.35	0.4	0.4	0	0.2	0.33333	0.66667	0.71429	0.28571	0.77778	0.22222	0.61111	0.38889	0.375	0.125	0.375	0.125	0	0
>lcl|MN746302.1_cds_QIQ56477.1_26 [gene	MN746302	Withania somnifera chloroplast, complete genome.	0.4916	0.1555	0.4369	0.1505	0.157	-0.197	0.301	50.59	0.239	0.38	272	284	-0.243662	0.109155	44.6792	230	0.24359	0.179231	61	0	37.89	43.16	43.51	27.02	45.48	54.17	24.24	27.31	0.22	0.5	0	0.5	0	0.66667	0.33333	0.71429	0.28571	0.82353	0.17647	0.52941	0.47059	0.33333	0	0.33333	0.33333	0.85714	0.14286
>lcl|MN746302.1_cds_QIQ56478.1_27 [gene	MN746302	Withania somnifera chloroplast, complete genome.	0.5152	0.1414	0.369	0.1972	0.217	-0.051	0.364	52.84	0.255	0.367	110	120	1.08667	0.225	54.2428	321	0.344828	0.113812	61	0	36.64	45.45	32.23	32.23	35.94	40.05	18.74	21.48	0.34	0.35	0.1	0.4	0.15	0.5	0.5	0.81818	0.18182	0.63158	0.36842	0.57143	0.42857	0.19231	0.30769	0.23077	0.26923	0.5	0.5
>lcl|MN746302.1_cds_QIQ56479.1_28 [gene	MN746302	Withania somnifera chloroplast, complete genome.	0.4766	0.1215	0.4128	0.2	0.149	-0.081	0.359	54.7	0.25	0.406	128	133	-0.173684	0.022556	41.5555	102	0.297297	0.437196	50.9566	0	40.3	52.99	40.3	27.61	39.26	45.81	21.76	24.65	0.26	1	0	0	0	0	0	1	0	0.5	0.5	1	0	0.33333	0	0.33333	0.33333	0	0
>lcl|MN746302.1_cds_QIQ56480.1_29 [gene	MN746302	Withania somnifera chloroplast, complete genome.	0.4265	0.1789	0.4201	0.1733	0.19	-0.02	0.398	51.66	0.286	0.43	483	498	-0.013253	0.058233	45.0038	129	0.295455	0.288637	59.8713	0	43.02	56.71	41.68	30.66	46.75	52.61	25.38	28.62	0.18	0.625	0	0.375	0	1	0	1	0	1	0	1	0	0	0	0.66667	0.33333	0.66667	0.33333
>lcl|MN746302.1_cds_QIQ56481.1_30 [gene	MN746302	Withania somnifera chloroplast, complete genome.	0.5064	0.1841	0.384	0.1613	0.277	0.094	0.476	48.75	0.274	0.44	464	480	-0.306875	0.097917	48.7937	509	0.282258	0.158296	59.4654	0	43.87	58	43.87	29.73	45.79	51.12	21.41	26.89	0.18	0.4186	0.13953	0.32558	0.11628	0.33333	0.66667	0.92	0.08	0.90476	0.09524	0.725	0.275	0.33871	0.16129	0.33871	0.16129	0.85714	0.14286
>lcl|MN746302.1_cds_QIQ56482.1_31 [gene	MN746302	Withania somnifera chloroplast, complete genome.	0.5436	0.1845	0.3629	0.2115	0.188	-0.16	0.342	51.39	0.289	0.36	485	507	-0.423274	0.112426	44.547	216	0.266055	0.2446	55.0443	0	36.02	40.55	35.43	32.09	47.91	54.9	25.78	27.38	0.19	0.5	0.14286	0.28571	0.07143	1	0	0.6	0.4	0.71429	0.28571	0.92857	0.07143	0.4375	0	0.375	0.1875	0.4	0.6
>lcl|MN746302.1_cds_QIQ56483.1_32 [gene	MN746302	Withania somnifera chloroplast, complete genome.	0.5161	0.129	0.3846	0.1818	0.274	-0.095	0.324	36.71	0.235	0.343	34	36	1.16944	0.111111	44.4515	161	0.271605	0.294237	56.1788	0	34.23	45.95	27.03	29.73	21.84	25.48	12.17	13.1	****	0.16667	0.16667	0.41667	0.25	1	0	0.8	0.2	0.66667	0.33333	0.8	0.2	0.46154	0.30769	0.15385	0.07692	1	0
>lcl|MN746302.1_cds_QIQ56484.1_33 [gene	MN746302	Withania somnifera chloroplast, complete genome.	0.474	0.2013	0.3852	0.1667	0.176	-0.014	0.4	54.12	0.286	0.388	175	184	0.189674	0.168478	47.6473	338	0.254386	0.225329	59.1754	0	38.74	43.24	41.08	31.89	43.64	47.83	21.75	25.12	0.29	0.38462	0.07692	0.38462	0.15385	0.75	0.25	0.61111	0.38889	0.82609	0.17391	0.85714	0.14286	0.06667	0.26667	0.6	0.06667	0.90909	0.09091
>lcl|MN746302.1_cds_QIQ56485.1_34 [gene	MN746302	Withania somnifera chloroplast, complete genome.	0.5251	0.1899	0.4037	0.1742	0.21	-0.052	0.38	44.68	0.264	0.326	216	229	0.303494	0.148472	48.3327	139	0.228916	0.296405	61	0	32.61	38.26	29.13	30.43	42.46	48.77	21	24.2	0.26	0.4	0	0.6	0	1	0	1	0	1	0	0.25	0.75	0.6	0.06667	0.33333	0	1	0
>lcl|MN746302.1_cds_QIQ56486.1_35 [gene	MN746302	Withania somnifera chloroplast, complete genome.	0.4764	0.1929	0.3463	0.2402	0.197	-0.04	0.385	54.24	0.331	0.412	314	320	-0.122188	0.08125	41.2613	135	0.166667	0.335917	56.136	0	41.23	52.34	36.76	34.58	49.72	52.99	24.07	26.69	0.22	0.75	0	0.25	0	1	0	0.5	0.5	0.625	0.375	1	0	0.5	0.1	0.3	0.1	1	0
>lcl|MN746302.1_cds_QIQ56487.1_36 [gene	MN746302	Withania somnifera chloroplast, complete genome.	0.5263	0.1316	0.303	0.1154	0.163	-0.011	0.395	34.18	0.211	0.392	38	40	1.21	0.125	43.9006	123	0.240741	0.318407	60.8203	0	39.02	41.46	48.78	26.83	21.75	24.59	10.4	12.97	****	0.58333	0.08333	0.25	0.08333	1	0	0.6	0.4	0.875	0.125	1	0	0.28571	0	0.42857	0.28571	1	0
>lcl|MN746302.1_cds_QIQ56488.1_37 [gene	MN746302	Withania somnifera chloroplast, complete genome.	0.4242	0.2727	0.4	0.1667	0.188	-0.038	0.378	47.54	0.351	0.342	37	38	0.189474	0.184211	50.4684	219	0.272727	0.207388	61	0	33.33	35.9	28.21	35.9	24.87	26.36	12.6	12.46	****	0.4	0	0.4	0.2	0.5	0.5	0.71429	0.28571	0.8125	0.1875	0.75	0.25	0.23529	0.17647	0.52941	0.05882	1	0
>lcl|MN746302.1_cds_QIQ56489.1_38 [gene	MN746302	Withania somnifera chloroplast, complete genome.	0.3235	0.2353	0.4828	0.12	0.151	-0.108	0.333	53.9	0.306	0.427	36	39	0.738462	0.153846	49.8186	156	0.316667	0.288508	61	0	41.67	47.5	42.5	35	27	29.31	14.93	17.76	****	0.5	0.08333	0.41667	0	1	0	0.66667	0.33333	0.8	0.2	1	0	0.375	0.125	0.375	0.125	1	0
>lcl|MN746302.1_cds_QIQ56490.1_39 [gene	MN746302	Withania somnifera chloroplast, complete genome.	0.4521	0.2192	0.3492	0.1667	0.154	-0.14	0.338	50.73	0.313	0.422	80	83	0.046988	0.156627	52.0629	275	0.340909	0.140175	60.2829	0	42.06	44.05	47.62	34.52	34.3	36.24	19.16	19.07	****	0.16667	0.33333	0.33333	0.16667	0.66667	0.33333	0.55556	0.44444	0.625	0.375	1	0	0.38889	0.02778	0.33333	0.25	0.875	0.125
>lcl|MN746302.1_cds_QIQ56491.1_40 [gene	MN746302	Withania somnifera chloroplast, complete genome.	0.4828	0.1379	0.3077	0.1905	0.116	-0.036	0.367	59.17	0.267	0.355	30	31	1.58387	0.129032	52.91	2281	0.363309	0.0838157	59.737	0	34.38	34.38	40.62	28.12	20.09	21.03	10.38	11.26	****	0.4898	0.14286	0.30612	0.06122	0.62069	0.37931	0.83088	0.16912	0.59701	0.40299	0.48993	0.51007	0.19792	0.10417	0.4375	0.26042	0.76271	0.23729
>lcl|MN746302.1_cds_QIQ56492.1_41 [gene	MN746302	Withania somnifera chloroplast, complete genome.	0.5152	0.0909	0.3793	0.2	0.156	-0.059	0.333	41.8	0.222	0.351	36	37	1.11351	0.135135	47.4144	511	0.234783	0.129811	58.677	0	35.09	50	31.58	23.68	24.96	29.2	11.8	16.78	****	0.46429	0.21429	0.28571	0.03571	0.72727	0.27273	0.86667	0.13333	0.73684	0.26316	0.48571	0.51429	0.21622	0.08108	0.59459	0.10811	0.83333	0.16667
>lcl|MN746302.1_cds_QIQ56493.1_42 [gene	MN746302	Withania somnifera chloroplast, complete genome.	0.325	0.15	0.4839	0.2759	0.129	-0.212	0.262	48.67	0.333	0.417	42	44	0.847727	0.204545	44.3605	156	0.25974	0.300382	55.0365	0	41.48	46.67	40	37.78	30.34	32.57	16.94	19.11	****	0.22222	0.22222	0.5	0.05556	0	0	1	0	0.71429	0.28571	0.66667	0.33333	0.3	0.1	0.5	0.1	0.75	0.25
>lcl|MN746302.1_cds_QIQ56494.1_43 [gene	MN746302	Withania somnifera chloroplast, complete genome.	0.4615	0.1923	0.383	0.3095	0.158	-0.297	0.262	49.12	0.354	0.374	65	66	-0.713636	0.075758	43.6341	741	-0.713636	0.213615	56.937	0	37.31	37.31	37.31	37.31	34.26	34.01	14.78	13.24	****	0.5625	0.125	0.14583	0.16667	0.83333	0.16667	0.7619	0.2381	0.77778	0.22222	0.75385	0.24615	0.28571	0	0.5	0.21429	1	0
>lcl|MN746302.1_cds_QIQ56495.1_44 [gene	MN746302	Withania somnifera chloroplast, complete genome.	0.5316	0.0886	0.4337	0.1867	0.114	-0.174	0.303	38.36	0.212	0.337	99	101	-0.749505	0.089109	48.72	314	0.22314	0.200774	58.4212	0	33.66	36.27	41.18	23.53	31.88	35.58	16.99	15.7	0.46	0.375	0.0625	0.375	0.1875	0.66667	0.33333	0.8	0.2	0.72727	0.27273	0.75	0.25	0.2381	0.19048	0.42857	0.14286	0.66667	0.33333
>lcl|MN746302.1_cds_QIQ56496.1_45 [gene	MN746302	Withania somnifera chloroplast, complete genome.	0.4206	0.1121	0.451	0.2471	0.097	-0.149	0.315	45	0.266	0.362	124	128	-0.576562	0.078125	45.9303	501	0.248826	0.181311	58.4185	0	35.92	36.43	42.64	28.68	36.12	40.26	14.94	15.97	0.49	0.31034	0.24138	0.31034	0.13793	1	0	0.8125	0.1875	0.76923	0.23077	0.7381	0.2619	0.3	0.1	0.575	0.025	0.90909	0.09091
>lcl|MN746302.1_cds_QIQ56497.1_46 [gene	MN746302	Withania somnifera chloroplast, complete genome.	0.4873	0.1617	0.3817	0.1676	0.197	-0.058	0.383	48.79	0.266	0.439	481	508	0.104331	0.145669	41.2361	102	0.170732	0.333891	56.9107	0	43.88	54.81	46.37	30.45	46.59	54.2	24.61	29.23	0.16	0.3	0.4	0.2	0.1	1	0	0.66667	0.33333	1	0	0.85714	0.14286	0.25	0	0.75	0	1	0
>lcl|MN746302.1_cds_QIQ56498.1_47 [gene	MN746302	Withania somnifera chloroplast, complete genome.	0.3929	0.2143	0.4231	0.2174	0.194	0.05	0.424	*****	0.333	0.363	33	34	0.726471	0.176471	42.7271	177	0.195122	0.276759	58.6734	0	35.24	40	31.43	34.29	26.32	27.28	13.6	14.45	****	0.7	0.1	0.1	0.1	1	0	1	0	0.75	0.25	0.84615	0.15385	0.30769	0	0.53846	0.15385	1	0
>lcl|MN746302.1_cds_QIQ56499.1_48 [gene	MN746302	Withania somnifera chloroplast, complete genome.	0.3889	0.25	0.4848	0.0968	0.158	-0.2	0.31	60.55	0.286	0.426	42	43	0.195349	0.139535	48.6325	168	0.237288	0.305841	58.7672	0	42.42	54.55	40.91	31.82	29.98	32.24	14.8	15.22	****	0.4	0.4	0.2	0	0.66667	0.33333	1	0	0.91667	0.08333	0.71429	0.28571	0.5	0.33333	0.16667	0	0	1
>lcl|MN746302.1_cds_QIQ56500.1_49 [gene	MN746302	Withania somnifera chloroplast, complete genome.	0.5	0.0645	0.4138	0.1667	0.151	-0.156	0.309	39.83	0.191	0.379	68	73	0.308219	0.068493	45.8679	364	0.222857	0.218185	58.606	0	37.84	41.89	45.95	25.68	31.08	40.66	16.8	20.35	****	0.31579	0.26316	0.36842	0.05263	1	0	0.875	0.125	0.77778	0.22222	0.90476	0.09524	0.375	0.09375	0.3125	0.21875	0	1
>lcl|MN746302.1_cds_QIQ56501.1_50 [gene	MN746302	Withania somnifera chloroplast, complete genome.	0.5083	0.1436	0.3704	0.1486	0.209	-0.033	0.38	44.55	0.24	0.402	200	215	0.54	0.134884	49.7873	394	0.25	0.196396	59.7956	0	40.12	49.07	41.67	29.63	41.48	48.31	21.7	27.07	0.2	0.47059	0.11765	0.17647	0.23529	0.66667	0.33333	0.75	0.25	0.83333	0.16667	0.77778	0.22222	0.33333	0.13333	0.4	0.13333	0.66667	0.33333
>lcl|MN746302.1_cds_QIQ56502.1_51 [gene	MN746302	Withania somnifera chloroplast, complete genome.	0.4565	0.1377	0.4435	0.1391	0.168	-0.155	0.281	44.45	0.229	0.39	153	160	0.566875	0.10625	44.3605	156	0.25974	0.300382	55.0365	0	38.72	50.93	39.13	26.09	37.27	44.81	20.45	22.81	0.27	0.22222	0.22222	0.5	0.05556	0	0	1	0	0.71429	0.28571	0.66667	0.33333	0.3	0.1	0.5	0.1	0.75	0.25
>lcl|MN746302.1_cds_QIQ56503.1_52 [gene	MN746302	Withania somnifera chloroplast, complete genome.	0.4682	0.1573	0.5122	0.1571	0.171	-0.122	0.344	47.65	0.23	0.332	326	337	-0.2273	0.089021	47.4144	511	0.234783	0.129811	58.677	0	33.14	42.6	31.36	25.44	43.89	52.88	21.72	26.77	0.25	0.46429	0.21429	0.28571	0.03571	0.72727	0.27273	0.86667	0.13333	0.73684	0.26316	0.48571	0.51429	0.21622	0.08108	0.59459	0.10811	0.83333	0.16667
>lcl|MN746302.1_cds_QIQ56504.1_53 [gene	MN746302	Withania somnifera chloroplast, complete genome.	0.4417	0.1083	0.4615	0.1215	0.179	-0.037	0.391	48.33	0.195	0.454	133	138	-0.343478	0.036232	52.91	2281	0.363309	0.0838157	59.737	0	45.32	56.12	56.83	23.02	38.34	43.55	21.97	23.43	0.25	0.4898	0.14286	0.30612	0.06122	0.62069	0.37931	0.83088	0.16912	0.59701	0.40299	0.48993	0.51007	0.19792	0.10417	0.4375	0.26042	0.76271	0.23729
[truncated: 67 more columns]

## Sheet: Meloidogyne
CUB Indices data of Meloidogyne incognita obtained from Online Computational Tool, CodonW and INCA software
Fasta header line	NCBI GenBank accession	Definition	T3s	C3s	A3s	G3s	CAI	CBI	Fop	Nc	GC3s	GC	L_sym	L_aa	Gravy	Aromo	ENC	length	GC3s	SCUO	ENC' | all	GC%	GC1%	GC2%	GC3%	Nc	Nc'	NcFDS	Nc'FDS	Ala_GCU	Ala_GCC	Ala_GCA	Ala_GCG	Cys_UGU	Cys_UGC	Asp_GAU	Asp_GAC	Glu_GAA	Glu_GAG	Phe_UUU	Phe_UUC	Gly_GGU	Gly_GGC	Gly_GGA	Gly_GGG	His_CAU	His_CAC	Ile_AUU	Ile_AUC
>lcl|U09180.1_cds_AAC46496.1_1 [gene=se	U09180	Meloidogyne incognita esophageal gland protein SEC-1 (sec-1) gene, complete cds	0.2216	0.2454	0.4011	0.3976	0.098	-0.073	0.331	53.86	0.49	0.38	459	510	-0.121961	0.080392	46.5624	537	0.295082	0.183949	60.7619	37.18	52.7	26.26	32.59	43.73	48.79	22.87	26	0.48718	0.12821	0.23077	0.15385	0.5	0.5	0.9	0.1	0.56338	0.43662	0.82353	0.17647	0.33333	0.2	0.33333	0.13333	1	0	0.83333	0.125
>lcl|AF006727.1_cds_AAB63467.1_1 [gene=	AF006727	Meloidogyne incognita cuticule collagen (lemmi5) mRNA, complete cds	0.304	0.296	0.4237	0.1457	0.13	-0.177	0.302	55.18	0.372	0.567	298	305	-0.713771	0.02623	55.183	306	0.319149	0.167084	49.2849	56.54	68.95	62.09	38.56	46.58	43.52	21.5	22.89	0.26087	0.47826	0.21739	0.04348	0.3	0.7	0.66667	0.33333	0.5	0.5	0.66667	0.33333	0.14815	0.2037	0.61111	0.03704	0.4	0.6	0.375	0.5
>lcl|MG585325.1_cds_AYG87741.1_1 [gene=	MG585325	Meloidogyne incognita CMIF (CMIF) gene, complete cds; and AMIF-like (AMIF) gene, complete sequence	0.5778	0.0889	0.4535	0.1154	0.233	-0.076	0.389	37.72	0.157	0.36	108	112	0.049107	0.080357	37.7246	113	0.236364	0.514	59.3655	35.69	46.9	41.59	18.58	31.6	38.87	17.48	19.57	0.33333	0.22222	0.22222	0.22222	1	0	1	0	1	0	0.85714	0.14286	0.23077	0.15385	0.23077	0.38462	1	0	1	0
>lcl|AF224342.1_cds_AAF37276.1_1 [gene=	AF224342	Meloidogyne incognita xylanase (xyl-1) mRNA, complete cds	0.5753	0.0463	0.6486	0.0518	0.166	-0.227	0.305	31.6	0.07	0.272	315	329	-0.286018	0.145897	31.5973	330	0.0925926	0.566443	50.0942	27.17	36.67	33.64	11.21	31.54	48.91	14.75	22.06	0.55	0	0.45	0	0.66667	0.33333	0.94444	0.05556	1	0	0.89474	0.10526	0.33333	0	0.66667	0	1	0	0.48276	0
>lcl|AY327873.1_cds_AAQ97032.1_1 [gene=	AY327873	Meloidogyne incognita pectate lyase 2 (pel2) mRNA, complete cds	0.5462	0.1008	0.4824	0.1278	0.168	-0.213	0.311	37.19	0.172	0.339	273	280	-0.147143	0.103571	37.1923	281	0.245763	0.35779	56.3483	33.81	39.15	43.06	19.22	36.27	48.66	19.81	22.64	0.53333	0.2	0.26667	0	1	0	0.78571	0.21429	0.875	0.125	0.82353	0.17647	0.08333	0.16667	0.45833	0.29167	0.8	0.2	0.52632	0
>lcl|AF527788.1_cds_AAQ09004.1_1 [prote	AF527788	Meloidogyne incognita pectate lyase mRNA, complete cds	0.5778	0.2133	0.3275	0.2078	0.256	-0.059	0.417	51.95	0.301	0.389	266	271	-0.637638	0.092251	51.945	272	0.284314	0.151071	57.5105	38.73	47.43	37.5	31.25	45.03	51.04	21.84	26.59	0.6	0.1	0.2	0.1	0.76923	0.23077	0.58333	0.41667	0.5	0.5	0.78571	0.21429	0.34375	0.1875	0.34375	0.125	0.75	0.25	0.64706	0.05882
>lcl|GU441459.1_cds_ADD10372.1_1 [prote	GU441459	Meloidogyne incognita heat shock protein 90 (Hsp90) mRNA, complete cds	0.5603	0.2618	0.2772	0.2793	0.301	0.054	0.462	40.69	0.385	0.398	686	708	-0.716384	0.074859	40.6855	709	0.212851	0.182465	48.9933	39.73	50.35	28.49	40.34	40.09	43.19	17.45	21.62	0.65625	0.21875	0.09375	0.03125	0.5	0.5	0.61404	0.38596	0.56818	0.43182	0.44	0.56	0.39394	0.15152	0.42424	0.0303	0.625	0.375	0.68085	0.25532
>lcl|KR029612.1_cds_ALF04210.1_1 [gene=	KR029612	Meloidogyne incognita acetylcholinesterase (ACE3) mRNA, complete cds	0.5588	0.104	0.471	0.1069	0.167	-0.212	0.295	40.71	0.163	0.362	589	624	-0.095353	0.134615	40.71	625	0.14717	0.283161	59.8839	36.16	46.56	40.96	20.96	39.8	53.02	19.55	27.39	0.39583	0.16667	0.41667	0.02083	1	0	0.78571	0.21429	0.82143	0.17857	0.85366	0.14634	0.30233	0.06977	0.51163	0.11628	0.53333	0.46667	0.76316	0.02632
>lcl|MW345915.1_cds_QUP79262.1_1 [prote	MW345915	Meloidogyne incognita strain Morelos effector protein 1 mRNA, complete cds	0.4792	0.1458	0.4894	0.1591	0.2	-0.091	0.358	46.42	0.233	0.383	120	122	-0.365574	0.04918	46.4248	123	0.2	0.29027	60.7236	37.94	47.15	42.28	24.39	37.4	44.31	18.93	22.02	0.33333	0.33333	0.33333	0	0.875	0.125	0.66667	0.33333	0.88889	0.11111	0.75	0.25	0	0	0.6	0.4	1	0	0.83333	0.16667
>lcl|LC570781.1_cds_BCI98909.1_1 [gene=	LC570781	Meloidogyne incognita NCCS-Min Min-unc-49b-xl mRNA for ionotropic GABA receptor subunit Min-UNC-49B-XL, complete cds	0.4663	0.1779	0.4433	0.1645	0.151	-0.158	0.329	47.61	0.266	0.379	672	702	-0.413818	0.109687	47.6148	703	0.253571	0.156645	59.1698	37.84	41.39	42.39	29.73	46.32	54.58	23.43	27.99	0.39474	0.28947	0.18421	0.13158	0.64286	0.35714	0.6875	0.3125	0.76471	0.23529	0.70588	0.29412	0.36111	0.22222	0.30556	0.11111	0.63636	0.36364	0.4878	0.17073
>lcl|LC570780.1_cds_BCI98908.1_1 [gene=	LC570780	Meloidogyne incognita NCCS-Min Min-unc-49b-l mRNA for ionotropic GABA receptor subunit Min-UNC-49B-L, complete cds	0.4737	0.1805	0.4286	0.1459	0.153	-0.153	0.328	48.22	0.26	0.389	604	634	-0.291956	0.113565	48.2151	635	0.262172	0.151117	60.145	38.85	43.31	43.78	29.45	46.58	55.49	23.56	28.45	0.36842	0.31579	0.21053	0.10526	0.75	0.25	0.75	0.25	0.85185	0.14815	0.78125	0.21875	0.38889	0.22222	0.30556	0.08333	0.72727	0.27273	0.51351	0.13514
>lcl|LC570779.1_cds_BCI98907.1_1 [gene=	LC570779	Meloidogyne incognita NCCS-Min Min-unc-49b mRNA for ionotropic GABA receptor subunit Min-UNC-49B, complete cds	0.4619	0.1835	0.4224	0.168	0.155	-0.156	0.33	48.68	0.277	0.399	555	582	-0.322852	0.113402	48.6817	583	0.266129	0.143148	59.026	39.79	44.43	43.91	31.05	46.86	54.27	24.05	27.74	0.32353	0.29412	0.20588	0.17647	0.72727	0.27273	0.66667	0.33333	0.78571	0.21429	0.67857	0.32143	0.4	0.22857	0.28571	0.08571	0.7	0.3	0.53125	0.125
>lcl|MG585324.1_cds_AYG87740.1_1 [prote	MG585324	Meloidogyne incognita DMIF mRNA, complete cds	0.5889	0.0667	0.4651	0.1154	0.236	-0.076	0.389	37.83	0.139	0.351	108	112	0.026786	0.080357	37.8339	113	0.181818	0.501924	61	34.81	46.02	41.59	16.81	31.26	40.94	16.73	22.17	0.5	0.125	0.25	0.125	1	0	1	0	1	0	0.85714	0.14286	0.30769	0.07692	0.23077	0.38462	1	0	1	0
>lcl|MG585323.1_cds_AYG87739.1_1 [prote	MG585323	Meloidogyne incognita CMIF mRNA, complete cds	0.5778	0.0889	0.4535	0.1154	0.233	-0.076	0.389	37.72	0.157	0.36	108	112	0.049107	0.080357	37.7246	113	0.236364	0.514	59.3655	35.69	46.9	41.59	18.58	31.6	38.87	17.48	19.57	0.33333	0.22222	0.22222	0.22222	1	0	1	0	1	0	0.85714	0.14286	0.23077	0.15385	0.23077	0.38462	1	0	1	0
>lcl|MG585322.1_cds_AYG87738.1_1 [prote	MG585322	Meloidogyne incognita BMIF mRNA, complete cds	0.5851	0.117	0.381	0.1392	0.248	-0.016	0.422	41.93	0.202	0.389	109	113	-0.035398	0.097345	41.9311	114	0.213115	0.375101	57.8929	38.6	50	42.98	22.81	33.33	41.63	17.91	22.42	0.44444	0.11111	0.33333	0.11111	1	0	1	0	1	0	0.875	0.125	0.16667	0.16667	0.25	0.41667	1	0	0.8	0.2
>lcl|MG579969.1_cds_AVP26554.1_1 [gene=	MG579969	Meloidogyne incognita mucin-like protein-1 (muc-1) mRNA, complete cds	0.4343	0.2049	0.4489	0.1328	0.229	-0.11	0.385	46.4	0.276	0.404	366	374	-0.13877	0.082888	46.3997	375	0.222222	0.140852	61	40.27	37.33	54.4	29.07	44.58	52.85	21.6	27.58	0.36667	0.1	0.46667	0.06667	0.66667	0.33333	0.78571	0.21429	0.5	0.5	0.54545	0.45455	0.2963	0.14815	0.40741	0.14815	0	1	0.55556	0.22222
>lcl|MF510388.1_cds_ASU91377.1_1 [prote	MF510388	Meloidogyne incognita fatty acid and retinol binding protein-1 mRNA, complete cds	0.3235	0.4265	0.2885	0.2867	0.266	0.081	0.468	48.55	0.527	0.453	188	190	-0.478421	0.052632	48.5482	191	0.430556	0.18988	35.6655	45.03	50.26	31.94	52.88	37.42	37.56	18.83	19.58	0.47826	0.26087	0.21739	0.04348	0	0	0.6	0.4	0.58333	0.41667	0.16667	0.83333	0.33333	0.66667	0	0	0	1	0.53846	0.30769
>lcl|KX426063.1_cds_APO36912.1_1 [prote	KX426063	Meloidogyne incognita clone 3 14-3-3 protein mRNA, complete cds	0.5111	0.3	0.2593	0.2611	0.284	0.03	0.45	43.66	0.417	0.445	242	251	-0.747012	0.079681	43.6605	252	0.343137	0.189221	48.2792	44.31	55.56	33.73	43.65	41.63	44.42	19.2	21.65	0.6087	0.26087	0.13043	0	0	1	0.55	0.45	0.48148	0.51852	0.66667	0.33333	0.58333	0.16667	0.16667	0.08333	0.5	0.5	0.77778	0.22222
>lcl|KX426062.1_cds_APO36911.1_1 [prote	KX426062	Meloidogyne incognita clone 2 14-3-3 protein mRNA, complete cds	0.5111	0.3	0.2579	0.2597	0.282	0.033	0.45	43.87	0.417	0.448	242	251	-0.741434	0.075697	43.8731	252	0.339806	0.187924	48.2397	44.58	56.35	33.73	43.65	41.75	44.49	19.14	21.64	0.6087	0.26087	0.13043	0	0	1	0.55	0.45	0.46429	0.53571	0.6	0.4	0.58333	0.16667	0.16667	0.08333	0.5	0.5	0.77778	0.22222
>lcl|KX426061.1_cds_APO36910.1_1 [prote	KX426061	Meloidogyne incognita clone 1 14-3-3 protein mRNA, complete cds	0.5111	0.3	0.2579	0.2597	0.282	0.033	0.45	43.84	0.417	0.446	242	251	-0.743028	0.075697	43.8388	252	0.339806	0.189197	48.2213	44.44	55.95	33.73	43.65	41.73	44.43	19.14	21.64	0.6087	0.26087	0.13043	0	0	1	0.55	0.45	0.48148	0.51852	0.6	0.4	0.58333	0.16667	0.16667	0.08333	0.5	0.5	0.77778	0.22222
>lcl|KX290302.1_cds_APU94132.1_1 [gene=	KX290302	Meloidogyne incognita isolate CICR-Ngp putative esophageal gland cell secretory protein 23 (msp23) mRNA, complete cds	0.4326	0.2837	0.4219	0.1552	0.242	-0.073	0.387	53.29	0.335	0.385	173	180	-0.179444	0.072222	53.2896	181	0.311688	0.138462	60.3304	38.49	44.75	34.25	36.46	41.12	45	19.43	21.84	0.22222	0.55556	0.22222	0	0.6	0.4	0.45455	0.54545	0.8	0.2	0.55556	0.44444	0.08333	0.16667	0.58333	0.16667	0.66667	0.33333	0.75	0.16667
>lcl|KU737535.1_cds_AOT85457.1_1 [gene=	KU737535	Meloidogyne incognita effector protein (sp12) gene, complete cds	0.4146	0.2846	0.287	0.2222	0.239	0.064	0.475	61	0.41	0.441	139	149	-0.081208	0.073826	61	150	0.39726	0.146142	52.1458	43.78	40	46.67	44.67	46.93	44.51	22.45	22.89	0.41667	0.08333	0.16667	0.33333	0.66667	0.33333	0.88889	0.11111	0.66667	0.33333	0.33333	0.66667	0.42857	0.14286	0.35714	0.07143	1	0	0.33333	0.44444
>lcl|KX372291.1_cds_AOG74800.1_1 [gene=	KX372291	Meloidogyne incognita collagen 5 (col-5) mRNA, complete cds	0.4894	0.1549	0.402	0.1298	0.174	-0.088	0.363	45.46	0.239	0.536	339	348	-0.624713	0.045977	45.4631	349	0.206422	0.183503	57.3284	53.49	74.21	60.46	25.79	42.63	50.17	20.76	26.18	0.46429	0.10714	0.32143	0.10714	0.66667	0.33333	0.7	0.3	0.6087	0.3913	0.66667	0.33333	0.2	0.18462	0.55385	0.06154	0.5	0.5	0.54545	0.27273
>lcl|JQ683672.1_cds_AFV15797.1_1 [gene=	JQ683672	Meloidogyne incognita acetylcholinesterase (ace-1) mRNA, complete cds	0.5988	0.0775	0.4911	0.1171	0.178	-0.19	0.314	39.89	0.143	0.344	617	656	-0.34436	0.150915	39.8855	657	0.182186	0.341467	55.9798	34.4	45.51	38.2	19.48	38.87	53.36	20.46	26.83	0.45946	0.05405	0.43243	0.05405	0.77778	0.22222	0.77778	0.22222	0.80488	0.19512	0.90909	0.09091	0.37209	0.02326	0.39535	0.2093	0.91667	0.08333	0.57895	0
>lcl|JQ284069.1_cds_AFG25458.1_1 [prote	JQ284069	Meloidogyne incognita col-180-1 mRNA, complete cds	0.3359	0.2061	0.5455	0.052	0.152	-0.188	0.314	44.51	0.229	0.562	293	300	-0.698333	0.036667	44.5072	301	0.214286	0.258847	56.3134	56.15	73.09	70.76	24.58	40.33	47.13	19.23	25.62	0.28571	0.19048	0.47619	0.04762	0.72727	0.27273	0.83333	0.16667	0.8	0.2	0.75	0.25	0.17722	0.3038	0.48101	0.03797	0.875	0.125	0.33333	0.66667
>lcl|JQ284068.1_cds_AFG25457.1_1 [prote	JQ284068	Meloidogyne incognita zk1236.5 mRNA, complete cds	0.5248	0.0297	0.5909	0.1524	0.149	-0.149	0.328	32.3	0.139	0.347	137	149	-0.983222	0.09396	32.3005	150	0.1	0.482333	59.4342	34.44	46.67	36	20.67	31.17	42.35	13.98	18.7	0.4	0	0.6	0	0.5	0.5	1	0	0.76923	0.23077	1	0	0	0.14286	0.71429	0.14286	1	0	0.8	0
>lcl|JQ284066.1_cds_AFG25455.1_1 [prote	JQ284066	Meloidogyne incognita tnt-2 mRNA, complete cds	0.4906	0.1226	0.5018	0.1629	0.223	0.037	0.439	42.33	0.221	0.432	312	318	-1.16195	0.040881	42.3285	319	0.157143	0.252405	61	43.16	66.14	39.5	23.82	37.9	40.63	18.45	23.04	0.56667	0.06667	0.3	0.06667	0	0	0.63636	0.36364	0.77551	0.22449	0.5	0.5	0.3	0.05	0.6	0.05	0	1	0.69231	0.15385
>lcl|JQ284065.1_cds_AFG25454.1_1 [prote	JQ284065	Meloidogyne incognita inx-13 mRNA, complete cds	0.5048	0.1415	0.4411	0.1772	0.162	-0.176	0.309	44.59	0.24	0.35	359	379	0.26781	0.166227	44.5913	380	0.263514	0.219499	58.569	34.91	41.58	35.26	27.89	41.86	51.61	20.03	23.49	0.5	0.15385	0.30769	0.03846	1	0	0.76923	0.23077	0.8	0.2	0.75758	0.24242	0.04545	0.22727	0.45455	0.27273	0.8	0.2	0.61538	0
>lcl|JQ284064.1_cds_AFG25453.1_1 [prote	JQ284064	Meloidogyne incognita vha-10 mRNA, complete cds	0.6173	0.0988	0.4554	0.1702	0.247	-0.057	0.392	39.25	0.2	0.391	120	122	-0.906557	0.032787	39.2467	123	0.163265	0.340863	54.924	39.02	64.23	30.89	21.95	32.34	36.33	13.82	15.52	0.4375	0	0.5	0.0625	1	0	0.6	0.4	0.71429	0.28571	1	0	0	0.5	0.5	0	0.66667	0.33333	0.85714	0
>lcl|JQ284062.1_cds_AFG25451.1_1 [prote	JQ284062	Meloidogyne incognita lin-14 mRNA, complete cds	0.504	0.1698	0.4892	0.1436	0.188	-0.177	0.327	42.94	0.234	0.399	513	521	-0.774856	0.036468	42.9432	522	0.234742	0.229097	56.4996	39.91	59.2	36.02	24.52	40.82	47.55	20.88	25.41	0.46512	0.13953	0.37209	0.02326	0.16667	0.83333	0.83333	0.16667	0.66667	0.33333	0.8	0.2	0.07692	0.07692	0.69231	0.15385	0.59259	0.40741	0.72	0.04
>lcl|JQ284060.1_cds_AFG25449.1_1 [prote	JQ284060	Meloidogyne incognita y44f5a.1 mRNA, complete cds	0.5111	0.16	0.4476	0.1959	0.192	-0.09	0.378	47.88	0.261	0.371	283	294	-0.52483	0.078231	47.881	295	0.2	0.185434	58.2384	37.06	48.14	34.24	28.81	43.16	51.53	19.18	24.69	0.6	0.06667	0.33333	0	0.6	0.4	0.74074	0.25926	0.60714	0.39286	0.6	0.4	0.4	0.15	0.4	0.05	0.83333	0.16667	0.5	0.0625
>lcl|JQ284057.1_cds_AFG25446.1_1 [prote	JQ284057	Meloidogyne incognita Asg-1 mRNA, complete cds	0.4699	0.1807	0.3409	0.2805	0.297	0.103	0.458	47.61	0.355	0.42	107	116	-0.138793	0.137931	47.6116	117	0.27451	0.263468	51.8126	41.6	52.14	32.48	40.17	37.61	38.77	19.01	21.29	0.66667	0	0.33333	0	0	0	0.75	0.25	0.44444	0.55556	0.33333	0.66667	0.4	0.2	0.2	0.2	0	1	0.5	0.5
>lcl|JQ247983.1_cds_AFE85884.1_1 [gene=	JQ247983	Meloidogyne incognita isolate J2 ATP synthase B-like protein (ASB2) mRNA, complete cds	0.5346	0.1475	0.3791	0.3069	0.215	-0.12	0.353	49.13	0.315	0.346	286	298	-0.488926	0.134228	49.1326	299	0.274725	0.191016	58.0909	34.56	40.13	29.1	34.45	44.29	49.31	22.01	26.02	0.5	0.07143	0.42857	0	0.75	0.25	0.64286	0.35714	0.59259	0.40741	0.65	0.35	0.22222	0	0.44444	0.33333	1	0	0.90909	0.04545
>lcl|JQ247982.1_cds_AFE85883.1_1 [gene=	JQ247982	Meloidogyne incognita isolate J2 ATP synthase B-like protein (ASB1) mRNA, complete cds	0.5602	0.1389	0.3791	0.2895	0.216	-0.12	0.353	46.87	0.297	0.339	286	298	-0.487919	0.134228	46.8674	299	0.241758	0.216075	61	33.89	40.13	28.76	32.78	43.2	49.6	20.92	25.84	0.57143	0.07143	0.35714	0	0.75	0.25	0.64286	0.35714	0.62963	0.37037	0.65	0.35	0.22222	0	0.44444	0.33333	1	0	0.85714	0.09524
>lcl|AY714229.1_cds_AAV87529.1_1 [gene=	AY714229	Meloidogyne incognita chymotrypsin-like serine proteinase (ser1) mRNA, complete cds	0.4428	0.241	0.3952	0.1955	0.208	-0.045	0.396	56	0.335	0.393	394	396	-0.241667	0.083333	55.9978	397	0.388889	0.108474	58.3336	39.29	44.58	39.55	33.75	50.96	55.53	27.04	27.72	0.33333	0.33333	0.2381	0.09524	0.71429	0.28571	0.58824	0.41176	0.63636	0.36364	0.73913	0.26087	0.28	0.28	0.24	0.2	0.55556	0.44444	0.52	0.28
>lcl|AY515703.1_cds_AAS88580.1_1 [gene=	AY515703	Meloidogyne incognita pectate lyase 2 (pel2) gene, complete cds	0.5462	0.1008	0.4824	0.1278	0.168	-0.213	0.311	37.19	0.172	0.339	273	280	-0.147143	0.103571	37.1923	281	0.245763	0.35779	56.3483	33.81	39.15	43.06	19.22	36.27	48.66	19.81	22.64	0.53333	0.2	0.26667	0	1	0	0.78571	0.21429	0.875	0.125	0.82353	0.17647	0.08333	0.16667	0.45833	0.29167	0.8	0.2	0.52632	0
>lcl|AY515702.1_cds_AAS88579.1_1 [gene=	AY515702	Meloidogyne incognita pectate lyase 1 (pel1) gene, complete cds	0.5778	0.2133	0.3275	0.2078	0.256	-0.059	0.417	51.99	0.301	0.387	266	271	-0.637638	0.092251	51.9901	272	0.284314	0.148982	57.567	38.6	47.06	37.5	31.25	45.06	51.07	21.84	26.59	0.6	0.1	0.2	0.1	0.76923	0.23077	0.6087	0.3913	0.5	0.5	0.78571	0.21429	0.34375	0.1875	0.34375	0.125	0.75	0.25	0.64706	0.05882
>lcl|AY509033.1_cds_AAS82581.1_1 [gene=	AY509033	Meloidogyne incognita chorismate mutase 2 (cm-2) gene, complete cds	0.5867	0.12	0.5159	0.1182	0.177	-0.179	0.31	44.12	0.168	0.286	184	191	-0.283246	0.089005	44.1245	192	0.189655	0.337814	61	28.47	41.15	24.48	19.79	36.85	46.03	18	21.98	0.5	0	0.5	0	0.5	0.5	0.77778	0.22222	0.83333	0.16667	0.77778	0.22222	0	0.66667	0.33333	0	1	0	0.5625	0
>lcl|AY509032.1_cds_AAS82580.1_1 [gene=	AY509032	Meloidogyne incognita chorismate mutase 1 (cm-1) gene, complete cds	0.5933	0.1267	0.4844	0.125	0.182	-0.151	0.321	45.76	0.179	0.291	184	191	-0.327749	0.073298	45.7638	192	0.189655	0.317602	61	28.99	41.67	24.48	20.83	37.93	47.09	18.33	23.04	0.625	0	0.375	0	0.5	0.5	0.78947	0.21053	0.83333	0.16667	0.66667	0.33333	0	0.66667	0.33333	0	1	0	0.6875	0
>lcl|AY426718.1_cds_AAR85527.1_1 [prote	AY426718	Meloidogyne incognita 14-3-3b protein mRNA, complete cds	0.5111	0.3	0.254	0.2667	0.285	0.023	0.446	43.48	0.421	0.446	242	251	-0.747012	0.079681	43.4767	252	0.343137	0.195551	47.5562	44.44	55.56	33.73	44.05	41.46	44.18	19.2	21.61	0.6087	0.26087	0.13043	0	0	1	0.6	0.4	0.48148	0.51852	0.66667	0.33333	0.58333	0.16667	0.16667	0.08333	0.5	0.5	0.77778	0.22222
>lcl|AY422835.1_cds_AAR37373.1_1 [gene=	AY422835	Meloidogyne incognita chorismate mutase 2 (cm2) mRNA, complete cds	0.5867	0.12	0.5238	0.1091	0.177	-0.179	0.31	43.56	0.163	0.284	184	191	-0.283246	0.089005	43.5578	192	0.189655	0.340725	61	28.3	41.15	24.48	19.27	36.53	46.23	18	22.04	0.5	0	0.5	0	0.5	0.5	0.77778	0.22222	0.83333	0.16667	0.77778	0.22222	0	0.66667	0.33333	0	1	0	0.5625	0
>lcl|AY422834.1_cds_AAR37372.1_1 [gene=	AY422834	Meloidogyne incognita chorismate mutase 1 (cm1) mRNA, complete cds	0.5933	0.1267	0.4844	0.125	0.182	-0.151	0.321	45.76	0.179	0.291	184	191	-0.327749	0.073298	45.7638	192	0.189655	0.317602	61	28.99	41.67	24.48	20.83	37.93	47.09	18.33	23.04	0.625	0	0.375	0	0.5	0.5	0.78947	0.21053	0.83333	0.16667	0.66667	0.33333	0	0.66667	0.33333	0	1	0	0.6875	0
>lcl|AY491518.1_cds_AAR35032.1_1 [gene=	AY491518	Meloidogyne incognita SXP/RAL-2 protein (SXP1) mRNA, complete cds	0.4901	0.2053	0.4336	0.1746	0.168	-0.16	0.333	51.46	0.28	0.377	189	192	-0.471875	0.098958	51.462	193	0.338028	0.254667	60.8162	37.65	46.63	37.31	29.02	43.5	44.97	22.37	23.18	0.25	0.375	0.25	0.125	0.33333	0.66667	0.75	0.25	1	0	0.78571	0.21429	0.1	0.2	0.6	0.1	1	0	0.76471	0.05882
>lcl|U68729.1_cds_AAC48358.1_1 [gene=co	U68729	Meloidogyne incognita cuticle preprocollagen (col-2) mRNA, complete cds	0.3371	0.2311	0.5038	0.0769	0.139	-0.179	0.322	48.65	0.266	0.56	304	308	-0.734091	0.038961	48.6498	309	0.206731	0.224203	58.1788	55.77	70.55	69.26	27.51	41.24	43.71	20.16	24.21	0.30435	0.13043	0.56522	0	0.4	0.6	0.5	0.5	0.75	0.25	0.2	0.8	0.16438	0.19178	0.64384	0	0	0	0.66667	0.33333
>lcl|U40766.1_cds_AAC47437.1_1 [gene=co	U40766	Meloidogyne incognita cuticle collagen COL-1 (col-1) mRNA, complete cds	0.3485	0.2197	0.4719	0.1077	0.137	-0.158	0.332	51.16	0.283	0.564	304	309	-0.683172	0.038835	51.157	310	0.21327	0.198777	55.6973	56.24	70.65	68.71	29.35	41.89	42.3	20.47	24.45	0.30435	0.13043	0.56522	0	0.2	0.8	0.625	0.375	0.625	0.375	0.4	0.6	0.2	0.14667	0.61333	0.04	0	0	0.42857	0.57143
>lcl|GU144285.1_cds_ACZ67203.1_1 [gene=	GU144285	Meloidogyne incognita peroxiredoxin (prx2.1) mRNA, complete cds	0.6645	0.1419	0.3357	0.1395	0.27	0.008	0.429	32.6	0.209	0.369	191	197	-0.341624	0.111675	32.5972	198	0.117647	0.359742	52.9047	36.7	51.01	35.86	23.23	32.52	44.05	13.42	21.82	0.7	0.1	0.2	0	1	0	0.5625	0.4375	0.54545	0.45455	0.84615	0.15385	0.13333	0.06667	0.8	0	1	0	0.78571	0.14286
>lcl|AY134435.1_cds_AAN08582.1_1 [gene=	AY134435	Meloidogyne incognita putative esophageal gland cell secretory protein 16 (msp16) mRNA, complete cds	0.5833	0.0556	0.4	0.1481	0.114	-0.347	0.179	34.16	0.154	0.302	39	43	0.402325	0.069767	54.3239	148	0.32	0.218694	55.3118	30.3	31.82	36.36	22.73	21.73	28.15	12.07	12.96	0.42857	0.14286	0.28571	0.14286	0	0	0.8	0.2	0.90909	0.09091	0.75	0.25	0.2	0.2	0.6	0	0.66667	0.33333	0.875	0
>lcl|AY142121.1_cds_AAN52095.1_1 [gene=	AY142121	Meloidogyne incognita putative esophageal gland cell secretory protein 31 (msp31) mRNA, complete cds	0.5135	0.2072	0.4314	0.2021	0.23	-0.028	0.413	54.32	0.294	0.336	143	147	-0.285714	0.129252	51.7778	174	0.213333	0.284763	59.3139	33.33	43.92	25	31.08	37.61	43.57	19.16	21.46	0.57143	0.07143	0.35714	0	1	0	0.66667	0.33333	0.84615	0.15385	0.42857	0.57143	0.26667	0.13333	0.46667	0.13333	1	0	0.6875	0.0625
>lcl|AY142120.1_cds_AAN52094.1_1 [gene=	AY142120	Meloidogyne incognita putative esophageal gland cell secretory protein 30 (msp30) mRNA, complete cds	0.4286	0.1714	0.4444	0.2143	0.134	-0.212	0.279	60.43	0.279	0.348	43	47	0.482978	0.12766	41.5514	167	0.181818	0.239403	61	34.72	33.33	35.42	35.42	26.45	29.78	9.67	10.76	0.5	0.125	0.25	0.125	1	0	0.90909	0.09091	0.68966	0.31034	0.5	0.5	0.36364	0	0.54545	0.09091	0	0	0.66667	0.33333
>lcl|AY142119.1_cds_AAN52093.1_1 [gene=	AY142119	Meloidogyne incognita putative esophageal gland cell secretory protein 35 (msp35) mRNA, complete cds	0.5538	0.1615	0.4453	0.124	0.236	-0.014	0.432	45.22	0.213	0.353	169	173	-0.233526	0.046243	50.7861	216	0.291667	0.221424	60.4963	35.06	43.68	38.51	22.99	37.95	44.32	18.8	22.62	0.5	0.07143	0.35714	0.07143	0	0	0.66667	0.33333	0.86667	0.13333	0.78947	0.21053	0.06667	0.2	0.6	0.13333	0.8	0.2	0.93333	0
>lcl|AY142117.1_cds_AAN52091.1_1 [gene=	AY142117	Meloidogyne incognita putative esophageal gland cell secretory protein 34 (msp34) mRNA, complete cds	0.5949	0.1139	0.5224	0.2977	0.343	0.008	0.467	41.55	0.291	0.386	165	166	-2.00663	0.018072	36.111	415	0.177419	0.373471	55.3953	38.32	67.07	18.56	29.34	32.14	34.75	13.39	13.16	0.27778	0.22222	0.5	0	1	0	1	0	0.80556	0.19444	0.8	0.2	0.31579	0	0.52632	0.15789	1	0	0.61538	0.05128
>lcl|AY142116.1_cds_AAN52090.1_1 [gene=	AY142116	Meloidogyne incognita putative esophageal gland cell secretory protein 32 (msp32) mRNA, complete cds	0.5361	0.1988	0.4315	0.1908	0.233	-0.07	0.39	50.79	0.276	0.332	210	215	-0.202791	0.139535	51.7569	192	0.225352	0.179487	61	33.02	44.91	25	29.17	38.57	44.78	18.95	21.05	0.6	0.2	0.1	0.1	0.46667	0.53333	1	0	0.75	0.25	0.66667	0.33333	0.23077	0.23077	0.46154	0.07692	0.8	0.2	0.55556	0.11111
>lcl|AY135365.1_cds_AAN15809.1_1 [gene=	AY135365	Meloidogyne incognita putative esophageal gland cell secretory protein 29 (msp29) mRNA, complete cds	0.5678	0.0662	0.5327	0.1498	0.164	-0.184	0.314	36.11	0.151	0.294	404	414	-0.502415	0.096618	44.4067	129	0.151515	0.403252	61	29.4	38.8	32.29	17.11	36.22	51.53	19.85	25.19	0	0	0	1	0.6	0.4	0.33333	0.66667	0.33333	0.66667	0.84615	0.15385	0	0	1	0	1	0	0.8	0
>lcl|AY135364.1_cds_AAN15808.1_1 [gene=	AY135364	Meloidogyne incognita putative esophageal gland cell secretory protein 28 (msp28) mRNA, complete cds	0.5099	0.2119	0.4154	0.1983	0.206	-0.099	0.374	51.76	0.299	0.396	187	191	-0.342932	0.099476	36.5411	272	0.154762	0.387529	55.5248	39.58	47.92	39.58	31.25	43.78	50.11	20.88	25.69	0.83333	0	0	0.16667	0.88889	0.11111	0.8125	0.1875	0.92593	0.07407	0.93333	0.06667	0.17391	0.04348	0.65217	0.13043	0.42857	0.57143	0.9	0.05
>lcl|AY135363.1_cds_AAN15807.1_1 [gene=	AY135363	Meloidogyne incognita putative esophageal gland cell secretory protein 27 (msp27) mRNA, complete cds	0.5545	0.1485	0.5287	0.1111	0.159	-0.196	0.288	38.91	0.184	0.258	125	128	0.184375	0.148438	48.0356	617	0.324444	0.194022	52.757	25.58	31.78	24.81	20.16	33.98	40.08	14.27	17.76	0.39286	0.14286	0.35714	0.10714	0.75	0.25	0.65217	0.34783	0.80435	0.19565	0.6	0.4	0.09091	0.09091	0.63636	0.18182	0.91667	0.08333	0.57143	0.14286
>lcl|AY135362.1_cds_AAN15806.1_1 [gene=	AY135362	Meloidogyne incognita putative esophageal gland cell secretory protein 26 (msp26) mRNA, complete cds	0.5845	0.1014	0.5368	0.1118	0.183	-0.138	0.35	36.54	0.152	0.328	263	271	-0.68524	0.095941	40.8048	120	0.475	0.182338	38.5421	32.84	45.96	34.56	18.01	35.18	46.73	17.69	24.46	0.33333	0	0.66667	0	0	1	0.5	0.5	0.36364	0.63636	0.28571	0.71429	0	0	0.5	0.5	0.71429	0.28571	0.33333	0.41667
>lcl|AY134444.1_cds_AAN08591.1_1 [gene=	AY134444	Meloidogyne incognita putative esophageal gland cell secretory protein 25 (msp25) mRNA, complete cds	0.4437	0.1854	0.5363	0.1874	0.19	-0.104	0.371	48.04	0.269	0.375	609	616	-0.948052	0.063312	52.4672	181	0.320513	0.141802	58.5636	37.49	54.62	30.15	27.71	45.58	50.62	23.12	25.56	0.22222	0.55556	0.22222	0	0.6	0.4	0.45455	0.54545	0.83333	0.16667	0.625	0.375	0.08333	0.16667	0.58333	0.16667	0.66667	0.33333	0.75	0.16667
>lcl|AY134443.1_cds_AAN08590.1_1 [gene=	AY134443	Meloidogyne incognita putative esophageal gland cell secretory protein 24 (msp24) mRNA, complete cds	0.2593	0.358	0.3596	0.3896	0.22	-0.047	0.375	40.8	0.527	0.417	112	119	0.010084	0.084034	49.3889	459	0.283951	0.139352	58.7711	41.39	48.33	20.83	55	39.1	39.53	16.01	16.4	0.52632	0.05263	0.26316	0.15789	0.875	0.125	0.66667	0.33333	0.71429	0.28571	0.77273	0.22727	0.21429	0.25	0.35714	0.17857	0.6	0.4	0.64286	0.03571
>lcl|AY134442.1_cds_AAN08589.1_1 [gene=	AY134442	Meloidogyne incognita putative esophageal gland cell secretory protein 23 (msp23) mRNA, complete cds	0.4255	0.2766	0.4264	0.1624	0.242	-0.073	0.387	52.47	0.335	0.389	173	180	-0.197222	0.066667	46.4217	262	0.173333	0.2747	61	38.86	45.3	34.81	36.46	41.2	44.67	19.8	21.71	0.375	0.125	0.375	0.125	0.5	0.5	0.7037	0.2963	0.68966	0.31034	0.81818	0.18182	0.63636	0.09091	0.27273	0	1	0	0.73333	0.06667
>lcl|AY134441.1_cds_AAN08588.1_1 [gene=	AY134441	Meloidogyne incognita putative esophageal gland cell secretory protein 22 (msp22) mRNA, complete cds	0.3684	0.1579	0.4474	0.2727	0.175	0.012	0.413	50.35	0.326	0.373	46	50	0.766	0.16	52.7516	177	0.205128	0.279105	61	36.6	39.22	33.33	37.25	27.56	29.93	12.37	12.72	0.64286	0.07143	0.28571	0	1	0	0.66667	0.33333	0.84615	0.15385	0.42857	0.57143	0.33333	0.06667	0.46667	0.13333	1	0	0.5625	0.0625
>lcl|AY134440.1_cds_AAN08587.1_1 [gene=	AY134440	Meloidogyne incognita putative esophageal gland cell secretory protein 21 (msp21) mRNA, complete cds	0.45	0.1735	0.466	0.2162	0.169	-0.116	0.354	49.39	0.288	0.379	427	458	-0.473799	0.120087	57.1565	173	0.376623	0.138863	49.826	37.91	42.92	37.04	33.77	46.3	53.06	24.52	27.3	0.625	0.375	0	0	0.6	0.4	0.33333	0.66667	0.53846	0.46154	0.6	0.4	0.1875	0.1875	0.4375	0.1875	0.66667	0.33333	0.70588	0.29412
>lcl|AY134439.1_cds_AAN08586.1_1 [gene=	AY134439	Meloidogyne incognita putative esophageal gland cell secretory protein 20 (msp20) mRNA, complete cds	0.6	0.159	0.5089	0.1364	0.209	-0.194	0.333	46.42	0.204	0.319	255	261	-1	0.065134	46.564	438	0.236111	0.152605	61	31.81	47.33	25.95	22.14	40.7	49.26	20.37	26.73	0.44	0.08	0.4	0.08	0.66667	0.33333	0.80952	0.19048	0.7	0.3	0.65217	0.34783	0.15	0.2	0.55	0.1	0.8	0.2	0.67647	0.14706
>lcl|AY134438.1_cds_AAN08585.1_1 [gene=	AY134438	Meloidogyne incognita putative esophageal gland cell secretory protein 19 (msp19) mRNA, complete cds	0.5489	0.1504	0.4468	0.128	0.226	0.005	0.442	45.85	0.209	0.352	172	176	-0.200568	0.045455	50.1159	176	0.189873	0.29749	61	35.03	42.94	39.55	22.6	38.06	44.73	18.42	22.66	0.53846	0.07692	0.38462	0	1	0	0.66667	0.33333	0.84615	0.15385	0.375	0.625	0.26667	0.13333	0.46667	0.13333	1	0	0.66667	0.06667
>lcl|AY134437.1_cds_AAN08584.1_1 [gene=	AY134437	Meloidogyne incognita putative esophageal gland cell secretory protein 18 (msp18) mRNA, complete cds	0.4308	0.3231	0.3259	0.1949	0.256	0.034	0.448	57.16	0.394	0.428	165	172	-0.245349	0.052326	61	175	0.36	0.144391	55.7752	42.58	45.66	40.46	41.62	45.27	47.58	21.66	23.44	0.54545	0	0.18182	0.27273	0.8	0.2	0.73333	0.26667	0.75	0.25	0.4	0.6	0.4	0.2	0.3	0.1	1	0	0.46154	0.46154
>lcl|AY134436.1_cds_AAN08583.1_1 [gene=	AY134436	Meloidogyne incognita putative esophageal gland cell secretory protein 17 (msp17) mRNA, complete cds	0.5062	0.1957	0.4615	0.1906	0.233	-0.066	0.392	46.56	0.274	0.334	423	437	-0.511213	0.08238	52.9491	185	0.337662	0.139321	57.3791	33.41	42.69	27.85	29.68	43.69	50.53	21.38	26.33	0.2	0.5	0.2	0.1	0.6	0.4	0.4	0.6	0.71429	0.28571	0.71429	0.28571	0.08333	0.25	0.58333	0.08333	0.5	0.5	0.76923	0.15385
>lcl|AY134434.1_cds_AAN08581.1_1 [gene=	AY134434	Meloidogyne incognita putative esophageal gland cell secretory protein 15 (msp15) mRNA, complete cds	0.5481	0.1556	0.4565	0.1057	0.241	0.016	0.444	43.19	0.199	0.35	171	175	-0.120571	0.057143	61	150	0.405405	0.14362	53.4446	34.85	43.75	39.2	21.59	37.1	45.73	18.33	23.63	0.41667	0.08333	0.16667	0.33333	0.5	0.5	0.88889	0.11111	0.66667	0.33333	0.33333	0.66667	0.42857	0.14286	0.35714	0.07143	1	0	0.375	0.375
>lcl|AF531170.1_cds_AAQ10025.1_1 [gene=	AF531170	Meloidogyne incognita putative esophageal gland cell secretory protein 10 (msp10) mRNA, complete cds	0.5967	0.1271	0.4958	0.2704	0.312	-0.089	0.415	42.19	0.275	0.377	313	318	-1.58648	0.022013	42.1903	319	0.21519	0.188411	61	37.62	56.43	27.9	28.53	41.6	47.78	18.87	21.48	0.55	0.05	0.25	0.15	0.76923	0.23077	0.9	0.1	0.67164	0.32836	0.5	0.5	0.4	0	0.4	0.2	1	0	0.57143	0.14286
>lcl|AF531169.1_cds_AAQ10024.1_1 [gene=	AF531169	Meloidogyne incognita putative esophageal gland cell secretory protein 9 (msp9) mRNA, complete cds	0.4978	0.1212	0.5366	0.2103	0.18	-0.178	0.33	42.96	0.238	0.349	324	330	-1.22151	0.075758	42.9622	331	0.215686	0.247867	55.2071	34.84	48.04	31.42	25.08	39.47	47.71	20.42	24.1	0.5	0.1	0.4	0	0	0	0.94737	0.05263	0.61364	0.38636	0.8	0.2	0.31579	0.15789	0.42105	0.10526	0.57143	0.42857	0.46154	0.15385
>lcl|AF531168.1_cds_AAQ10023.1_1 [gene=	AF531168	Meloidogyne incognita putative esophageal gland cell secretory protein 8 (msp8) mRNA, complete cds	0.6309	0.1202	0.4604	0.1602	0.183	-0.261	0.293	43.97	0.192	0.288	297	300	-0.899	0.103333	43.9691	301	0.263158	0.370862	55.8861	28.68	37.21	28.9	19.93	35.89	42.13	19.37	20.97	0.44444	0.16667	0.38889	0	0	0	0.83333	0.16667	0.66667	0.33333	0.875	0.125	0.25	0	0.625	0.125	0.875	0.125	0.95238	0
>lcl|AF531167.1_cds_AAQ10022.1_1 [gene=	AF531167	Meloidogyne incognita putative esophageal gland cell secretory protein 11 (msp11) mRNA, complete cds	0.4532	0.2014	0.5254	0.2	0.203	-0.071	0.385	53.7	0.282	0.341	174	178	-0.342135	0.061798	53.699	179	0.326087	0.230594	61	33.89	38.55	33.52	29.61	41.39	48.73	22.61	22.79	0.4	0.2	0.4	0	0.4375	0.5625	0.77778	0.22222	0.66667	0.33333	0.6	0.4	0.5	0	0.16667	0.33333	0.85714	0.14286	0.53846	0.07692
>lcl|AF531166.1_cds_AAQ10021.1_1 [gene=	AF531166	Meloidogyne incognita putative esophageal gland cell secretory protein 7 (msp7) mRNA, complete cds	0.5407	0.1556	0.4532	0.121	0.24	0.004	0.436	42.74	0.209	0.354	172	176	-0.1375	0.051136	48.8955	177	0.225	0.292269	61	35.22	44.63	38.42	22.6	37.58	44.92	19.49	23.58	0.5	0.07143	0.35714	0.07143	1	0	0.66667	0.33333	0.84615	0.15385	0.42857	0.57143	0.26667	0.13333	0.46667	0.13333	1	0	0.73333	0.06667
>lcl|AF531165.1_cds_AAQ10020.1_1 [gene=	AF531165	Meloidogyne incognita putative esophageal gland cell secretory protein 6 (msp6) mRNA, complete cds	0.4245	0.2806	0.4198	0.1695	0.251	-0.05	0.399	52.78	0.341	0.385	173	180	-0.179445	0.061111	52.7807	181	0.337662	0.148289	55.6579	38.49	44.75	33.7	37.02	41.52	44.35	19.97	21.69	0.22222	0.55556	0.22222	0	0.6	0.4	0.4	0.6	0.71429	0.28571	0.71429	0.28571	0.08333	0.25	0.58333	0.08333	0.5	0.5	0.76923	0.15385
>lcl|AF531164.1_cds_AAQ10019.1_1 [gene=	AF531164	Meloidogyne incognita putative esophageal gland cell secretory protein 5 (msp5) mRNA, complete cds	0.4524	0.1667	0.4	0.2373	0.125	-0.15	0.287	41.2	0.298	0.309	94	97	0.574227	0.154639	42.0931	331	0.195652	0.173528	61	30.61	30.61	29.59	31.63	34.48	37.82	15.62	15.37	0.5	0.14286	0.35714	0	1	0	0.88235	0.11765	0.70423	0.29577	0.64706	0.35294	0.3125	0.1875	0.4375	0.0625	0.7	0.3	0.7	0.1
>lcl|AF531163.1_cds_AAQ10018.1_1 [gene=	AF531163	Meloidogyne incognita putative esophageal gland cell secretory protein 4 (msp4) mRNA, complete cds	0.5487	0.1897	0.5	0.2288	0.326	0.016	0.47	42.09	0.283	0.349	321	330	-1.41939	0.060606	34.536	175	0.203125	0.449034	50.8871	34.94	48.64	25.98	30.21	41.34	45.69	19.77	23.58	0.33333	0.08333	0.5	0.08333	0.92308	0.07692	1	0	1	0	0.66667	0.33333	0.23529	0	0.58824	0.17647	0.75	0.25	0.7619	0.04762
>lcl|AF531162.1_cds_AAQ10017.1_1 [gene=	AF531162	Meloidogyne incognita putative esophageal gland cell secretory protein 3 (msp3) mRNA, complete cds	0.4967	0.0662	0.5573	0.1182	0.122	-0.345	0.205	34.54	0.135	0.341	171	174	0.258046	0.074713	42.117	211	0.141026	0.287473	59.6729	34.1	40	47.43	14.86	33.36	45.39	15.86	19.49	0.46154	0	0.53846	0	0.91667	0.08333	0.33333	0.66667	0.75	0.25	0.875	0.125	0.25	0	0.5	0.25	0.66667	0.33333	0.53846	0.07692
>lcl|AF531161.1_cds_AAQ10016.1_1 [gene=	AF531161	Meloidogyne incognita putative esophageal gland cell secretory protein 2 (msp2) mRNA, complete cds	0.5	0.1282	0.5641	0.1329	0.252	-0.127	0.38	42.12	0.19	0.33	205	210	-0.580952	0.1	61	175	0.397436	0.145959	51.93	32.86	34.12	43.6	20.85	37.02	50.15	15.27	21.12	0.55556	0	0.11111	0.33333	0.8	0.2	0.84615	0.15385	0.4	0.6	0.4	0.6	0.28571	0.28571	0.35714	0.07143	1	0	0.5625	0.3125
>lcl|AF495588.1_cds_AAQ06662.1_1 [prote	AF495588	Meloidogyne incognita acetylcholinesterase mRNA, complete cds	0.5524	0.1276	0.4074	0.1606	0.187	-0.142	0.341	44.42	0.218	0.384	657	686	-0.169533	0.126822	44.4222	687	0.183051	0.202247	59.1705	38.33	48.33	41.63	25.04	43.49	53.75	21.06	28.01	0.375	0.05	0.5	0.075	0.53846	0.46154	0.85714	0.14286	0.63158	0.36842	0.77551	0.22449	0.35294	0.15686	0.39216	0.09804	0.77273	0.22727	0.62	0.16
>lcl|AY098646.1_cds_AAM28240.1_1 [prote	AY098646	Meloidogyne incognita polygalacturonase mRNA, complete cds	0.5628	0.1093	0.4989	0.0716	0.158	-0.254	0.292	39.83	0.142	0.33	620	633	-0.149763	0.102686	39.8265	634	0.147059	0.316994	58.4265	33.02	41.8	41.32	15.93	38.73	54.55	19.37	28.34	0.51064	0.12766	0.34043	0.02128	1	0	0.80645	0.19355	0.77778	0.22222	0.78947	0.21053	0.22951	0.18033	0.45902	0.13115	0.85714	0.14286	0.58929	0.03571
>lcl|AF323088.2_cds_AAK21883.2_1 [gene=	AF323088	Meloidogyne incognita beta-1,4-endoglucanase (eng-2) gene, complete cds	0.5424	0.1181	0.4958	0.1152	0.206	-0.096	0.368	45.3	0.178	0.344	321	334	-0.101796	0.113772	45.2965	335	0.147887	0.275928	53.8401	34.33	43.88	38.21	20.9	41.23	51.63	19.77	26.4	0.51852	0.07407	0.33333	0.07407	0.88889	0.11111	0.69231	0.30769	0.72727	0.27273	0.64706	0.35294	0.31579	0.10526	0.47368	0.10526	0.66667	0.33333	0.52632	0.15789
>lcl|AF323086.1_cds_AAK21881.1_1 [gene=	AF323086	Meloidogyne incognita beta-1,4-endoglucanase (eng-2) mRNA, complete cds	0.5444	0.1222	0.4784	0.1226	0.205	-0.099	0.366	44.93	0.186	0.346	317	332	-0.062048	0.11747	44.9347	333	0.164286	0.245339	57.0821	34.53	42.64	38.74	22.22	41.08	52.8	18.93	25.8	0.53846	0.07692	0.34615	0.03846	0.88889	0.11111	0.71429	0.28571	0.8	0.2	0.70588	0.29412	0.26316	0.15789	0.42105	0.15789	0.66667	0.33333	0.55	0.15
>lcl|AY729023.2_cds_AAW56944.1_1 [prote	AY729023	Meloidogyne incognita FMRFamide-related peptide FLP-1 mRNA, complete cds	0.422	0.156	0.5426	0.0978	0.104	-0.286	0.26	42.42	0.211	0.401	123	128	-0.389062	0.117188	42.4158	129	0.245614	0.349322	61	40.05	48.06	48.06	24.03	35.91	43.46	18.56	22.74	0.45455	0.27273	0.18182	0.09091	0	0	0.33333	0.66667	1	0	1	0	0.05882	0.23529	0.64706	0.05882	1	0	1	0
>lcl|AY907829.1_cds_AAY18632.1_1 [prote	AY907829	Meloidogyne incognita FMRFamide-like peptide 14 mRNA, complete cds	0.4588	0.0941	0.5422	0.1728	0.136	-0.154	0.321	33.26	0.208	0.37	106	108	-0.231481	0.074074	33.2643	109	0.186047	0.407222	58.5497	36.7	50.46	37.61	22.02	31.07	40.84	15.03	18.67	0.57143	0.14286	0.14286	0.14286	0.75	0.25	1	0	0.9	0.1	0.83333	0.16667	0	0	0.90909	0.09091	0.66667	0.33333	1	0
>lcl|AY856132.1_cds_AAX48771.1_1 [gene=	AY856132	Meloidogyne incognita FMRF amide-like protein 7 (flp-7) mRNA, complete cds	0.4667	0.0833	0.5773	0.1099	0.113	-0.362	0.212	39.55	0.152	0.377	132	138	-0.273188	0.115942	39.5484	139	0.15	0.359586	55.5502	37.41	48.92	44.6	18.71	32.51	41.28	15.86	21.14	0.35294	0	0.52941	0.11765	0	0	0.91667	0.08333	0.5	0.5	0.85714	0.14286	0.33333	0	0.66667	0	0	0	0.33333	0.16667
>lcl|AY804187.1_cds_AAX19364.1_1 [gene=	AY804187	Meloidogyne incognita FMRFamide-related peptide 12 precursor (MIFLP-12) mRNA, complete cds	0.4416	0.1688	0.6133	0.1014	0.14	-0.222	0.29	45.44	0.2	0.333	100	107	-0.393458	0.093458	45.4385	108	0.194444	0.331949	59.5611	33.33	46.3	28.7	25	35.26	41.32	16.73	18.54	0.33333	0.33333	0.33333	0	1	0	1	0	0.9	0.1	0.71429	0.28571	0.25	0	0.5	0.25	1	0	0.66667	0.16667
>lcl|AF100549.1_cds_AAD45868.1_1 [gene=	AF100549	Meloidogyne incognita beta-1,4-endoglucanase (eng-1) mRNA, complete cds	0.4391	0.2172	0.4516	0.136	0.209	-0.134	0.369	50.53	0.283	0.41	491	506	-0.35336	0.086957	50.5261	507	0.230453	0.130774	58.5776	40.96	46.94	45.56	30.37	47.14	52.81	20.72	25.15	0.33333	0.19048	0.45238	0.02381	0.44444	0.55556	0.63158	0.36842	0.5625	0.4375	0.61111	0.38889	0.2963	0.18519	0.40741	0.11111	0.5	0.5	0.36842	0.31579
>lcl|AF075718.1_cds_AAD02835.1_1 [gene=	AF075718	Meloidogyne incognita acetylcholinesterase precursor (ACHE) mRNA, complete cds	0.5988	0.0775	0.4911	0.1171	0.178	-0.19	0.314	39.89	0.143	0.344	617	656	-0.34436	0.150915	39.8855	657	0.182186	0.341467	55.9798	34.4	45.51	38.2	19.48	38.87	53.36	20.46	26.83	0.45946	0.05405	0.43243	0.05405	0.77778	0.22222	0.77778	0.22222	0.80488	0.19512	0.90909	0.09091	0.37209	0.02326	0.39535	0.2093	0.91667	0.08333	0.57895	0
>lcl|AF013289.1_cds_AAD01511.1_1 [gene=	AF013289	Meloidogyne incognita secreted protein MSP-1 (msp-1) mRNA, complete cds	0.5574	0.1366	0.461	0.1655	0.177	-0.172	0.344	42.86	0.217	0.359	221	231	-0.580952	0.099567	42.8559	232	0.202381	0.285849	61	35.78	42.67	39.66	25	38.83	46.1	17.48	23.19	0.41667	0.25	0.08333	0.25	0.66667	0.33333	0.78571	0.21429	0.66667	0.33333	0.66667	0.33333	0.17391	0	0.69565	0.13043	0.4	0.6	0.66667	0.06667
>lcl|AF049139.1_cds_AAC05133.1_1 [prote	AF049139	Meloidogyne incognita cellulose binding protein precursor cbp-1 mRNA, complete cds	0.4686	0.2743	0.3986	0.0992	0.218	0.015	0.44	46.22	0.305	0.417	200	203	-0.477833	0.073892	46.2174	204	0.224719	0.208523	54.947	41.5	51.47	41.67	31.37	42.65	48.08	19.89	24.31	0.58333	0.16667	0.25	0	0.4	0.6	0.70588	0.29412	0.71429	0.28571	0.42857	0.57143	0.35	0.1	0.55	0	0.33333	0.66667	0.75	0.16667
>lcl|FJ456886.1_cds_ACJ72212.1_1 [prote	FJ456886	Meloidogyne incognita npr-1 mRNA, complete cds	0.4444	0.193	0.477	0.1217	0.165	-0.143	0.327	47.26	0.248	0.357	395	417	0.418225	0.115108	47.2593	418	0.216867	0.15964	58.3479	35.65	39.71	38.52	28.71	45.11	52.8	21.02	26.01	0.19048	0.33333	0.42857	0.04762	0.58824	0.41176	0.78571	0.21429	0.84615	0.15385	0.73333	0.26667	0.11765	0.11765	0.64706	0.11765	0.5	0.5	0.5122	0.19512
>lcl|EF209336.1_cds_ABQ02008.1_1 [gene=	EF209336	Meloidogyne incognita serine proteinase (SP1) mRNA, complete cds	0.4367	0.241	0.3979	0.2008	0.2	-0.069	0.382	55.72	0.338	0.392	393	395	-0.230127	0.086076	55.7226	396	0.4	0.11084	57.5314	39.14	44.19	39.14	34.09	50.82	55.11	27.17	27.49	0.28571	0.38095	0.2381	0.09524	0.71429	0.28571	0.5625	0.4375	0.63636	0.36364	0.77273	0.22727	0.28	0.24	0.24	0.24	0.55556	0.44444	0.52	0.28
>lcl|AY861686.1_cds_AAW56830.1_1 [prote	AY861686	Meloidogyne incognita troponin C-like protein mRNA, complete cds	0.3898	0.3729	0.4248	0.16	0.303	0.168	0.532	42.5	0.39	0.424	154	161	-0.53913	0.099379	45.1225	162	0.333333	0.273758	40.3878	42.39	54.94	30.86	41.36	37.85	39.54	17.5	19.28	0.5	0.25	0.16667	0.08333	0	1	0.26316	0.73684	0.7619	0.2381	0.54545	0.45455	0.08333	0.41667	0.41667	0.08333	0	1	0.46154	0.46154
>lcl|DQ082753.2_cds_AAY84711.2_1 [gene=	DQ082753	Meloidogyne incognita dual oxidase (duox1) mRNA, complete cds	0.5458	0.1114	0.4969	0.1115	0.164	-0.173	0.311	39.64	0.169	0.343	1505	1559	-0.144772	0.116741	39.6414	1560	0.17637	0.274807	57.624	34.27	46.6	36.47	19.74	39.46	54.79	19.63	27.79	0.375	0.10227	0.47727	0.04545	0.77778	0.22222	0.84722	0.15278	0.79381	0.20619	0.78448	0.21552	0.18182	0.14773	0.52273	0.14773	0.81579	0.18421	0.69298	0.04386
>lcl|FJ176739.1_cds_ACI03080.1_1 [gene=	FJ176739	Meloidogyne incognita RAS (Let-60) mRNA, complete cds	0.5109	0.2044	0.2868	0.3171	0.233	-0.062	0.386	46.37	0.381	0.43	176	180	-0.501667	0.088889	46.3749	181	0.295775	0.26901	54.5192	42.67	56.04	32.97	39.23	40.64	44	19.43	22.03	0.45455	0.09091	0.36364	0.09091	0.66667	0.33333	0.15385	0.84615	0.375	0.625	1	0	0.18182	0.36364	0.45455	0	0.5	0.5	0.92308	0.07692
>lcl|EF209337.1_cds_ABQ02009.1_1 [gene=	EF209337	Meloidogyne incognita serine proteinase (SP2) mRNA, complete cds	0.5533	0.0328	0.5775	0.0856	0.149	-0.226	0.284	31.74	0.085	0.312	282	296	-0.046284	0.091216	31.744	297	0.102804	0.492836	48.9483	31.2	38.38	42.09	13.13	31.9	50.58	15.97	24.53	0.46154	0	0.46154	0.07692	0.92308	0.07692	1	0	1	0	1	0	0.30435	0.04348	0.52174	0.13043	0.75	0.25	0.65385	0
>lcl|EF370396.1_cds_ABO38110.1_1 [gene=	EF370396	Meloidogyne incognita venom allergen-like protein (vap-2) gene, complete cds	0.521	0.1303	0.4952	0.1198	0.221	-0.123	0.367	44.61	0.192	0.371	281	294	-0.37517	0.105442	44.6146	295	0.114504	0.24841	61	36.95	41.69	46.44	22.71	40.97	51	17.89	25.75	0.52174	0.08696	0.3913	0	0.57143	0.42857	0.8	0.2	0.45455	0.54545	0.66667	0.33333	0.22222	0.05556	0.61111	0.11111	0.66667	0.33333	0.625	0.125
>lcl|EF370395.1_cds_ABO38109.1_1 [gene=	EF370395	Meloidogyne incognita venom allergen-like protein (vap-2) mRNA, complete cds	0.521	0.1303	0.4952	0.1198	0.221	-0.123	0.367	44.61	0.192	0.371	281	294	-0.37517	0.105442	44.6146	295	0.114504	0.24841	61	36.95	41.69	46.44	22.71	40.97	51	17.89	25.75	0.52174	0.08696	0.3913	0	0.57143	0.42857	0.8	0.2	0.45455	0.54545	0.66667	0.33333	0.22222	0.05556	0.61111	0.11111	0.66667	0.33333	0.625	0.125
>lcl|DQ923592.1_cds_ABI96897.1_1 [gene=	DQ923592	Meloidogyne incognita mitogen-activated protein kinase 1 (mpk-1) mRNA, complete cds	0.5081	0.1726	0.436	0.1822	0.179	-0.143	0.332	48.39	0.262	0.377	382	394	-0.349746	0.088832	48.3942	395	0.294872	0.210515	58.2165	37.72	50.63	33.92	28.61	45.03	51.58	23.55	26.84	0.56	0.16	0.24	0.04	0.875	0.125	0.45	0.55	0.72414	0.27586	0.8	0.2	0.33333	0.16667	0.33333	0.16667	0.78571	0.21429	0.6129	0.12903
>lcl|AY882441.1_cds_AAX81450.1_1 [gene=	AY882441	Meloidogyne incognita flp-18 GPCR receptor (FLP-18REC) mRNA, complete cds	0.4327	0.1731	0.4218	0.2188	0.159	-0.147	0.328	51.77	0.3	0.393	473	494	0.155668	0.107287	51.7661	495	0.302439	0.118553	59.0382	39.26	42.02	42.83	32.93	48.84	55.61	24.8	27.99	0.38235	0.23529	0.20588	0.17647	0.85	0.15	0.71429	0.28571	0.65	0.35	0.6	0.4	0.18182	0.18182	0.54545	0.09091	0.77778	0.22222	0.57895	0.15789
>lcl|AY729022.1_cds_AAW56943.1_1 [prote	AY729022	Meloidogyne incognita FMRFamide-related peptide FLP-18 precursor, mRNA, complete cds	0.4412	0.1838	0.4762	0.1525	0.126	-0.224	0.282	48.94	0.264	0.407	163	171	-0.37076	0.093567	48.9389	172	0.293333	0.23044	56.7781	40.5	53.49	38.37	29.65	42.46	47.21	21.61	23.32	0.22222	0.33333	0.22222	0.22222	1	0	0.6	0.4	0.66667	0.33333	0.66667	0.33333	0.25	0.1	0.5	0.15	1	0	0.5	0
>lcl|AY422837.1_cds_AAR37375.1_1 [gene=	AY422837	Meloidogyne incognita cellulase (eng4) mRNA, complete cds	0.4737	0.2175	0.4394	0.148	0.258	-0.02	0.429	47.52	0.283	0.4	350	360	-0.404445	0.102778	47.5213	361	0.231707	0.155619	58.8162	39.89	49.03	40.44	30.19	44.7	51.39	21.17	26.46	0.34375	0.15625	0.4375	0.0625	0.42857	0.57143	0.6	0.4	0.58824	0.41176	0.35714	0.64286	0.42424	0.12121	0.33333	0.12121	0.5	0.5	0.64286	0.35714
>lcl|AY422836.1_cds_AAR37374.1_1 [gene=	AY422836	Meloidogyne incognita cellulase (eng3) mRNA, complete cds	0.4452	0.2143	0.4444	0.1433	0.204	-0.147	0.363	50.51	0.285	0.408	491	506	-0.36581	0.086957	50.506	507	0.247934	0.130401	59.9793	40.83	46.55	45.36	30.57	47.09	52.9	21.04	25.07	0.37209	0.16279	0.44186	0.02326	0.44444	0.55556	0.63158	0.36842	0.625	0.375	0.61111	0.38889	0.25455	0.21818	0.4	0.12727	0.5	0.5	0.45	0.25
>lcl|AY422833.1_cds_AAR37371.1_1 [gene=	AY422833	Meloidogyne incognita putative esophageal gland cell secretory protein 40 (msp40) mRNA, complete cds	0.6056	0.1278	0.4684	0.29	0.304	-0.109	0.41	41.51	0.29	0.388	310	315	-1.61556	0.025397	41.5067	316	0.202532	0.189091	61	38.71	56.65	29.43	30.06	41.46	45.29	17.89	19.81	0.6087	0.04348	0.21739	0.13043	0.76923	0.23077	0.87805	0.12195	0.61194	0.38806	0.4	0.6	0.4375	0	0.4375	0.125	0.5	0.5	0.5	0.16667
>lcl|AY422832.1_cds_AAR37370.1_1 [gene=	AY422832	Meloidogyne incognita putative esophageal gland cell secretory protein 39 (msp39) mRNA, complete cds	0.4342	0.2895	0.4	0.1296	0.214	-0.021	0.43	52.98	0.337	0.381	86	91	-0.036264	0.10989	39.1141	158	0.2	0.344045	57.9148	38.04	40.22	35.87	38.04	34.91	38.62	16.97	18.94	0.2	0	0.6	0.2	0.4	0.6	0.66667	0.33333	0.6	0.4	0.8125	0.1875	0	0.25	0.5	0.25	1	0	0.55	0.15
>lcl|AY422831.1_cds_AAR37369.1_1 [gene=	AY422831	Meloidogyne incognita putative esophageal gland cell secretory protein 38 (msp38) mRNA, complete cds	0.512	0.128	0.5133	0.1398	0.186	-0.113	0.338	39.11	0.192	0.28	151	157	0.644586	0.152866	51.9813	172	0.235294	0.187836	61	27.85	33.54	27.85	22.15	35.41	44.75	17.43	20.61	0.44444	0.11111	0.33333	0.11111	0.7	0.3	0.85714	0.14286	0.83333	0.16667	0.625	0.375	0.36364	0.27273	0.27273	0.09091	1	0	0.72727	0.09091
>lcl|AY422830.1_cds_AAR37368.1_1 [gene=	AY422830	Meloidogyne incognita putative esophageal gland cell secretory protein 37 (msp37) mRNA, complete cds	0.5342	0.2192	0.3929	0.1287	0.256	-0.049	0.413	51.98	0.269	0.353	167	171	-0.200585	0.093567	48.6703	126	0.352113	0.235432	60.4478	35.27	36.05	41.28	28.49	40.28	46.94	20.27	24.32	0.5625	0.0625	0.3125	0.0625	0	0	0.6	0.4	0.33333	0.66667	0.8	0.2	0.26667	0.2	0.46667	0.06667	1	0	0.5	0.2
>lcl|AY861685.1_cds_AAW56829.1_1 [gene=	AY861685	Meloidogyne incognita pectate lyase 3 (pel3) mRNA, complete cds	0.5633	0.1616	0.397	0.1462	0.226	-0.038	0.415	44.02	0.23	0.345	270	279	-0.130824	0.100358	44.0207	280	0.221239	0.214375	61	34.52	36.43	41.79	25.36	41.1	49.53	18.96	25.26	0.57143	0.14286	0.28571	0	0.81818	0.18182	0.88889	0.11111	0.9	0.1	0.75	0.25	0.26923	0.23077	0.30769	0.19231	1	0	0.64286	0.07143
>lcl|MZ313562.1_cds_UET07939.1_1 [gene=	MZ313562	Meloidogyne incognita isocitrate lyase (icl) gene, complete cds	0.3281	0.2995	0.4148	0.2303	0.154	-0.125	0.369	52.45	0.417	0.437	846	872	-0.281881	0.16055	45.3655	964	0.24356	0.154757	58.6141	41.6	54.77	40.46	29.56	44.71	53.33	21.86	27.13	0.42574	0.22772	0.29703	0.0495	0.8	0.2	0.74138	0.25862	0.64179	0.35821	0.71111	0.28889	0.28125	0.125	0.375	0.21875	0.85185	0.14815	0.64	0.18
>lcl|MT370325.1_cds_QOJ52475.1_1 [prote	MT370325	Meloidogyne incognita isolate Minc3s00034g01997 protein disulfide isomerase mRNA, complete cds	0.506	0.256	0.3485	0.2466	0.271	-0.065	0.398	49.02	0.363	0.408	435	444	-0.678378	0.117117	49.0203	445	0.331325	0.131319	55.8679	40.67	51.91	32.58	37.53	46.06	50.67	22.89	25.44	0.37931	0.2069	0.24138	0.17241	0.55556	0.44444	0.74419	0.25581	0.7	0.3	0.57576	0.42424	0.16667	0.375	0.41667	0.04167	0.85714	0.14286	0.66667	0.33333
>lcl|MT370323.1_cds_QOJ52473.1_1 [prote	MT370323	Meloidogyne incognita isolate Minc3s04154g35616 protein disulfide isomerase mRNA, complete cds	0.5547	0.248	0.3153	0.2267	0.321	0.071	0.473	41.46	0.346	0.41	514	527	-0.471916	0.098672	41.4556	528	0.206573	0.178206	52.3294	41.04	54.36	32.58	36.17	39.68	45.07	17.39	22.6	0.61905	0.11905	0.21429	0.04762	0.75	0.25	0.68421	0.31579	0.67164	0.32836	0.5	0.5	0.29032	0.22581	0.45161	0.03226	0.375	0.625	0.54839	0.41935
>lcl|MT370322.1_cds_QOJ52472.1_1 [prote	MT370322	Meloidogyne incognita isolate Minc3s01268g22290 protein disulfide isomerase mRNA, complete cds	0.552	0.248	0.3185	0.2261	0.33	0.07	0.473	43.41	0.346	0.41	514	527	-0.456926	0.100569	43.4111	528	0.209302	0.183778	54.0396	41.04	54.17	32.77	36.17	40.98	45.5	18.45	23.17	0.59524	0.11905	0.2619	0.02381	0.6	0.4	0.64865	0.35135	0.67164	0.32836	0.53125	0.46875	0.29032	0.25806	0.41935	0.03226	0.42857	0.57143	0.62069	0.37931
>lcl|MT370321.1_cds_QOJ52471.1_1 [prote	MT370321	Meloidogyne incognita isolate Minc3s02350g29607 protein disulfide isomerase mRNA, complete cds	0.552	0.248	0.3185	0.2261	0.324	0.063	0.469	42.61	0.346	0.41	514	527	-0.456926	0.100569	42.6123	528	0.213953	0.184343	54.2426	41.04	54.17	32.77	36.17	40.33	45.22	17.96	22.85	0.59524	0.11905	0.2619	0.02381	0.6	0.4	0.64865	0.35135	0.67164	0.32836	0.53125	0.46875	0.25806	0.25806	0.45161	0.03226	0.42857	0.57143	0.65517	0.34483
>lcl|MT591035.1_cds_QPG92974.1_1 [prote	MT591035	Meloidogyne incognita strain Morelos candidate secreted effector mRNA, complete cds	0.5088	0.1053	0.617	0.093	0.204	-0.177	0.309	31.41	0.147	0.343	68	69	-0.772464	0.072464	40.5539	317	0.208955	0.20241	58.3218	34.29	47.14	40	15.71	26.08	33.12	11.52	17.04	0.39394	0.06061	0.42424	0.12121	0	0	0.80769	0.19231	0.80769	0.19231	0.75	0.25	0.38889	0.11111	0.5	0	0.6	0.4	0.71429	0.28571
>lcl|MT370327.1_cds_QOJ52477.1_1 [prote	MT370327	Meloidogyne incognita isolate MiPDI2 protein disulfide isomerase mRNA, complete cds	0.5134	0.2353	0.3548	0.2508	0.271	-0.053	0.401	51.18	0.349	0.397	481	490	-0.577143	0.116327	51.1806	491	0.314607	0.116361	60.0453	39.58	51.32	31.36	36.05	47.25	52.43	22.64	25.91	0.45946	0.18919	0.21622	0.13514	0.625	0.375	0.71429	0.28571	0.71875	0.28125	0.67647	0.32353	0.16	0.36	0.44	0.04	0.625	0.375	0.68182	0.27273
>lcl|MT370326.1_cds_QOJ52476.1_1 [prote	MT370326	Meloidogyne incognita isolate MiPDI1 protein disulfide isomerase mRNA, complete cds	0.5493	0.2507	0.3185	0.2261	0.328	0.07	0.473	43.58	0.348	0.411	514	527	-0.456926	0.100569	43.5788	528	0.213953	0.181554	54.1804	41.1	54.17	32.77	36.36	41.12	45.58	18.59	23.22	0.59524	0.11905	0.2619	0.02381	0.6	0.4	0.64865	0.35135	0.67164	0.32836	0.53125	0.46875	0.29032	0.25806	0.41935	0.03226	0.42857	0.57143	0.62069	0.37931
>lcl|MT370324.1_cds_QOJ52474.1_1 [prote	MT370324	Meloidogyne incognita isolate Minc3s01680g25548 protein disulfide isomerase mRNA, complete cds	0.5132	0.2421	0.3439	0.257	0.28	-0.031	0.415	51.64	0.358	0.398	489	499	-0.576152	0.118236	51.6392	500	0.316667	0.104317	58.8624	39.73	50.8	31.4	37	47.7	53.05	22.34	26.13	0.45946	0.18919	0.21622	0.13514	0.625	0.375	0.73469	0.26531	0.69697	0.30303	0.63889	0.36111	0.16	0.36	0.44	0.04	0.75	0.25	0.56522	0.30435
>lcl|MH315946.1_cds_AYX41423.1_1 [prote	MH315946	Meloidogyne incognita Minc14137 mRNA, complete cds	0.6393	0.0984	0.4167	0.1034	0.185	-0.268	0.288	38.17	0.151	0.377	139	144	-0.25	0.104167	38.1744	145	0.181818	0.383853	61	37.47	44.14	50.34	17.93	34.6	47.91	16.53	21.88	0.63636	0.09091	0.27273	0	0.78571	0.21429	0.88889	0.11111	0.6	0.4	1	0	0.08333	0.16667	0.5	0.25	1	0	0.88889	0
>lcl|MH315945.1_cds_AYX41422.1_1 [prote	MH315945	Meloidogyne incognita Minc16281 mRNA, complete cds	0.5421	0.2056	0.4063	0.1196	0.241	-0.133	0.346	37.53	0.254	0.416	130	133	-0.35188	0.150376	37.533	134	0.233333	0.324904	58.3782	41.29	55.97	41.04	26.87	34.22	39.4	16.22	19.59	0.30769	0.30769	0.38462	0	0.5	0.5	0.77778	0.22222	1	0	0.6	0.4	0.5	0	0.5	0	0	0	1	0
>lcl|MH315944.1_cds_AYX41421.1_1 [prote	MH315944	Meloidogyne incognita Minc17980 mRNA, complete cds	0.6081	0.1081	0.4853	0.2	0.227	-0.158	0.347	34.5	0.204	0.31	98	100	-0.348	0.1	34.4998	101	0.1	0.38721	61	30.69	40.59	29.7	21.78	31.63	39.02	13.85	19.42	0.66667	0.33333	0	0	0.83333	0.16667	0.5	0.5	1	0	0.875	0.125	0.25	0	0.75	0	0.66667	0.33333	0.75	0
>lcl|MG780833.1_cds_AYE57025.1_1 [gene=	MG780833	Meloidogyne incognita G protein alpha subunit (odr-3) mRNA, complete cds	0.5182	0.1903	0.4874	0.1174	0.221	-0.064	0.396	45.62	0.228	0.348	316	331	-0.421148	0.090634	50.5464	726	0.353147	0.125445	56.9436	34.94	45.18	33.13	26.28	42.28	49.95	22.14	24.21	0.52174	0.19565	0.19565	0.08696	0.61538	0.38462	0.71429	0.28571	0.73684	0.26316	0.80556	0.19444	0.13636	0.25	0.43182	0.18182	0.6	0.4	0.6	0.14
>lcl|KX907774.1_cds_ASX95051.1_1 [prote	KX907774	Meloidogyne incognita candidate secreted effector Minc04822 mRNA, complete cds	0.4688	0.2604	0.3836	0.029	0.336	0.194	0.57	34.13	0.27	0.516	100	102	0.713726	0.156863	37.1302	103	0.145161	0.322335	51.6211	51.13	58.25	66.99	28.16	25.45	29.08	10.27	12.88	0.375	0	0.5	0.125	0.3	0.7	0	0	0	0	0.53846	0.46154	0.60976	0.14634	0.2439	0	1	0	0.5	0.25
>lcl|KX907773.1_cds_ASX95050.1_1 [prote	KX907773	Meloidogyne incognita candidate secreted effector Minc17612 mRNA, complete cds	0.48	0.12	0.6146	0.0444	0.174	-0.11	0.39	39.3	0.13	0.405	123	131	-0.61374	0.167939	39.3025	132	0.142857	0.409318	57.1258	40.15	52.27	50	18.18	31.32	44.57	16.61	24.56	0.5	0	0.5	0	1	0	0.8	0.2	1	0	0.71429	0.28571	0.3125	0.21875	0.46875	0	0	0	0.16667	0
>lcl|KX907772.1_cds_ASX95049.1_1 [prote	KX907772	Meloidogyne incognita candidate secreted effector Minc17611 mRNA, complete cds	0.5368	0.0526	0.5399	0.24	0.236	-0.043	0.422	37.46	0.228	0.33	180	183	-1.60492	0.016393	37.4586	184	0.173077	0.327089	52.7855	32.79	46.74	27.72	23.91	30.33	33.99	16.65	15.5	0.6	0	0.2	0.2	0	0	1	0	0.8	0.2	1	0	0.11111	0.22222	0.33333	0.33333	0	0	0.61538	0.07692
>lcl|KX907771.1_cds_ASX95048.1_1 [prote	KX907771	Meloidogyne incognita candidate secreted effector Minc18876 mRNA, complete cds	0.4688	0.2604	0.3836	0.029	0.336	0.194	0.57	34.13	0.27	0.516	100	102	0.713726	0.156863	37.1302	103	0.145161	0.322335	51.6211	51.13	58.25	66.99	28.16	25.45	29.08	10.27	12.88	0.375	0	0.5	0.125	0.3	0.7	0	0	0	0	0.53846	0.46154	0.60976	0.14634	0.2439	0	1	0	0.5	0.25
>lcl|KX907770.1_cds_ASX95047.1_1 [prote	KX907770	Meloidogyne incognita candidate secreted effector Minc18636 mRNA, complete cds	0.4829	0.1463	0.4873	0.2311	0.291	-0.124	0.378	41.91	0.277	0.4	296	312	-1.09551	0.041667	41.9139	313	0.263566	0.16534	60.3654	39.83	53.04	35.14	31.31	38.09	44.36	20.55	23.58	0.4	0.14286	0.4	0.05714	0	0	0.81481	0.18519	0.73913	0.26087	0.8	0.2	0.4	0.06667	0.4	0.13333	0.8	0.2	0.63636	0.27273
>lcl|KX907769.1_cds_ASX95046.1_1 [prote	KX907769	Meloidogyne incognita candidate secreted effector Minc18288 mRNA, complete cds	0.4886	0.1477	0.5278	0.0294	0.136	-0.187	0.333	37.71	0.156	0.404	96	104	-0.575	0.125	37.7105	105	0.208333	0.425011	60.8394	40	45.71	52.38	21.9	30.41	41.73	15.33	19.39	0	0	1	0	1	0	1	0	1	0	1	0	0.17391	0.30435	0.52174	0	1	0	0.5	0.25
>lcl|KX907768.1_cds_ASX95045.1_1 [prote	KX907768	Meloidogyne incognita candidate secreted effector Minc15508 mRNA, complete cds	0.661	0.0678	0.5816	0.093	0.201	-0.08	0.384	34.97	0.106	0.247	151	158	-0.290506	0.113924	34.9657	159	0.05	0.502844	53.8902	24.74	35.85	23.27	15.09	30.41	42.8	12.71	18.97	1	0	0	0	0.5	0.5	1	0	0.88889	0.11111	0.93333	0.06667	0.2	0	0.8	0	1	0	0.41667	0.16667
>lcl|KX907767.1_cds_ASX95044.1_1 [prote	KX907767	Meloidogyne incognita candidate secreted effector Minc14707 mRNA, complete cds	0.4789	0.1972	0.339	0.1636	0.167	-0.119	0.39	53	0.299	0.435	77	79	-0.307595	0.113924	43.8252	388	0.222727	0.236912	61	43.33	42.5	56.25	31.25	30	33.2	9.57	11.3	0.29412	0.29412	0.35294	0.05882	0.7	0.3	0.75	0.25	0.66667	0.33333	0.64286	0.35714	0.22581	0.07527	0.60215	0.09677	0	1	0.77778	0.11111
>lcl|KX907766.1_cds_ASX95043.1_1 [prote	KX907766	Meloidogyne incognita candidate secreted effector Minc14652 mRNA, complete cds	0.4387	0.1564	0.4845	0.1022	0.143	-0.255	0.314	43.83	0.217	0.459	382	387	-0.451938	0.082687	47.26	241	0.294872	0.133845	52.8723	45.79	54.64	60.05	22.68	40.33	49.12	21.59	25.79	0.17647	0.17647	0.41176	0.23529	0.5	0.5	0.73333	0.26667	0.73077	0.26923	0.42857	0.57143	0.625	0.125	0.25	0	0.75	0.25	0.5	0.25
>lcl|KX907765.1_cds_ASX95042.1_1 [prote	KX907765	Meloidogyne incognita candidate secreted effector Minc13038 mRNA, complete cds	0.5676	0.1081	0.4714	0.1404	0.213	-0.111	0.385	51.93	0.176	0.351	91	93	0.026882	0.021505	54.1812	110	0.230769	0.228703	47.0188	34.75	37.23	47.87	19.15	32.73	40.98	14.29	19.04	0.25	0.25	0.5	0	0.65	0.35	1	0	1	0	0.2	0.8	0.33333	0.09524	0.47619	0.09524	0	0	0.4	0.2
>lcl|KX907764.1_cds_ASX95041.1_1 [prote	KX907764	Meloidogyne incognita candidate secreted effector Minc12921 mRNA, complete cds	0.4259	0.1852	0.5056	0.25	0.239	-0.071	0.392	47.26	0.31	0.36	232	240	-0.915417	0.0875	37.1302	103	0.145161	0.322335	51.6211	35.82	43.98	30.29	33.2	44.63	51.07	19.59	22.41	0.375	0	0.5	0.125	0.3	0.7	0	0	0	0	0.53846	0.46154	0.60976	0.14634	0.2439	0	1	0	0.5	0.25
>lcl|KX907763.1_cds_ASX95040.1_1 [prote	KX907763	Meloidogyne incognita candidate secreted effector Minc12754 mRNA, complete cds	0.5735	0.0882	0.3562	0.3143	0.218	-0.059	0.387	40.68	0.301	0.361	93	96	-0.117708	0.125	37.1302	103	0.145161	0.322335	51.6211	35.74	46.39	28.87	31.96	29.84	32.79	13.64	17.53	0.375	0	0.5	0.125	0.3	0.7	0	0	0	0	0.53846	0.46154	0.60976	0.14634	0.2439	0	1	0	0.5	0.25
>lcl|KX907762.1_cds_ASX95039.1_1 [prote	KX907762	Meloidogyne incognita candidate secreted effector Minc12024 mRNA, complete cds	0.4833	0.15	0.5283	0.0638	0.134	-0.154	0.304	36.99	0.174	0.364	69	77	-0.297403	0.116883	40.173	275	0.145454	0.528454	46.4978	36.32	44.87	38.46	25.64	27.24	32.98	15.99	17.45	0.85714	0.14286	0	0	0.79592	0.20408	1	0	1	0	1	0	0.5	0.13158	0.36842	0	0	0	0.28571	0.14286
>lcl|KX907761.1_cds_ASX95038.1_1 [prote	KX907761	Meloidogyne incognita candidate secreted effector Minc11888 mRNA, complete cds	0.5641	0.1538	0.2424	0.2581	0.198	0.01	0.409	51.82	0.318	0.391	44	46	0.530435	0.108696	46.5949	211	0.275	0.27403	55.8852	38.3	46.81	34.04	34.04	28	33.36	13.53	16.76	0.4	0.4	0.2	0	0.71429	0.28571	1	0	0.70588	0.29412	0.5	0.5	0.3	0.2	0.5	0	0.75	0.25	0.66667	0.22222
>lcl|KX907760.1_cds_ASX95037.1_1 [prote	KX907760	Meloidogyne incognita candidate secreted effector Minc11260 mRNA, complete cds	0.402	0.2353	0.4375	0.1067	0.164	-0.203	0.296	54.18	0.296	0.511	108	109	0.56422	0.045872	38.8154	102	0.0793651	0.461169	58.5659	50.61	51.82	70	30	33.14	35.8	17.06	18.89	0.61538	0.07692	0.30769	0	0	1	1	0	0	0	0.75	0.25	0.22727	0.04545	0.72727	0	1	0	0.5	0.33333
>lcl|KX907759.1_cds_ASX95036.1_1 [prote	KX907759	Meloidogyne incognita candidate secreted effector Minc10606 mRNA, complete cds	0.4688	0.2604	0.3836	0.029	0.336	0.194	0.57	34.13	0.27	0.516	100	102	0.713726	0.156863	45.7408	407	0.243698	0.231718	60.9456	51.13	58.25	66.99	28.16	25.45	29.08	10.27	12.88	0.30769	0.30769	0.23077	0.15385	0.75	0.25	0.73684	0.26316	0.71429	0.28571	0.76	0.24	0.08333	0.25	0.58333	0.08333	0.9	0.1	0.68966	0.13793
>lcl|KX907758.1_cds_ASX95035.1_1 [prote	KX907758	Meloidogyne incognita candidate secreted effector Minc10604 mRNA, complete cds	0.4688	0.2604	0.3836	0.029	0.336	0.194	0.57	34.13	0.27	0.516	100	102	0.713726	0.156863	42.9956	222	0.180723	0.312785	58.215	51.13	58.25	66.99	28.16	25.45	29.08	10.27	12.88	0.47826	0.08696	0.43478	0	0	0	0.71429	0.28571	0.83721	0.16279	0.33333	0.66667	0.18182	0.27273	0.54545	0	1	0	0.875	0.125
>lcl|KX907757.1_cds_ASX95034.1_1 [prote	KX907757	Meloidogyne incognita candidate secreted effector Minc08148 mRNA, complete cds	0.4308	0.2	0.4364	0.1064	0.165	-0.017	0.414	39.59	0.257	0.426	70	72	0.709722	0.125	44.1224	128	0.25	0.304329	58.6701	42.01	47.95	50.68	27.4	30.38	32.21	14.22	16.38	0	0	1	0	0.69231	0.30769	0.57143	0.42857	1	0	1	0	0.30769	0.07692	0.38462	0.23077	0	1	0.8	0
>lcl|KX907756.1_cds_ASX95033.1_1 [prote	KX907756	Meloidogyne incognita candidate secreted effector Minc08146 mRNA, complete cds	0.5263	0.2105	0.551	0.0435	0.307	0.045	0.479	38.21	0.197	0.369	71	74	0.27973	0.175676	54.7353	295	0.331579	0.196538	49.131	36.44	44	42.67	22.67	30.7	36.42	16.05	20.29	0.31818	0.45455	0.22727	0	0.22222	0.77778	0.66667	0.33333	0.5	0.5	0.66667	0.33333	0.11111	0.24074	0.64815	0	0.4	0.6	0.42857	0.57143
>lcl|KX907755.1_cds_ASX95032.1_1 [prote	KX907755	Meloidogyne incognita candidate secreted effector Minc08014 mRNA, complete cds	0.6429	0.125	0.383	0.1795	0.256	-0.164	0.338	39.72	0.206	0.309	68	69	0.207246	0.043478	57.6155	150	0.26087	0.200448	52.178	30.95	31.43	40	21.43	25.07	31.44	9.89	13.2	0.2	0	0.7	0.1	0	0	0.63636	0.36364	0.8	0.2	0.5	0.5	0	0.2	0.7	0.1	1	0	0.57143	0.28571
>lcl|KX907754.1_cds_ASX95031.1_1 [prote	KX907754	Meloidogyne incognita candidate secreted effector Minc07307 mRNA, complete cds	0.4492	0.123	0.715	0.0531	0.16	-0.285	0.277	40.17	0.125	0.453	271	274	-0.90292	0.010949	42.2249	353	0.121212	0.274981	55.4287	45.21	64.73	57.09	13.82	32.44	37.22	15.69	15.6	0.46341	0.04878	0.4878	0	0	0	0.8	0.2	0.80822	0.19178	0.33333	0.66667	0.09524	0.14286	0.7619	0	0.66667	0.33333	0.80952	0.19048
>lcl|KX907753.1_cds_ASX95030.1_1 [prote	KX907753	Meloidogyne incognita candidate secreted effector Minc07254 mRNA, complete cds	0.5337	0.184	0.4565	0.1395	0.2	-0.111	0.359	46.59	0.242	0.365	198	210	-0.621429	0.114286	42.9956	222	0.180723	0.312785	58.215	36.33	45.5	35.07	28.44	41.02	46.53	20.5	22.32	0.47826	0.08696	0.43478	0	0	0	0.71429	0.28571	0.83721	0.16279	0.33333	0.66667	0.18182	0.27273	0.54545	0	1	0	0.875	0.125
>lcl|KX907752.1_cds_ASX95029.1_1 [prote	KX907752	Meloidogyne incognita candidate secreted effector Minc04729 mRNA, complete cds	0.5376	0.1183	0.4217	0.039	0.177	-0.145	0.354	38.82	0.141	0.442	99	101	0.410891	0.128713	41.1497	230	0.184615	0.284581	55.0645	43.79	57.84	57.84	15.69	29.22	39.1	14.25	23.25	0	0.28571	0.57143	0.14286	0.5	0.5	0.8	0.2	0.73684	0.26316	0.8	0.2	0.14286	0.14286	0.64286	0.07143	0.57143	0.42857	0.6087	0.08696
>lcl|KU366259.1_cds_ANH21152.1_1 [gene=	KU366259	Meloidogyne incognita acetylcholinesterase 2 (ace-2) mRNA, complete cds	0.5524	0.1294	0.4053	0.1606	0.186	-0.142	0.341	44.58	0.219	0.384	657	686	-0.169388	0.126822	44.5769	687	0.192568	0.199427	59.6255	38.38	48.33	41.63	25.18	43.62	54.2	21.37	28.28	0.375	0.05	0.475	0.1	0.61538	0.38462	0.85714	0.14286	0.63158	0.36842	0.77551	0.22449	0.35294	0.15686	0.39216	0.09804	0.77273	0.22727	0.62	0.16
>lcl|KU366258.1_cds_ANH21151.1_1 [gene=	KU366258	Meloidogyne incognita acetylcholinesterase 1 (ace-1) mRNA, complete cds	0.6012	0.0778	0.4933	0.1152	0.179	-0.194	0.313	39.61	0.141	0.342	616	656	-0.35747	0.152439	39.6133	657	0.17623	0.343348	55.8088	34.25	45.21	38.05	19.48	38.66	53.17	20.24	26.63	0.47222	0.05556	0.44444	0.02778	0.77778	0.22222	0.77778	0.22222	0.78571	0.21429	0.91111	0.08889	0.37209	0.02326	0.39535	0.2093	0.91667	0.08333	0.57895	0
>lcl|KU360593.1_cds_ANH21150.1_1 [gene=	KU360593	Meloidogyne incognita acetylcholinesterase 2a (ace-2a) mRNA, complete cds	0.5378	0.1388	0.3943	0.1795	0.192	-0.112	0.358	45.47	0.241	0.393	656	686	-0.171283	0.125364	45.4748	687	0.205387	0.178719	58.4344	39.2	48.62	41.63	27.37	44.45	53.44	21.5	27.8	0.40476	0.02381	0.45238	0.11905	0.46154	0.53846	0.85294	0.14706	0.63158	0.36842	0.73469	0.26531	0.35294	0.17647	0.39216	0.07843	0.77273	0.22727	0.61702	0.14894
>lcl|KM112267.1_cds_AKA58774.1_1 [prote	KM112267	Meloidogyne incognita prefoldin-2 protein mRNA, complete cds	0.3152	0.2174	0.5043	0.2844	0.232	0.013	0.439	52.14	0.367	0.388	139	146	-0.827397	0.034247	57.4839	147	0.319149	0.229563	51.8418	38.78	47.62	28.57	40.14	41.11	40.77	19.96	20.97	0.22222	0.11111	0.55556	0.11111	1	0	0.42857	0.57143	0.86667	0.13333	0.66667	0.33333	0.33333	0.33333	0.33333	0	0.25	0.75	0.5	0.25
>lcl|KM112266.1_cds_AKA58773.1_1 [prote	KM112266	Meloidogyne incognita prefoldin-2 protein gene, complete cds	0.3152	0.2174	0.5043	0.2844	0.232	0.013	0.439	52.14	0.367	0.388	139	146	-0.827397	0.034247	57.4839	147	0.319149	0.229563	51.8418	38.78	47.62	28.57	40.14	41.11	40.77	19.96	20.97	0.22222	0.11111	0.55556	0.11111	1	0	0.42857	0.57143	0.86667	0.13333	0.66667	0.33333	0.33333	0.33333	0.33333	0	0.25	0.75	0.5	0.25
>lcl|KC989558.1_cds_AHN52302.1_1 [prote	KC989558	Meloidogyne incognita programmed cell death protein 6 mRNA, complete cds	0.5147	0.2868	0.2336	0.2887	0.254	0.017	0.451	43.52	0.414	0.411	162	171	-0.547953	0.146199	43.5161	172	0.25	0.216327	46.3058	41.09	44.77	34.3	44.19	39.11	41.5	15.68	18.54	0.66667	0	0.11111	0.22222	0.5	0.5	0.35294	0.64706	0.5	0.5	0.73333	0.26667	0.1	0.2	0.6	0.1	0.5	0.5	0.7	0.3
>lcl|HQ728271.1_cds_AEV57568.1_1 [prote	HQ728271	Meloidogyne incognita esophageal gland cell secretory protein 8D05 gene, complete cds	0.5385	0.1062	0.5368	0.1715	0.163	-0.223	0.303	42.18	0.202	0.357	376	382	-1.30811	0.068063	42.1844	383	0.19697	0.277354	56.2909	35.6	51.17	34.2	21.41	38.89	48.2	19.91	25.42	0.54545	0.09091	0.36364	0	0	0	0.95238	0.04762	0.65854	0.34146	0.875	0.125	0.28571	0.14286	0.42857	0.14286	0.5	0.5	0.54545	0
>lcl|EF429119.1_cds_ABN64198.1_1 [gene=	EF429119	Meloidogyne incognita glutathione S-transferase-1 (gsts-1) mRNA, complete cds	0.557	0.1007	0.4931	0.1894	0.211	-0.107	0.361	40.26	0.206	0.342	194	203	-0.259113	0.162562	40.2629	204	0.2	0.327444	61	33.99	48.53	29.41	24.02	36.59	44.84	16.26	20.57	0.5	0	0.5	0	1	0	0.8	0.2	0.77778	0.22222	0.84211	0.15789	0.06667	0.26667	0.6	0.06667	0.5	0.5	0.66667	0
>lcl|GU949544.1_cds_ADF45514.1_1 [gene=	GU949544	Meloidogyne incognita protein kinase MAP2K (mek-2) mRNA, complete cds	0.5785	0.0805	0.4431	0.1283	0.176	-0.063	0.374	38.45	0.161	0.354	310	323	-0.233746	0.06192	38.4537	324	0.103704	0.337645	60.3705	35.39	47.84	38.89	19.44	37.02	49.64	16.65	26.11	0.54545	0.09091	0.27273	0.09091	0.66667	0.33333	0.85714	0.14286	0.90476	0.09524	0.88889	0.11111	0.29032	0.06452	0.51613	0.12903	0.85714	0.14286	0.7	0.1
>lcl|GU949543.1_cds_ADF45513.1_1 [gene=	GU949543	Meloidogyne incognita protein kinase MAP3K (lin-45) mRNA, complete cds	0.5315	0.1427	0.397	0.1585	0.184	-0.096	0.362	46.07	0.236	0.394	843	863	-0.376709	0.054461	46.0675	864	0.21447	0.183215	60.7882	39.35	47.92	44.79	25.35	45.05	54.86	22.38	29.07	0.39583	0.08333	0.4375	0.08333	0.80769	0.19231	0.6	0.4	0.83333	0.16667	0.82143	0.17857	0.36	0.14	0.4	0.1	0.875	0.125	0.69811	0.09434
>lcl|AF402771.1_cds_AAL40720.1_1 [prote	AF402771	Meloidogyne incognita calreticulin mRNA, complete cds	0.5424	0.2583	0.3356	0.3144	0.311	-0.074	0.405	50.53	0.384	0.414	398	415	-1.1894	0.101205	50.5297	416	0.286885	0.122007	51.3246	41.35	54.09	29.09	40.87	45.31	46.91	21.77	23.64	0.5	0.14286	0.21429	0.14286	0.6	0.4	0.76	0.24	0.55172	0.44828	0.63158	0.36842	0.25	0.25	0.41667	0.08333	0.8	0.2	0.71429	0.25
>lcl|AF402309.1_cds_AAL40719.1_1 [prote	AF402309	Meloidogyne incognita 14-3-3 product mRNA, complete cds	0.5608	0.2434	0.1574	0.3583	0.323	0.107	0.488	41.12	0.452	0.453	250	261	-0.5659	0.076628	41.1181	262	0.344828	0.226201	37.1168	45.17	54.58	33.59	47.33	38.65	44.76	18.5	22.9	0.72222	0.22222	0.05556	0	0.66667	0.33333	0.40909	0.59091	0.39286	0.60714	0.625	0.375	0.25	0.33333	0.16667	0.25	1	0	0.9	0.1
>lcl|AF402308.1_cds_AAL40718.1_1 [prote	AF402308	Meloidogyne incognita myosin regulatory light chain mRNA, complete cds	0.459	0.1803	0.4403	0.2295	0.252	-0.072	0.406	44.05	0.303	0.389	165	173	-0.480925	0.075145	44.0475	174	0.225806	0.179268	61	38.7	44.83	37.93	33.33	40.03	45.97	18.77	21	0.46667	0.06667	0.46667	0	1	0	0.58333	0.41667	0.66667	0.33333	0.77778	0.22222	0.21429	0.21429	0.42857	0.14286	0	1	0.58333	0.16667
>lcl|FJ456886.1_cds_ACJ72212.1_1 [prote	FJ456886	Meloidogyne incognita npr-1 mRNA, complete cds	0.4444	0.193	0.477	0.1217	0.165	-0.143	0.327	47.26	0.248	0.357	395	417	0.418225	0.115108	47.2593	418	0.216867	0.15964	58.3479	35.65	39.71	38.52	28.71	45.11	52.8	21.02	26.01	0.19048	0.33333	0.42857	0.04762	0.58824	0.41176	0.78571	0.21429	0.84615	0.15385	0.73333	0.26667	0.11765	0.11765	0.64706	0.11765	0.5	0.5	0.5122	0.19512
>lcl|GQ497771.1_cds_ACZ63485.1_1 [gene=	GQ497771	Meloidogyne incognita npr-3 (npr-3) mRNA, complete cds	0.4984	0.1922	0.3228	0.187	0.162	-0.09	0.341	52.07	0.303	0.382	337	344	0.463081	0.122093	52.0663	345	0.304348	0.182389	59.4589	38.16	44.93	37.68	31.88	47.03	52.02	23.37	26.95	0.43478	0.04348	0.3913	0.13043	0.5	0.5	0.66667	0.33333	0.86667	0.13333	0.92	0.08	0.07143	0.42857	0.35714	0.14286	0.66667	0.33333	0.75	0
>lcl|EU549831.1_cds_ACB45434.1_1 [prote	EU549831	Meloidogyne incognita FLP-16 protein mRNA, partial cds	0.4655	0.1207	0.5971	0.1769	0.146	-0.242	0.293	43.87	0.213	0.328	174	177	-1.06328	0.107345	43.8691	178	0.234043	0.326046	59.6179	32.58	46.07	29.21	22.47	36.42	42.28	17.9	20.11	0.25	0.25	0.5	0	0	0	0.8	0.2	0.77778	0.22222	0.78571	0.21429	0	0.25	0.5	0.25	1	0	0.77778	0
>lcl|NC_024097.1_cds_YP_009029734.1_1 [	NC_024097	Meloidogyne incognita mitochondrion, complete genome	0.6838	0.0427	0.4766	0.1965	0.161	-0.3	0.207	30.17	0.122	0.158	401	419	1.50788	0.348449	25.0981	133	0	0.723167	50.6474	23.67	30.51	32.94	7.5	31.09	54.31	16.03	28.15	0	0	0	0	0	0	1	0	0	0	1	0	0.5	0	0.5	0	0	0	0.55556	0
>lcl|KJ476151.1_cds_AHY20098.1_1 [gene=	KJ476151.1	Meloidogyne incognita mitochondrion, complete genome	0.5991	0.0107	0.4958	0.0996	0.109	-0.288	0.219	31.3	0.067	0.235	493	498	1.02671	0.160643	25.0981	133	0	0.723167	50.6474	23.67	30.51	32.94	7.5	31.09	54.31	16.03	28.15	0	0	0	0	0	0	1	0	0	0	1	0	0.5	0	0.5	0	0	0	0.55556	0
[truncated: 65 more columns]

## Sheet: Alternaria
CUB Indices data of Alternaria alternata obtained from Online Computational Tool, CodonW and INCA software
Fasta header line	NCBI GenBank accession	Definition	T3s	C3s	A3s	G3s	CAI	CBI	Fop	Nc	GC3s	GC	L_sym	L_aa	Gravy	Aromo	ENC	length	GC3s	SCUO	ENC' | all	GC%	GC1%	GC2%	GC3%	Nc	Nc'	NcFDS	Nc'FDS	Ala_GCU	Ala_GCC	Ala_GCA	Ala_GCG	Cys_UGU	Cys_UGC	Asp_GAU	Asp_GAC	Glu_GAA	Glu_GAG	Phe_UUU	Phe_UUC	Gly_GGU	Gly_GGC	Gly_GGA	Gly_GGG	His_CAU	His_CAC	Ile_AUU	Ile_AUC
>lcl|MN812275.1_cds_QIH29422.1_1 [gene=	MN812275	Alternaria alternata isolate Z7 homoserine O-acetyltransferase (MetX) gene, complete cds	0.2805	0.3937	0.2526	0.2908	0.241	0.083	0.474	59.64	0.558	0.533	504	519	-0.339306	0.092486	59.6403	520	0.546126	0.043245	61	53.21	55	47.69	56.92	54.77	56	28.54	28.95	0.29787	0.2766	0.25532	0.17021	0.5	0.5	0.42424	0.57576	0.52174	0.47826	0.31818	0.68182	0.2381	0.40476	0.2619	0.09524	0.53846	0.46154	0.16667	0.58333
>lcl|MN812274.1_cds_QIH29421.1_1 [gene=	MN812274	Alternaria alternata isolate Z7 cystathionine beta-lyase (MetC) gene, complete cds	0.2461	0.5026	0.1897	0.2516	0.273	0.161	0.51	48.72	0.63	0.564	433	451	-0.145455	0.053215	48.7198	452	0.569106	0.161546	59.3626	56.34	58.63	45.8	64.6	46.56	51.22	24.63	25.62	0.26087	0.32609	0.23913	0.17391	0.4	0.6	0.48	0.52	0.44	0.56	0.11111	0.88889	0.16667	0.66667	0.13889	0.02778	0.15385	0.84615	0.23077	0.76923
>lcl|MN812273.1_cds_QIH29420.1_1 [gene=	MN812273	Alternaria alternata isolate Z7 cystathionine gamma-synthase (MetB) gene, complete cds	0.3425	0.2918	0.3659	0.2099	0.137	-0.051	0.384	54.39	0.413	0.524	550	568	-0.876408	0.06338	57.4698	598	0.530035	0.055029	57.7695	51.06	55.69	41.97	55.52	54.01	54.92	28.39	28.72	0.21154	0.19231	0.30769	0.28846	0.14286	0.85714	0.4359	0.5641	0.48837	0.51163	0.25	0.75	0.2439	0.39024	0.29268	0.07317	0.4	0.6	0.44444	0.33333
>lcl|MN812272.1_cds_QIH29419.1_1 [gene=	MN812272	Alternaria alternata isolate Z7 bZIP transcription factor-like protein (MetR) gene, complete cds	0.1973	0.5516	0.1953	0.3349	0.313	0.141	0.52	45.54	0.692	0.579	279	284	-0.833803	0.073944	45.5372	285	0.65493	0.1893	59.0945	57.66	59.65	43.86	69.47	41.61	48.8	23.99	27.21	0.15152	0.48485	0.18182	0.18182	0	0	0.36364	0.63636	0.23529	0.76471	0.3125	0.6875	0.125	0.5625	0.25	0.0625	0	1	0.16667	0.83333
>lcl|JX104052.1_cds_AFP65839.1_1 [gene=	JX104052	Alternaria alternata cAMP-dependent protein kinase A regulatory subunit (PKAr) gene, complete cds	0.2184	0.5816	0.1785	0.2485	0.282	0.194	0.541	44.26	0.676	0.568	451	461	-0.535575	0.088937	44.2613	462	0.658537	0.187068	54.7882	56.71	56.71	45.24	68.18	42.76	52.85	21.78	28.17	0.25806	0.45161	0.16129	0.12903	0	1	0.46154	0.53846	0.46667	0.53333	0.35714	0.64286	0.19048	0.69048	0.11905	0	0.14286	0.85714	0.4	0.46667
>lcl|HQ616664.1_cds_AEH25938.1_1 [gene=	HQ616664	Alternaria alternata cAMP-dependent protein kinase A (PKAc1) gene, complete cds	0.2103	0.4821	0.1441	0.4464	0.26	0.101	0.482	48.78	0.718	0.56	471	487	-0.605339	0.092402	48.7848	488	0.690987	0.178302	55.0614	55.87	54.51	40.57	72.54	45.85	51.98	23.91	25.42	0.03571	0.5	0.28571	0.17857	0.25	0.75	0.29032	0.70968	0.33333	0.66667	0.27273	0.72727	0.24138	0.55172	0.13793	0.06897	0.3	0.7	0.27778	0.55556
>lcl|EU381117.1_cds_ABY83138.1_1 [gene=	EU381117	Alternaria alternata cAMP-dependent protein kinase catalytic subunit (AAPK1) gene, complete cds	0.2131	0.3148	0.2865	0.3361	0.172	0.056	0.45	56.59	0.561	0.562	451	473	-0.365539	0.05074	55.0935	491	0.598326	0.101548	58.9931	55.22	56.71	43.18	65.85	51.5	54.31	27.16	26.92	0.125	0.21875	0.375	0.28125	0.18182	0.81818	0.33333	0.66667	0.38889	0.61111	0.34783	0.65217	0.21053	0.44737	0.15789	0.18421	0.52632	0.47368	0.33333	0.53333
>lcl|EU381116.1_cds_ABY83137.1_1 [gene=	EU381116	Alternaria alternata cAMP-dependent protein kinase catalytic subunit (AAPK1) mRNA, complete cds	0.2344	0.404	0.2056	0.4147	0.228	0.062	0.453	55.09	0.645	0.553	470	490	-0.40898	0.093878	55.0935	491	0.598326	0.101548	58.9931	55.22	56.71	43.18	65.85	51.5	54.31	27.16	26.92	0.125	0.21875	0.375	0.28125	0.18182	0.81818	0.33333	0.66667	0.38889	0.61111	0.34783	0.65217	0.21053	0.44737	0.15789	0.18421	0.52632	0.47368	0.33333	0.53333
>lcl|U87806.1_cds_AAB48041.1_1 [protein	U87806	Alternaria alternata ribosomal P2 phosphoprotein mRNA, complete cds	0.3708	0.5843	0.0102	0.2766	0.359	0.204	0.554	29.03	0.696	0.64	112	113	-0.199115	0.026549	29.0303	114	0.521127	0.665172	35.113	63.45	72.81	48.25	69.3	22.44	33.5	13.44	19.52	0.54545	0.36364	0.04545	0.04545	0	0	0	1	0	1	0	1	0.6875	0.3125	0	0	0	1	0	1
>lcl|AB176941.1_cds_BAD93202.1_1 [gene=	AB176941	Alternaria alternata ACTTR, ACTT3 genes for transcription activator for ACTT3, HMG-CoA hydrolase for ACT-toxin synthesis, complete cds	0.3099	0.3662	0.2205	0.3529	0.209	0.054	0.451	57.56	0.568	0.536	419	435	-0.357931	0.052874	57.5566	436	0.528571	0.0683198	57.0324	53.59	56.42	45.87	58.49	52.97	53.95	27.83	27.63	0.25926	0.37037	0.07407	0.2963	0.42857	0.57143	0.5	0.5	0.45455	0.54545	0.35294	0.64706	0.06452	0.29032	0.25806	0.3871	0.54545	0.45455	0.125	0.5625
>lcl|AB176941.1_cds_BAD93203.1_2 [gene=	AB176941	Alternaria alternata AP-1-like protein gene, complete cds	0.2227	0.2983	0.267	0.3879	0.171	0.064	0.444	57.21	0.579	0.548	266	281	-0.262634	0.064057	59.8197	297	0.497006	0.0791007	60.8986	53.54	59.26	46.46	54.88	52.76	53.34	28.04	27.64	0.2	0.2	0.36667	0.23333	0.5	0.5	0.25	0.75	0.4	0.6	0.38462	0.61538	0.16667	0.54167	0.20833	0.08333	0.28571	0.71429	0.33333	0.53333
>lcl|FJ376607.1_cds_ACM50933.1_1 [prote	FJ376607	Alternaria alternata AP-1-like protein gene, complete cds	0.2452	0.4885	0.2149	0.3187	0.274	0.154	0.528	51.84	0.638	0.548	616	629	-0.946582	0.068362	51.8446	630	0.588816	0.0973699	59.59	54.76	54.6	45.24	64.44	49.44	52.98	27.55	27.7	0.23256	0.23256	0.2093	0.32558	0.28571	0.71429	0.40385	0.59615	0.35484	0.64516	0.27273	0.72727	0.14815	0.5	0.25926	0.09259	0.22222	0.77778	0.55556	0.33333
>lcl|AY364263.1_cds_AAQ63948.1_1 [prote	AY364263	Alternaria alternata putative mannitol 1-phosphate dehydrogenase gene, complete cds	0.2651	0.6644	0.0757	0.308	0.326	0.158	0.517	37.16	0.735	0.562	385	390	-0.401282	0.071795	37.1601	391	0.607735	0.408101	47.0351	56.18	61.13	33.76	73.66	35.75	47.31	18.11	23.28	0.44118	0.5	0.05882	0	0.33333	0.66667	0.22727	0.77273	0.10256	0.89744	0.14286	0.85714	0.34615	0.5	0.11538	0.03846	0.23077	0.76923	0.25	0.75
>lcl|AF541874.1_cds_AAN28666.1_1 [prote	AF541874	Alternaria alternata putative mannitol dehydrogenase gene, complete cds	0.2196	0.7103	0.05	0.2663	0.337	0.208	0.554	31.11	0.779	0.59	258	266	-0.187594	0.086466	31.1063	267	0.659259	0.536845	40.8131	58.8	55.43	42.7	78.28	30.86	44.85	15.48	22.11	0.26667	0.66667	0.06667	0	0	1	0.25	0.75	0	1	0.11111	0.88889	0.54167	0.33333	0.125	0	0	1	0.25	0.75
>lcl|AB047682.1_cds_BAB32924.1_1 [gene=	AB047682	Alternaria alternata aapg-1 gene for endopolygalacturonase, complete cds	0.3578	0.5168	0.1126	0.1868	0.382	0.292	0.603	40	0.595	0.54	370	379	-0.155673	0.058047	39.9988	380	0.5	0.258784	53.876	53.86	51.58	49.74	60.26	39.28	46.39	19.93	25.24	0.48	0.28	0.12	0.12	0.33333	0.66667	0.36667	0.63333	0.27273	0.72727	0.11111	0.88889	0.4902	0.39216	0.11765	0	0	1	0.5	0.5
>lcl|MT367628.1_cds_QVN25618.1_1 [locus	MT367628	Alternaria alternata bZIP transcription factor (Aa11662) gene, complete cds	0.2598	0.5236	0.2276	0.2469	0.248	0.073	0.471	49.4	0.611	0.575	314	331	-0.90997	0.054381	49.4007	332	0.607362	0.141078	59.1673	57.43	62.95	46.08	63.25	45.79	52.57	22.04	26.66	0.25714	0.42857	0.25714	0.05714	0.66667	0.33333	0.38095	0.61905	0.56522	0.43478	0.33333	0.66667	0.27778	0.66667	0.05556	0	0.23077	0.76923	0.42857	0.57143
>lcl|MT367627.1_cds_QVN25617.1_1 [locus	MT367627	Alternaria alternata bZIP transcription factor (Aa10277) gene, complete cds	0.1941	0.6393	0.1422	0.3063	0.288	0.18	0.538	37.92	0.734	0.593	561	597	-0.720101	0.058626	37.918	598	0.690141	0.246593	49.89	59.25	60.37	42.31	75.08	38.04	51.53	19.17	25.4	0.28986	0.49275	0.10145	0.11594	0	1	0.17647	0.82353	0.22	0.78	0.2381	0.7619	0.18519	0.77778	0.03704	0	0.25	0.75	0.26316	0.68421
>lcl|MT367626.1_cds_QVN25616.1_1 [locus	MT367626	Alternaria alternata bZIP transcription factor (Aa07749) gene, complete cds	0.1935	0.424	0.2513	0.3228	0.235	0.099	0.48	51.17	0.627	0.578	244	251	-0.809163	0.099602	51.169	252	0.550336	0.186279	57.846	57.67	51.98	57.54	63.49	45.18	48.65	24.05	24.7	0.29167	0.33333	0.25	0.125	0	1	0.4	0.6	0.33333	0.66667	0.33333	0.66667	0	0.8	0	0.2	0.28571	0.71429	0.5	0.16667
>lcl|MT367625.1_cds_QVN25615.1_1 [locus	MT367625	Alternaria alternata regulatory protein cys-3 (Aa07264) gene, complete cds	0.3037	0.4188	0.2378	0.339	0.262	0.029	0.455	57.47	0.579	0.525	242	250	-0.8436	0.068	57.4727	251	0.621622	0.0907048	60.5071	52.46	58.57	39.84	58.96	47.1	48.68	25.91	27.2	0.2381	0.28571	0.19048	0.28571	0	0	0.55556	0.44444	0.4375	0.5625	0.3	0.7	0.26667	0.26667	0.26667	0.2	0.38462	0.61538	0.5	0.5
>lcl|MT367624.1_cds_QVN25614.1_1 [locus	MT367624	Alternaria alternata bZIP transcription factor (Aa06668) gene, complete cds	0.2053	0.4737	0.2535	0.3606	0.253	0.06	0.467	51.02	0.637	0.598	259	264	-1.13674	0.034091	51.0248	265	0.637795	0.119974	61	59.75	70.19	44.53	64.53	44.64	49.96	23.16	25.89	0.16667	0.43333	0.26667	0.13333	0	1	0.4	0.6	0.26316	0.73684	0	1	0.15789	0.57895	0.10526	0.15789	0.33333	0.66667	0.22222	0.55556
>lcl|MT367623.1_cds_QVN25613.1_1 [locus	MT367623	Alternaria alternata bZIP transcription factor (Aa06548) gene, complete cds	0.3505	0.4124	0.233	0.2255	0.248	0.131	0.504	49.86	0.521	0.513	121	128	-1.06875	0.015625	49.8568	129	0.5	0.211167	61	51.16	50.39	48.06	55.04	38.34	40.84	21.84	23.56	0.5	0.375	0.125	0	0	0	0.66667	0.33333	0.55556	0.44444	0	1	0.4	0.4	0.2	0	0.5	0.5	1	0
>lcl|MT367622.1_cds_QVN25612.1_1 [locus	MT367622	Alternaria alternata bZIP transcription factor (Aa05913) gene, complete cds	0.2796	0.3835	0.2751	0.3125	0.207	0.007	0.431	59.21	0.552	0.532	339	353	-0.674788	0.056657	59.2095	354	0.536145	0.0650758	59.8459	53.01	57.91	44.35	56.78	53.2	54.06	28.98	29.04	0.17241	0.37931	0.2069	0.24138	0	1	0.28	0.72	0.38095	0.61905	0.36364	0.63636	0.16	0.4	0.24	0.2	0.66667	0.33333	0.38462	0.46154
>lcl|MT367621.1_cds_QVN25611.1_1 [locus	MT367621	Alternaria alternata bZIP transcription factor (Aa05840) gene, complete cds	0.248	0.621	0.1184	0.2593	0.29	0.201	0.544	37.97	0.704	0.58	612	646	-0.745666	0.066563	37.9675	647	0.610592	0.284368	49.3772	57.96	57.96	44.05	71.87	38.07	49.82	20.1	25.69	0.42	0.48	0.1	0	0	1	0.13636	0.86364	0.15909	0.84091	0.42857	0.57143	0.36667	0.5	0.13333	0	0.25	0.75	0.11111	0.88889
>lcl|MT367620.1_cds_QVN25610.1_1 [locus	MT367620	Alternaria alternata bZIP transcription factor (Aa05610) gene, complete cds	0.1961	0.5412	0.2429	0.2863	0.227	0.016	0.445	49.24	0.653	0.563	317	332	-0.824398	0.087349	49.2382	333	0.581818	0.156372	57.2174	56.26	54.35	47.45	66.97	45.22	51.78	23.59	26.21	0.14286	0.46429	0.28571	0.10714	0.25	0.75	0.19048	0.80952	0.27586	0.72414	0.26316	0.73684	0.125	0.75	0.125	0	0.16667	0.83333	0.16667	0.5
>lcl|MT367619.1_cds_QVN25609.1_1 [locus	MT367619	Alternaria alternata bZIP transcription factor (Aa04086) gene, complete cds	0.2588	0.4824	0.2481	0.2566	0.287	0.129	0.508	49.82	0.592	0.559	488	506	-0.891304	0.047431	49.8169	507	0.5	0.121273	61	55.75	58.58	48.13	60.55	48.1	52.05	25.9	27.64	0.3	0.32	0.24	0.14	0	1	0.36	0.64	0.375	0.625	0.2	0.8	0.15385	0.58974	0.20513	0.05128	0.55556	0.44444	0.33333	0.66667
>lcl|MT367618.1_cds_QVN25608.1_1 [locus	MT367618	Alternaria alternata bZIP transcription factor (Aa03030) gene, complete cds	0.1973	0.5516	0.1953	0.3349	0.313	0.141	0.52	45.54	0.692	0.579	279	284	-0.833803	0.073944	45.5372	285	0.65493	0.1893	59.0945	57.66	59.65	43.86	69.47	41.61	48.8	23.99	27.21	0.15152	0.48485	0.18182	0.18182	0	0	0.36364	0.63636	0.23529	0.76471	0.3125	0.6875	0.125	0.5625	0.25	0.0625	0	1	0.16667	0.83333
>lcl|MT367617.1_cds_QVN25607.1_1 [locus	MT367617	Alternaria alternata bZIP transcription factor (Aa00989) gene, complete cds	0.249	0.4847	0.2063	0.3287	0.277	0.168	0.536	52.17	0.641	0.548	616	629	-0.951351	0.068362	52.1713	630	0.587459	0.100108	59.1944	54.71	54.29	45.08	64.76	49.52	53.02	27.43	27.62	0.25581	0.23256	0.2093	0.30233	0.28571	0.71429	0.38462	0.61538	0.3871	0.6129	0.24242	0.75758	0.13208	0.50943	0.24528	0.11321	0.22222	0.77778	0.55556	0.33333
>lcl|MW311078.1_cds_QSQ85778.1_1 [gene=	MW311078	Alternaria alternata strain Z7 non-ribosomal peptide synthetase ACTS4 (ACTS4) gene, complete cds	0.3401	0.2843	0.2969	0.3129	0.205	0.007	0.416	60.22	0.474	0.491	1345	1404	-0.118518	0.083333	60.2241	1405	0.435484	0.0164607	57.0093	49.11	55.66	42.06	49.61	58.39	58.46	30.3	30.23	0.34615	0.27885	0.22115	0.15385	0.61905	0.38095	0.56164	0.43836	0.41837	0.58163	0.48438	0.51563	0.23596	0.25843	0.33708	0.16854	0.5	0.5	0.41333	0.28
>lcl|MW311077.1_cds_QSQ85777.1_1 [gene=	MW311077	Alternaria alternata strain Z7 ACT toxin regulator ACTR (ACTR) gene, complete cds	0.3041	0.3726	0.2242	0.3408	0.212	0.073	0.463	58.94	0.568	0.538	428	444	-0.353378	0.051802	58.94	445	0.525581	0.0611451	58.639	53.71	55.96	46.74	58.43	53.88	55.08	28.44	28.4	0.28571	0.35714	0.10714	0.25	0.42857	0.57143	0.46429	0.53571	0.5	0.5	0.33333	0.66667	0.09375	0.25	0.28125	0.375	0.58333	0.41667	0.125	0.5625
>lcl|MK587452.1_cds_QBZ93285.1_1 [gene=	MK587452	Alternaria alternata culture ATCC:66981 HogA (HogA) gene, complete cds	0.2258	0.552	0.1429	0.3745	0.282	0.154	0.503	46.45	0.708	0.544	342	355	-0.264225	0.101408	46.4491	356	0.617834	0.267144	56.9757	54.21	56.74	34.27	71.63	43.21	49.15	24.45	24.87	0.22727	0.40909	0.13636	0.22727	0.2	0.8	0.45833	0.54167	0.08333	0.91667	0.11111	0.88889	0.35714	0.42857	0.21429	0	0.11111	0.88889	0.45833	0.5
>lcl|MK587451.1_cds_QBZ93284.1_1 [gene=	MK587451	Alternaria alternata culture ATCC:66981 white collar 1 (LreA) gene, complete cds	0.2494	0.4536	0.2547	0.3073	0.217	0.071	0.469	54.38	0.599	0.528	965	1025	-0.749756	0.07122	54.3783	1026	0.556723	0.0705486	59.9684	52.79	53.8	42.4	62.18	52.86	55.26	27.67	28.5	0.27778	0.35185	0.22222	0.14815	0.4	0.6	0.32258	0.67742	0.46512	0.53488	0.28947	0.71053	0.11842	0.44737	0.26316	0.17105	0.57895	0.42105	0.22857	0.57143
>lcl|MK587450.1_cds_QBZ93283.1_1 [gene=	MK587450	Alternaria alternata culture ATCC:66981 phytochrome (FphA) gene, complete cds	0.2776	0.3929	0.2737	0.292	0.229	0.097	0.474	56.41	0.547	0.525	1463	1511	-0.472998	0.054269	56.4081	1512	0.514094	0.0448004	60.1775	52.49	57.54	43.85	56.08	55.32	56.71	28.79	29.16	0.36036	0.27027	0.22523	0.14414	0.42857	0.57143	0.46939	0.53061	0.49153	0.50847	0.13333	0.86667	0.31683	0.37624	0.16832	0.13861	0.37143	0.62857	0.24706	0.49412
>lcl|KU500377.1_cds_APT40618.1_1 [gene=	KU500377	Alternaria alternata strain NEW histidine phosphatase (HP001) gene, complete cds	0.2946	0.4757	0.1709	0.2914	0.27	0.12	0.496	52.97	0.618	0.541	427	441	-0.400907	0.120181	52.9707	442	0.571429	0.119842	61	54	54.07	45.02	62.9	49.33	54.47	26.21	28.95	0.275	0.45	0.125	0.15	0.375	0.625	0.3871	0.6129	0.32143	0.67857	0.19048	0.80952	0.17391	0.52174	0.30435	0	0.75	0.25	0.57143	0.35714
>lcl|MG593564.1_cds_AWO14275.1_1 [gene=	MG593564	Alternaria alternata thioredoxin peroxidase 1 (TSA1) gene, complete cds	0.2766	0.484	0.1775	0.2821	0.265	0.107	0.488	56.44	0.622	0.537	217	224	-0.155804	0.09375	56.4417	225	0.567568	0.164221	61	53.63	52.44	45.33	63.11	47.24	50.14	23.3	24.72	0.26087	0.34783	0.13043	0.26087	0.5	0.5	0.25	0.75	0.36364	0.63636	0.27273	0.72727	0.3125	0.5	0.125	0.0625	0.75	0.25	0.38462	0.61538
>lcl|MG593563.1_cds_AWO14274.1_1 [gene=	MG593563	Alternaria alternata thioredoxin-disulfide reductase 1 (TRR1) gene, complete cds	0.223	0.4981	0.2028	0.342	0.253	0.054	0.459	49.69	0.657	0.565	344	356	-0.369382	0.058989	49.6948	357	0.550562	0.205485	58.5727	56.4	61.34	40.9	66.95	45.45	50.5	23.98	25.02	0.24324	0.2973	0.24324	0.21622	0.25	0.75	0.38889	0.61111	0.18919	0.81081	0.125	0.875	0.47059	0.26471	0.23529	0.02941	0.33333	0.66667	0.23529	0.76471
>lcl|MG593562.1_cds_AWO14273.1_1 [gene=	MG593562	Alternaria alternata STE12 (ste12) gene, complete cds	0.207	0.5323	0.2103	0.3012	0.269	0.195	0.533	44.22	0.666	0.57	653	686	-0.704228	0.077259	44.2218	687	0.545723	0.244367	54.8397	57.01	59.39	43.52	68.12	44.01	48.98	23.99	24.14	0.28571	0.30952	0.19048	0.21429	0.28571	0.71429	0.26471	0.73529	0.2619	0.7381	0.15385	0.84615	0.38235	0.52941	0.08824	0	0.03704	0.96296	0.5	0.4375
>lcl|MG593561.1_cds_AWO14272.1_1 [gene=	MG593561	Alternaria alternata gamma-glutamylcysteine synthase 2 (gsh2) gene, complete cds	0.2944	0.3504	0.2662	0.3368	0.234	0.052	0.445	58.59	0.545	0.521	501	512	-0.360547	0.087891	58.5939	513	0.496154	0.0584672	60.296	52.05	58.28	42.5	55.36	53.99	54.59	29.07	28.79	0.36585	0.21951	0.19512	0.21951	0.71429	0.28571	0.34615	0.65385	0.35135	0.64865	0.23529	0.76471	0.27273	0.36364	0.24242	0.12121	0.69231	0.30769	0.31579	0.57895
>lcl|MG593560.1_cds_AWO14271.1_1 [gene=	MG593560	Alternaria alternata gamma-glutamylcysteine synthase 1 (gsh1) gene, complete cds	0.2902	0.4093	0.2352	0.3111	0.227	0.042	0.439	55.59	0.57	0.532	677	712	-0.402949	0.088483	55.5917	713	0.518841	0.0678533	60.722	53.16	57.22	43.2	59.05	52.72	54.01	27.52	27.37	0.19048	0.38095	0.25397	0.1746	0.28571	0.71429	0.4902	0.5098	0.43243	0.56757	0.32143	0.67857	0.21429	0.35714	0.28571	0.14286	0.3125	0.6875	0.40909	0.5
>lcl|MG593559.1_cds_AWO14270.1_1 [gene=	MG593559	Alternaria alternata glutathione-disulfide reductase 1 (GLR1) gene, complete cds	0.2306	0.5528	0.2131	0.3067	0.314	0.163	0.525	48.85	0.651	0.528	453	465	-0.388387	0.08172	48.8499	466	0.567961	0.181445	58.5387	52.72	54.94	37.12	66.09	45.78	50.82	24.24	26.48	0.25714	0.28571	0.31429	0.14286	0.42857	0.57143	0.32143	0.67857	0.35135	0.64865	0.15789	0.84211	0.33333	0.42222	0.22222	0.02222	0.27273	0.72727	0.25641	0.71795
>lcl|MG593558.1_cds_AWO14269.1_1 [prote	MG593558	Alternaria alternata cutinase-B gene, complete cds	0.3133	0.4398	0.1961	0.1661	0.269	0.242	0.573	43.65	0.543	0.607	361	369	0.113279	0.04607	43.6547	370	0.420635	0.235799	54.9191	60.63	64.86	61.62	55.41	41.3	46.25	24.76	26.84	0.46667	0.28889	0.11111	0.13333	0	1	0.35714	0.64286	0	1	0	1	0.41573	0.29213	0.2809	0.01124	0.66667	0.33333	0.2	0.8
>lcl|MG593557.1_cds_AWO14268.1_1 [prote	MG593557	Alternaria alternata cutinase-A gene, complete cds	0.3131	0.5051	0.1638	0.1939	0.377	0.295	0.605	45.72	0.592	0.552	223	226	-0.067699	0.066372	45.7246	227	0.448529	0.289714	55.7311	55.07	53.74	51.54	59.91	40.92	45.89	23.3	25.66	0.3	0.46667	0.1	0.13333	0	1	0.3	0.7	0.5	0.5	0.125	0.875	0.52	0.28	0.2	0	0.33333	0.66667	0.25	0.75
>lcl|KT947105.1_cds_AMT84998.1_1 [prote	KT947105	Alternaria alternata cytochrome P450 gene, complete cds	0.301	0.3308	0.2947	0.3324	0.178	-0.08	0.357	60.75	0.517	0.491	482	506	-0.262055	0.088933	60.7495	507	0.478814	0.0477013	60.5996	49.11	55.82	37.67	53.85	55.46	55.59	29.02	28.49	0.27778	0.22222	0.36111	0.13889	0.75	0.25	0.48276	0.51724	0.24242	0.75758	0.45455	0.54545	0.20833	0.375	0.25	0.16667	0.61538	0.38462	0.35484	0.45161
>lcl|KT947104.1_cds_AMT84997.1_1 [gene=	KT947104	Alternaria alternata tentoxin synthase (TES) gene, complete cds	0.297	0.3489	0.2933	0.3069	0.224	0.055	0.445	58.24	0.518	0.507	4980	5161	-0.187037	0.078279	58.2404	5162	0.481365	0.0221915	58.9384	50.69	58.72	39.91	53.45	57.77	58.03	30.6	30.23	0.26972	0.23664	0.29771	0.19593	0.46154	0.53846	0.46855	0.53145	0.48734	0.51266	0.43069	0.56931	0.26498	0.30915	0.2429	0.18297	0.52713	0.47287	0.27508	0.53398
>lcl|LC089004.1_cds_BAS69888.1_1 [gene=	LC089004	Alternaria alternata AaGPR1 gene for G protein-coupled receptor, complete cds, strain: As-27	0.3018	0.3468	0.3028	0.2374	0.227	0.053	0.447	58.36	0.486	0.495	492	515	0.036505	0.097087	58.3619	516	0.428044	0.0665881	57.4899	49.48	49.22	48.26	50.97	54.12	54.46	28.39	28.46	0.21569	0.27451	0.37255	0.13725	0.25	0.75	0.73684	0.26316	0.53333	0.46667	0.24	0.76	0.2	0.44	0.12	0.24	0.77778	0.22222	0.37143	0.54286
>lcl|LC089006.1_cds_BAS69890.1_1 [gene=	LC089006	Alternaria alternata AaGPR3 gene for G protein-coupled receptor, complete cds, strain: As-27	0.2062	0.4072	0.3273	0.2584	0.175	0.031	0.427	56.9	0.554	0.515	424	448	0.132366	0.118304	56.9029	449	0.547826	0.0728074	56.5534	51.45	51.67	44.99	57.68	52.4	54.71	26.71	27.97	0.16667	0.16667	0.38889	0.27778	0.2	0.8	0.28571	0.71429	0.6	0.4	0.3	0.7	0.10714	0.35714	0.39286	0.14286	0.53846	0.46154	0.25714	0.51429
>lcl|LC089005.1_cds_BAS69889.1_1 [gene=	LC089005	Alternaria alternata AaGPR2 gene for G protein-coupled receptor, complete cds, strain: As-27	0.2389	0.3833	0.3131	0.277	0.209	0.083	0.451	55.02	0.539	0.502	399	422	0.265877	0.118483	55.0222	423	0.471429	0.0871288	58.0999	50.12	51.06	43.03	56.26	51.19	51.54	26.35	25.87	0.16667	0.16667	0.29167	0.375	0.33333	0.66667	0.55556	0.44444	0.52381	0.47619	0.29167	0.70833	0.25	0.25	0.41667	0.08333	0.5	0.5	0.25714	0.6
>lcl|KJ426276.1_cds_AHW57950.1_1 [gene=	KJ426276	Alternaria alternata isolate G20-R3-L1-1S mitochondrial succinate dehydrogenase cytochrome b small subunit (SdhD) gene, complete cds; nuclear gene for mitochondrial product	0.1737	0.5749	0.1111	0.3071	0.276	0.265	0.562	40.46	0.751	0.622	185	193	0.063213	0.072539	40.4602	194	0.695652	0.352385	51.517	62.03	59.28	50.52	76.29	37.72	47.55	20.81	24.3	0.25	0.45833	0.125	0.16667	0.33333	0.66667	0.16667	0.83333	0	1	0	1	0.33333	0.33333	0.33333	0	0	1	0.46154	0.53846
>lcl|KJ426275.1_cds_AHW57949.1_1 [gene=	KJ426275	Alternaria alternata isolate G44-R1-L1-1S mitochondrial succinate dehydrogenase cytochrome b small subunit (SdhD) gene, complete cds; nuclear gene for mitochondrial product	0.1786	0.5774	0.1039	0.3071	0.283	0.289	0.575	39.79	0.753	0.62	186	193	0.089119	0.072539	39.7868	194	0.695652	0.365595	51.4352	61.86	59.28	50	76.29	36.93	47.08	20.81	24.33	0.21739	0.47826	0.08696	0.21739	0	1	0.16667	0.83333	0	1	0	1	0.33333	0.33333	0.33333	0	0	1	0.5	0.5
>lcl|KJ426274.1_cds_AHW57948.1_1 [gene=	KJ426274	Alternaria alternata isolate G4-R1-F1-1S mitochondrial succinate dehydrogenase cytochrome b small subunit (SdhD) gene, complete cds; nuclear gene for mitochondrial product	0.1687	0.5843	0.1039	0.3121	0.281	0.292	0.578	38.75	0.762	0.625	185	193	0.061658	0.072539	38.7461	194	0.695652	0.375195	50.3353	62.37	59.28	50.52	77.32	36.13	46.98	20.17	23.6	0.25	0.5	0.08333	0.16667	0	1	0.16667	0.83333	0	1	0	1	0.44444	0.22222	0.33333	0	0	1	0.38462	0.61538
>lcl|KJ426273.1_cds_AHW57947.1_1 [gene=	KJ426273	Alternaria alternata isolate G27-B2B-L2-1S mitochondrial succinate dehydrogenase cytochrome b small subunit (SdhD) gene, complete cds; nuclear gene for mitochondrial product	0.1747	0.5783	0.1046	0.3143	0.28	0.272	0.568	40.36	0.757	0.623	185	193	0.025389	0.072539	40.3565	194	0.692982	0.362039	51.288	62.2	59.28	50.52	76.8	37.47	47.66	20.83	24.24	0.25	0.45833	0.125	0.16667	0.33333	0.66667	0.16667	0.83333	0	1	0	1	0.33333	0.33333	0.33333	0	0	1	0.46154	0.53846
>lcl|KJ426272.1_cds_AHW57946.1_1 [gene=	KJ426272	Alternaria alternata isolate G9-R6-1S mitochondrial succinate dehydrogenase cytochrome b small subunit (SdhD) gene, complete cds; nuclear gene for mitochondrial product	0.1786	0.5774	0.1039	0.3071	0.283	0.287	0.575	39.96	0.753	0.622	186	193	0.076684	0.072539	39.9631	194	0.695652	0.364528	51.5726	62.03	59.28	50.52	76.29	36.92	47.11	20.8	24.34	0.20833	0.5	0.08333	0.20833	0	1	0.16667	0.83333	0	1	0	1	0.33333	0.33333	0.33333	0	0	1	0.5	0.5
>lcl|KJ426271.1_cds_AHW57945.1_1 [gene=	KJ426271	Alternaria alternata isolate G14-7-2S mitochondrial succinate dehydrogenase cytochrome b small subunit (SdhD) gene, complete cds; nuclear gene for mitochondrial product	0.1747	0.5783	0.1039	0.3121	0.278	0.285	0.573	39.01	0.757	0.622	185	193	0.074093	0.072539	39.0058	194	0.695652	0.356625	51.4611	62.03	59.28	50	76.8	36.54	47.29	20.2	23.57	0.26087	0.47826	0.08696	0.17391	0	1	0.16667	0.83333	0	1	0	1	0.44444	0.22222	0.33333	0	0.16667	0.83333	0.38462	0.61538
>lcl|KJ426270.1_cds_AHW57944.1_1 [gene=	KJ426270	Alternaria alternata isolate G40-R2Q12-F5-1S mitochondrial succinate dehydrogenase cytochrome b small subunit (SdhD) gene, complete cds; nuclear gene for mitochondrial product	0.1786	0.5774	0.1032	0.305	0.278	0.282	0.57	39.67	0.753	0.622	186	193	0.094301	0.067358	39.6687	194	0.698276	0.362845	51.3847	62.03	59.79	50	76.29	36.85	47.19	20.76	24.44	0.21739	0.47826	0.08696	0.21739	0	1	0.16667	0.83333	0	1	0	1	0.33333	0.33333	0.33333	0	0	1	0.5	0.5
>lcl|KJ426269.1_cds_AHW57943.1_1 [gene=	KJ426269	Alternaria alternata isolate FM-MIL-4S mitochondrial succinate dehydrogenase cytochrome b small subunit (SdhD) gene, complete cds; nuclear gene for mitochondrial product	0.1786	0.5774	0.1039	0.3071	0.283	0.289	0.575	39.79	0.753	0.62	186	193	0.089119	0.072539	39.7868	194	0.695652	0.365595	51.4352	61.86	59.28	50	76.29	36.93	47.08	20.81	24.33	0.21739	0.47826	0.08696	0.21739	0	1	0.16667	0.83333	0	1	0	1	0.33333	0.33333	0.33333	0	0	1	0.5	0.5
>lcl|KJ426268.1_cds_AHW57942.1_1 [gene=	KJ426268	Alternaria alternata isolate AR-SBL-4S mitochondrial succinate dehydrogenase cytochrome b small subunit (SdhD) gene, complete cds; nuclear gene for mitochondrial product	0.1677	0.5808	0.1032	0.3169	0.278	0.289	0.575	39.31	0.763	0.623	186	193	0.073057	0.072539	39.3058	194	0.698276	0.372611	50.6933	62.2	59.28	50	77.32	36.55	47.32	20.6	23.96	0.22727	0.5	0.09091	0.18182	0	1	0.16667	0.83333	0	1	0	1	0.44444	0.22222	0.33333	0	0	1	0.38462	0.61538
>lcl|KJ426267.1_cds_AHW57941.1_1 [gene=	KJ426267	Alternaria alternata isolate G20-R3-L1-1S mitochondrial succinate dehydrogenase cytochrome b560 subunit C (SdhC) gene, complete cds; nuclear gene for mitochondrial product	0.2215	0.5034	0.1631	0.2803	0.234	0.18	0.518	54.12	0.667	0.589	168	176	0.232386	0.130682	54.1231	177	0.576923	0.247408	61	58.61	58.76	49.44	67.98	43.44	48	24.89	25.2	0.23077	0.5	0.11538	0.15385	0	0	0	1	0.5	0.5	0.1	0.9	0.30769	0.30769	0.38462	0	0.2	0.8	0.33333	0.66667
>lcl|KJ426266.1_cds_AHW57940.1_1 [gene=	KJ426266	Alternaria alternata isolate G45-R10-L1-1S mitochondrial succinate dehydrogenase cytochrome b560 subunit C (SdhC) gene, complete cds; nuclear gene for mitochondrial product	0.1933	0.5333	0.1643	0.2824	0.23	0.172	0.515	50.34	0.692	0.593	169	177	0.182486	0.135593	50.3432	178	0.621359	0.264326	60.5217	59.18	57.87	49.44	70.22	41.33	48.01	22.62	24.83	0.23077	0.5	0.11538	0.15385	0	0	0	1	0.5	0.5	0.1	0.9	0.38462	0.23077	0.38462	0	0.2	0.8	0.33333	0.66667
>lcl|KJ426265.1_cds_AHW57939.1_1 [gene=	KJ426265	Alternaria alternata isolate G12-C2-R13-F1-1S mitochondrial succinate dehydrogenase cytochrome b560 subunit C (SdhC) gene, complete cds; nuclear gene for mitochondrial product	0.1933	0.5333	0.1631	0.2803	0.23	0.172	0.515	50.37	0.692	0.595	169	177	0.223164	0.135593	50.374	178	0.625	0.25803	60.6666	59.36	57.87	50	70.22	40.42	46.72	22.73	25.04	0.23077	0.5	0.11538	0.15385	0	0	0	0	0.5	0.5	0.09091	0.90909	0.35714	0.28571	0.35714	0	0.2	0.8	0.33333	0.66667
>lcl|KJ426264.1_cds_AHW57938.1_1 [gene=	KJ426264	Alternaria alternata isolate G14-7-2S mitochondrial succinate dehydrogenase cytochrome b560 subunit C (SdhC) gene, complete cds; nuclear gene for mitochondrial product	0.1933	0.5267	0.1714	0.2824	0.234	0.17	0.515	52.42	0.686	0.589	169	177	0.222599	0.135593	52.4208	178	0.617647	0.25313	61	58.8	57.3	49.44	69.66	42.67	48.09	23.57	25.19	0.22222	0.48148	0.11111	0.18519	0	0	0	1	0.5	0.5	0.09091	0.90909	0.33333	0.25	0.41667	0	0.2	0.8	0.33333	0.66667
>lcl|KJ426263.1_cds_AHW57937.1_1 [gene=	KJ426263	Alternaria alternata isolate AR-SBL-4S mitochondrial succinate dehydrogenase cytochrome b560 subunit C (SdhC) gene, complete cds; nuclear gene for mitochondrial product	0.1933	0.5267	0.1714	0.2824	0.234	0.182	0.521	51.77	0.686	0.591	169	177	0.20565	0.135593	51.7737	178	0.61165	0.25666	61	58.99	57.87	49.44	69.66	42.27	48.37	23.46	25.21	0.23077	0.46154	0.11538	0.19231	0	0	0	1	0.5	0.5	0.09091	0.90909	0.38462	0.23077	0.38462	0	0.2	0.8	0.33333	0.66667
>lcl|KJ426262.1_cds_AHW57936.1_1 [gene=	KJ426262	Alternaria alternata isolate G20-R3-L1-1S mitochondrial succinate dehydrogenase iron-sulfur subunit (SdhB) gene, complete cds; nuclear gene for mitochondrial product	0.2073	0.5285	0.1982	0.3175	0.27	0.142	0.505	48.07	0.672	0.559	293	306	-0.550654	0.078431	48.071	307	0.578947	0.23411	58.1484	55.81	50.81	47.88	68.73	44.7	49.06	24.77	25.21	0.28	0.4	0.16	0.16	0.23077	0.76923	0.44444	0.55556	0.25	0.75	0.125	0.875	0.11111	0.33333	0.55556	0	0.25	0.75	0.375	0.5625
>lcl|KJ426261.1_cds_AHW57935.1_1 [gene=	KJ426261	Alternaria alternata isolate G23-R2-L1-1S mitochondrial succinate dehydrogenase iron-sulfur subunit (SdhB) gene, complete cds; nuclear gene for mitochondrial product	0.2114	0.5244	0.1982	0.319	0.269	0.137	0.502	48.33	0.669	0.557	293	306	-0.53366	0.078431	48.3329	307	0.576159	0.229167	58.3868	55.59	50.81	47.56	68.4	44.93	49.17	24.87	25.26	0.28	0.4	0.16	0.16	0.30769	0.69231	0.44444	0.55556	0.25	0.75	0.125	0.875	0.11111	0.33333	0.55556	0	0.25	0.75	0.35294	0.58824
>lcl|KJ426260.1_cds_AHW57934.1_1 [gene=	KJ426260	Alternaria alternata isolate G45-R10-L1-1S mitochondrial succinate dehydrogenase iron-sulfur subunit (SdhB) gene, complete cds; nuclear gene for mitochondrial product	0.2024	0.5304	0.185	0.3333	0.25	0.108	0.485	47.46	0.686	0.563	293	306	-0.523529	0.078431	47.4639	307	0.585526	0.245087	57.3927	56.24	50.81	47.88	70.03	44.16	48.81	24.67	24.9	0.24	0.44	0.16	0.16	0.23077	0.76923	0.44444	0.55556	0.13333	0.86667	0.125	0.875	0.1	0.3	0.6	0	0.25	0.75	0.35294	0.58824
>lcl|KJ426259.1_cds_AHW57933.1_1 [gene=	KJ426259	Alternaria alternata isolate FM-MIL-4S mitochondrial succinate dehydrogenase iron-sulfur subunit (SdhB) gene, complete cds; nuclear gene for mitochondrial product	0.1992	0.5366	0.185	0.3333	0.256	0.121	0.491	48.39	0.689	0.562	293	306	-0.518627	0.078431	48.3875	307	0.586667	0.23737	58.7772	56.13	50.81	47.23	70.36	44.61	49.52	24.87	25.01	0.24	0.44	0.16	0.16	0.23077	0.76923	0.44444	0.55556	0.1875	0.8125	0.125	0.875	0.11111	0.33333	0.55556	0	0.25	0.75	0.29412	0.64706
>lcl|KJ426258.1_cds_AHW57932.1_1 [gene=	KJ426258	Alternaria alternata isolate AR-SBL-4S mitochondrial succinate dehydrogenase iron-sulfur subunit (SdhB) gene, complete cds; nuclear gene for mitochondrial product	0.1984	0.5344	0.1806	0.3381	0.256	0.132	0.498	48	0.693	0.565	293	306	-0.535621	0.078431	47.9965	307	0.602649	0.236172	57.871	56.46	50.81	47.88	70.68	44.42	49.38	24.67	25.07	0.24	0.44	0.12	0.2	0.23077	0.76923	0.44444	0.55556	0.1875	0.8125	0.125	0.875	0.11111	0.33333	0.55556	0	0.25	0.75	0.35294	0.58824
>lcl|KU170061.1_cds_AMJ52176.1_1 [prote	KU170061	Alternaria alternata strain EV-MIL31 high osmolarity signaling protein Sho1 gene, complete cds	0.2786	0.475	0.166	0.2646	0.257	0.186	0.537	49.27	0.617	0.555	311	327	-0.031804	0.116208	49.2653	328	0.670391	0.143889	54.3935	55.28	52.44	50	63.41	44.77	49.82	22.48	26.56	0.27273	0.42424	0.09091	0.21212	0	1	0.75	0.25	0.78571	0.21429	0.375	0.625	0.43243	0.43243	0.08108	0.05405	0.33333	0.66667	0.45833	0.33333
>lcl|KU170060.1_cds_AMJ52175.1_1 [prote	KU170060	Alternaria alternata strain EV-MIL31 putative two-component response regulator SSK1p gene, complete cds	0.1933	0.4871	0.1906	0.3245	0.212	0.072	0.456	49.84	0.675	0.603	766	785	-0.62051	0.038217	49.8421	786	0.662131	0.117382	57.7671	60.22	60.94	51.53	68.19	48.1	55.67	24.62	28.57	0.22973	0.44595	0.18919	0.13514	0.5	0.5	0.28889	0.71111	0.2381	0.7619	0.33333	0.66667	0.17778	0.53333	0.17778	0.11111	0.36364	0.63636	0.24242	0.51515
>lcl|LC026100.1_cds_BAU45384.1_1 [gene=	LC026100	Alternaria alternata ACTTS1 gene for non-ribosomal peptide synthetase, complete cds	0.3252	0.3283	0.3333	0.2697	0.212	0.054	0.446	59.71	0.466	0.486	386	405	-0.222469	0.076543	59.7072	406	0.473118	0.0451482	57.2016	48.6	57.39	39.16	49.26	54.07	54.45	27.56	27.58	0.31034	0.24138	0.2069	0.24138	0.375	0.625	0.43478	0.56522	0.54167	0.45833	0.375	0.625	0.33333	0.33333	0.2381	0.09524	0.47059	0.52941	0.36667	0.3
>lcl|LC026099.1_cds_BAU45383.1_1 [gene=	LC026099	Alternaria alternata ACTTS4 gene for non-ribosomal peptide synthetase, complete cds	0.3408	0.287	0.2991	0.3085	0.204	0.003	0.414	60.28	0.472	0.491	1444	1507	-0.128998	0.084273	60.2831	1508	0.436562	0.0156515	57.0249	49.07	55.7	42.11	49.4	58.56	58.64	30.4	30.38	0.36607	0.27679	0.22321	0.13393	0.59091	0.40909	0.56962	0.43038	0.40385	0.59615	0.48529	0.51471	0.2268	0.25773	0.34021	0.17526	0.53125	0.46875	0.39286	0.29762
>lcl|AB516321.1_cds_BAJ14522.1_1 [gene=	AB516321	Alternaria alternata ACTTS3 gene for polyketide synthase, complete cds	0.3643	0.3184	0.2783	0.2616	0.218	0.014	0.425	58.62	0.465	0.491	2361	2457	-0.08661	0.080179	58.6179	2458	0.430807	0.022775	58.2235	49.09	55.74	42.96	48.58	57.62	58.39	29.7	30.34	0.33628	0.23894	0.30088	0.12389	0.52778	0.47222	0.62222	0.37778	0.45578	0.54422	0.52	0.48	0.30247	0.2716	0.26543	0.16049	0.50602	0.49398	0.37908	0.4183
>lcl|KJ939356.1_cds_AIG15468.1_1 [prote	KJ939356	Alternaria alternata strain ATCC 66981 CmrA gene, complete cds	0.2991	0.381	0.2436	0.3036	0.211	0.056	0.451	57	0.552	0.532	948	1010	-0.428614	0.076238	56.9999	1011	0.535714	0.0412313	61	53.12	54.9	46.59	57.86	55.03	56.81	28.44	28.82	0.38806	0.22388	0.14925	0.23881	0.42105	0.57895	0.47368	0.52632	0.38095	0.61905	0.28205	0.71795	0.22414	0.5	0.2069	0.06897	0.45455	0.54545	0.36364	0.45455
>lcl|KF306219.1_cds_AGW82398.1_1 [prote	KF306219	Alternaria alternata strain MIL31 phospholipase C gene, complete cds	0.2082	0.5178	0.2226	0.2781	0.244	0.115	0.487	46.57	0.645	0.56	1066	1104	-0.523913	0.082428	46.5739	1105	0.578397	0.14298	56.8614	56.02	55.2	47.06	65.79	46.64	53.42	25.81	27.96	0.17978	0.44944	0.23596	0.13483	0.09091	0.90909	0.38596	0.61404	0.31884	0.68116	0.2766	0.7234	0.15873	0.61905	0.1746	0.04762	0.21429	0.78571	0.28571	0.66071
>lcl|KF306218.1_cds_AGW82397.1_1 [prote	KF306218	Alternaria alternata strain MIL31 calcineurin phosphatase gene, complete cds	0.2295	0.5269	0.2	0.3442	0.278	0.157	0.512	47.56	0.665	0.539	529	551	-0.467151	0.101633	47.5578	552	0.547325	0.238116	56.0742	53.8	56.16	37.5	67.75	46.04	49.42	26.34	26.06	0.27778	0.30556	0.16667	0.25	0	1	0.40625	0.59375	0.26087	0.73913	0.06897	0.93103	0.5	0.19231	0.26923	0.03846	0.125	0.875	0.53846	0.34615
>lcl|AB872927.1_cds_BAO10625.1_1 [gene=	AB872927	Alternaria alternata AKT4-1 gene for hydroxymethylglutaryl-CoA synthase, complete cds	0.3513	0.3484	0.2247	0.3165	0.225	0.065	0.459	58.66	0.527	0.507	412	423	-0.316548	0.101655	58.6576	424	0.463415	0.067318	60.145	50.63	53.54	44.34	54.01	53.96	54.79	28.67	29	0.54286	0.25714	0.08571	0.11429	0.5	0.5	0.41667	0.58333	0.46667	0.53333	0.5	0.5	0.32143	0.32143	0.17857	0.17857	0.2	0.8	0.31579	0.47368
>lcl|AB872926.1_cds_BAO10624.1_1 [gene=	AB872926	Alternaria alternata AKTS1-1 gene for putative threonine dehydratase, complete cds	0.3452	0.372	0.2166	0.2997	0.246	0.065	0.451	54.45	0.534	0.512	395	409	-0.128606	0.066015	54.446	410	0.512077	0.0760755	58.8706	51.14	58.05	40.24	55.12	50.84	53.23	26.98	27.41	0.35135	0.27027	0.21622	0.16216	0.5	0.5	0.55	0.45	0.37931	0.62069	0.4	0.6	0.34483	0.27586	0.2069	0.17241	0.8	0.2	0.25926	0.59259
>lcl|AB873047.1_cds_BAO05507.1_1 [gene=	AB873047	Alternaria alternata AFT8 gene for epoxide hydrolase involved in AF-toxin production, complete cds	0.3283	0.3494	0.2282	0.3345	0.222	0.048	0.444	60.69	0.543	0.522	387	402	-0.184577	0.094527	60.6912	403	0.532338	0.0488128	61	52.11	58.81	41.69	55.83	54.27	54.72	27.89	28.28	0.41379	0.24138	0.13793	0.2069	0.4	0.6	0.54545	0.45455	0.43478	0.56522	0.47619	0.52381	0.19355	0.3871	0.16129	0.25806	0.38889	0.61111	0.47059	0.23529
>lcl|AB725683.1_cds_BAN19720.1_1 [gene=	AB725683	Alternaria alternata ACRTS2 gene for polyketide synthase, complete cds	0.2117	0.2603	0.2915	0.4237	0.144	-0.033	0.379	56.04	0.566	0.518	2262	2400	-0.090625	0.082917	58.9113	2514	0.459417	0.0213882	59.0514	50.64	57.56	43.24	51.11	57.9	58.45	30.17	30.52	0.36437	0.20243	0.23887	0.19433	0.57692	0.42308	0.49383	0.50617	0.5473	0.4527	0.49474	0.50526	0.25698	0.31844	0.30726	0.11732	0.54098	0.45902	0.36364	0.45455
>lcl|JX207117.1_cds_AFP89627.1_1 [gene=	JX207117	Alternaria alternata strain EV-MIL 31 NADPH oxidase regulator (NoxR) gene, complete cds	0.2696	0.4654	0.2401	0.3003	0.272	0.134	0.507	55.05	0.597	0.548	531	546	-0.963553	0.082418	55.0532	547	0.505929	0.109475	61	54.78	60.51	42.96	60.88	50.98	54.1	27.45	28.17	0.25	0.41667	0.20833	0.125	0.25	0.75	0.36364	0.63636	0.30556	0.69444	0.28571	0.71429	0.4375	0.34375	0.21875	0	0.5	0.5	0.42857	0.57143
>lcl|JX136700.1_cds_AFP89626.1_1 [gene=	JX136700	Alternaria alternata strain EV-MIL 31 NADPH oxidase B (NoxB) gene, complete cds	0.287	0.4717	0.1835	0.3099	0.268	0.134	0.502	50.49	0.614	0.516	526	561	0.007665	0.14795	50.4918	562	0.503968	0.157129	58.4447	51.6	49.11	41.81	63.88	47.98	51.07	25.3	25.76	0.31111	0.37778	0.15556	0.15556	0.36364	0.63636	0.38095	0.61905	0.33333	0.66667	0.30612	0.69388	0.5122	0.12195	0.34146	0.02439	0.41176	0.58824	0.35556	0.6
>lcl|KC923297.1_cds_AGS80276.1_1 [prote	KC923297	Alternaria alternata strain CBS 104.26 manganese superoxide dismutase mRNA, complete cds	0.2606	0.5282	0.1458	0.3692	0.327	0.214	0.558	56.63	0.68	0.536	181	191	-0.354974	0.099476	61	192	0.585366	0.184516	61	53.3	52.6	38.02	69.27	43.02	48.79	23.29	24.6	0.42105	0.26316	0.10526	0.21053	0	0	0.25	0.75	0.18182	0.81818	0.16667	0.83333	0.33333	0.33333	0.2	0.13333	0.28571	0.71429	0.21429	0.71429
>lcl|AB688098.1_cds_BAM74416.1_1 [gene=	AB688098	Alternaria alternata ACRTS1 gene for ACR-toxin biosynthesis hydroxylase, complete cds	0.2796	0.4243	0.2171	0.2996	0.261	0.14	0.5	54.13	0.585	0.528	352	375	-0.040533	0.101333	54.1349	376	0.569893	0.0966726	61	52.75	54.52	42.82	60.9	50.51	52.31	26.94	27.56	0.35135	0.24324	0.21622	0.18919	1	0	0.52632	0.47368	0.33333	0.66667	0.38095	0.61905	0.21429	0.5	0.21429	0.07143	0.42857	0.57143	0.125	0.83333
>lcl|AB646288.1_cds_BAK52533.1_1 [gene=	AB646288	Alternaria alternata noxB gene for NADPH oxidase B, complete cds	0.2811	0.4764	0.1878	0.3046	0.262	0.125	0.497	50.19	0.615	0.516	533	569	0.016872	0.14587	50.1876	570	0.52549	0.144007	58.4725	51.52	48.6	41.93	64.04	47.86	51.31	24.77	25.78	0.29545	0.40909	0.13636	0.15909	0.36364	0.63636	0.38095	0.61905	0.33333	0.66667	0.34	0.66	0.5	0.14286	0.33333	0.02381	0.47059	0.52941	0.32609	0.6087
>lcl|AB646195.1_cds_BAK52527.1_1 [gene=	AB646195	Alternaria alternata noxA gene for NADPH oxidase A, complete cds	0.2953	0.4474	0.235	0.2684	0.281	0.185	0.524	52.06	0.571	0.525	517	550	-0.111091	0.14	52.0587	551	0.45283	0.130652	60.0062	52.39	56.44	41.2	59.53	49.55	51.73	27.08	26.15	0.28947	0.23684	0.26316	0.21053	0.16667	0.83333	0.38462	0.61538	0.28571	0.71429	0.07895	0.92105	0.53846	0.17949	0.23077	0.05128	0.28571	0.71429	0.34483	0.58621
>lcl|JQ973666.1_cds_AFN69082.1_1 [gene=	JQ973666	Alternaria alternata strain EV-MIL31 nonribosomal peptide synthetase 6 (NPS6) gene, complete cds	0.3235	0.3655	0.2337	0.3106	0.26	0.094	0.47	54.31	0.54	0.527	1708	1776	-0.176183	0.07545	54.3143	1777	0.479167	0.0664368	59.9291	52.65	59.93	42.26	55.77	53.68	55.05	28.87	28.84	0.33529	0.2	0.21176	0.25294	0.25	0.75	0.57798	0.42202	0.42276	0.57724	0.35211	0.64789	0.37719	0.36842	0.21053	0.04386	0.55556	0.44444	0.32222	0.58889
>lcl|JN900389.1_cds_AFC75910.1_1 [prote	JN900389	Alternaria alternata NADPH oxidase gene, complete cds	0.2931	0.4564	0.2376	0.2578	0.282	0.185	0.524	52.27	0.571	0.524	517	550	-0.106182	0.14	52.2734	551	0.454545	0.129109	60.621	52.27	56.26	41.02	59.53	49.61	52.09	27.15	26.48	0.2973	0.24324	0.27027	0.18919	0.16667	0.83333	0.42308	0.57692	0.28571	0.71429	0.10526	0.89474	0.51282	0.20513	0.25641	0.02564	0.2381	0.7619	0.33333	0.6
>lcl|JQ716919.1_cds_AFK08432.1_1 [gene=	JQ716919	Alternaria alternata SKN7 (SKN7) gene, complete cds	0.2639	0.4392	0.265	0.3042	0.259	0.133	0.496	56.34	0.581	0.527	589	627	-0.665231	0.057416	56.3369	628	0.516014	0.0778426	60.0625	52.71	58.12	39.49	60.51	52.61	53.47	28.42	27.97	0.25581	0.34884	0.2093	0.18605	0.33333	0.66667	0.43243	0.56757	0.34483	0.65517	0.15789	0.84211	0.27027	0.27027	0.24324	0.21622	0.5	0.5	0.2	0.68
>lcl|JX103645.1_cds_AFN68301.1_1 [prote	JX103645	Alternaria alternata strain ATCC 66981 polyketide synthase PksJ gene, complete cds	0.3398	0.3641	0.2572	0.2658	0.252	0.069	0.462	57.08	0.506	0.511	2141	2225	-0.140045	0.081348	57.0772	2226	0.46313	0.033779	59.1678	51.08	57.1	43.71	52.43	56.19	57.03	30.13	30.04	0.36792	0.22642	0.21698	0.18868	0.4359	0.5641	0.4898	0.5102	0.47573	0.52427	0.4186	0.5814	0.33775	0.36424	0.21854	0.07947	0.59091	0.40909	0.36434	0.53488
>lcl|JX103644.1_cds_AFN68300.1_1 [prote	JX103644	Alternaria alternata strain ATCC 66981 polyketide synthase PksI gene, complete cds	0.3245	0.3406	0.2949	0.2548	0.242	0.07	0.461	57.21	0.483	0.508	1428	1484	-0.128167	0.082884	57.2054	1485	0.443299	0.0324245	58.4298	50.77	56.36	45.72	50.24	55.8	56.14	29.09	29.16	0.33108	0.2027	0.27027	0.19595	0.31579	0.68421	0.53247	0.46753	0.5	0.5	0.32203	0.67797	0.30769	0.31731	0.22115	0.15385	0.47826	0.52174	0.35227	0.51136
>lcl|JX103643.1_cds_AFN68299.1_1 [prote	JX103643	Alternaria alternata strain ATCC 66981 polyketide synthase PksH gene, complete cds	0.2827	0.3612	0.2736	0.3055	0.225	0.075	0.461	57.82	0.539	0.525	2724	2821	-0.226232	0.074087	57.8214	2822	0.509845	0.0269652	59.5283	52.5	57.48	44.58	55.46	57.14	57.64	29.76	29.66	0.28346	0.2126	0.27165	0.23228	0.36842	0.63158	0.50307	0.49693	0.48571	0.51429	0.38542	0.61458	0.30144	0.36842	0.25359	0.07656	0.3913	0.6087	0.28148	0.4963
>lcl|JX103642.1_cds_AFN68298.1_1 [prote	JX103642	Alternaria alternata strain ATCC 66981 polyketide synthase PksG gene, complete cds	0.267	0.4106	0.2208	0.3215	0.245	0.082	0.465	54.62	0.594	0.553	2515	2597	-0.120678	0.084328	54.6151	2598	0.564808	0.0536105	59.6864	55.26	60.74	44.38	60.66	54.13	57.22	29.31	29.83	0.25899	0.2554	0.23022	0.2554	0.46429	0.53571	0.44737	0.55263	0.27215	0.72785	0.26852	0.73148	0.29384	0.35545	0.19431	0.1564	0.46032	0.53968	0.31452	0.53226
>lcl|JX103641.1_cds_AFN68297.1_1 [prote	JX103641	Alternaria alternata strain ATCC 66981 polyketide synthase PksF gene, complete cds	0.2777	0.419	0.192	0.333	0.26	0.118	0.485	53.54	0.608	0.55	2799	2903	-0.115983	0.075095	53.5414	2904	0.570691	0.0687735	60.0908	54.96	59.4	43.25	62.22	53.23	56.65	29.13	29.5	0.26182	0.30545	0.17455	0.25818	0.34211	0.65789	0.42541	0.57459	0.34395	0.65605	0.25714	0.74286	0.29268	0.39024	0.20976	0.10732	0.38889	0.61111	0.36054	0.57143
>lcl|JX103640.1_cds_AFN68296.1_1 [prote	JX103640	Alternaria alternata strain ATCC 66981 polyketide synthase PksE gene, complete cds	0.294	0.3271	0.3319	0.2719	0.202	-0.03	0.404	61	0.484	0.514	577	599	-0.419032	0.06177	61	600	0.478964	0.0228823	57.9273	51.33	56.17	47.67	50.17	57.85	58.36	30.1	30.3	0.25	0.28125	0.29688	0.17188	0.54545	0.45455	0.53333	0.46667	0.54286	0.45714	0.41176	0.58824	0.2	0.34286	0.25714	0.2	0.61111	0.38889	0.24	0.36
>lcl|JX103639.1_cds_AFN68295.1_1 [prote	JX103639	Alternaria alternata strain ATCC 66981 polyketide synthase PksD gene, complete cds	0.3424	0.3157	0.3418	0.2139	0.178	0.018	0.431	56.15	0.435	0.525	2368	2441	-0.79787	0.079066	57.4849	2546	0.515432	0.0326913	58.955	51.52	55.66	43.99	54.91	56.67	57	29.84	29.79	0.25217	0.22174	0.3	0.22609	0.46809	0.53191	0.53333	0.46667	0.56954	0.43046	0.24731	0.75269	0.27011	0.33333	0.27011	0.12644	0.49057	0.50943	0.23571	0.54286
>lcl|JX103638.1_cds_AFN68294.1_1 [prote	JX103638	Alternaria alternata strain ATCC 66981 polyketide synthase PksC gene, complete cds	0.2991	0.3874	0.2318	0.3062	0.252	0.068	0.461	55.59	0.56	0.535	2847	2961	-0.199662	0.079703	55.5923	2962	0.518979	0.0501981	60.1228	53.53	58.2	44.73	57.66	55.12	56.74	29.57	29.78	0.30065	0.2549	0.26797	0.17647	0.33333	0.66667	0.50575	0.49425	0.375	0.625	0.28947	0.71053	0.3018	0.42342	0.18919	0.08559	0.62162	0.37838	0.28261	0.60145
>lcl|JX103637.1_cds_AFN68293.1_1 [prote	JX103637	Alternaria alternata strain ATCC 66981 polyketide synthase PksB gene, complete cds	0.3346	0.3355	0.3376	0.1912	0.174	0.022	0.428	55.2	0.442	0.564	3730	3859	-0.748951	0.078518	51.6671	4013	0.586062	0.0854386	58.6696	55.35	57.74	44.95	63.34	51.79	56.23	27.89	29.23	0.27848	0.33418	0.20506	0.18228	0.23913	0.76087	0.43458	0.56542	0.33628	0.66372	0.32026	0.67974	0.24101	0.41367	0.22662	0.11871	0.26042	0.73958	0.48309	0.47826
>lcl|JX103636.1_cds_AFN68292.1_1 [prote	JX103636	Alternaria alternata strain ATCC 66981 polyketide synthase PksA gene, complete cds	0.3362	0.4994	0.1134	0.2659	0.316	0.21	0.543	41.85	0.623	0.557	2082	2161	-0.159232	0.068024	41.8491	2162	0.484694	0.229179	50.8756	55.67	58.74	44.59	63.69	42.23	50.95	23.12	27.09	0.4	0.35745	0.11489	0.12766	0.12121	0.87879	0.35938	0.64063	0.1982	0.8018	0.13846	0.86154	0.58974	0.23718	0.16026	0.01282	0.19149	0.80851	0.21818	0.76364
>lcl|JQ937332.1_cds_AFK79122.1_1 [prote	JQ937332	Alternaria alternata Pbs2-type MAP kinase kinase gene, complete cds	0.2584	0.423	0.2477	0.2687	0.224	0.06	0.459	54.89	0.573	0.566	662	683	-0.433089	0.052709	54.8946	684	0.559682	0.068745	59.1441	56.58	58.48	52.63	58.63	52	54.77	25.38	27	0.27273	0.25974	0.32468	0.14286	0.5	0.5	0.40625	0.59375	0.53488	0.46512	0.35	0.65	0.31507	0.39726	0.17808	0.10959	0.5	0.5	0.28125	0.53125
>lcl|JQ937331.1_cds_AFK79121.1_1 [prote	JQ937331	Alternaria alternata Pbs2-type MAP kinase kinase mRNA, complete cds	0.2584	0.423	0.2477	0.2687	0.224	0.06	0.459	54.89	0.573	0.566	662	683	-0.433089	0.052709	54.8946	684	0.559682	0.068745	59.1441	56.58	58.48	52.63	58.63	52	54.77	25.38	27	0.27273	0.25974	0.32468	0.14286	0.5	0.5	0.40625	0.59375	0.53488	0.46512	0.35	0.65	0.31507	0.39726	0.17808	0.10959	0.5	0.5	0.28125	0.53125
>lcl|AB665445.1_cds_BAK64049.1_1 [gene=	AB665445	Alternaria alternata BRM2-1 gene for 1,3,8-trihydroxynaphthalene reductase, complete cds, strain: As-27	0.2804	0.5794	0.1089	0.2717	0.35	0.189	0.543	37.56	0.68	0.571	256	267	-0.018727	0.071161	37.5612	268	0.5	0.454738	45.7687	56.84	58.21	43.28	69.03	34.69	38.87	19.31	19.68	0.3125	0.46875	0.125	0.09375	0	1	0.28571	0.71429	0	1	0	1	0.45161	0.41935	0.12903	0	0	1	0.38889	0.61111
>lcl|AB665444.1_cds_BAK64048.1_1 [gene=	AB665444	Alternaria alternata ALM1 gene for conidial pigment polyketide synthase, complete cds, strain: As-27	0.3352	0.498	0.1117	0.2681	0.316	0.207	0.542	41.75	0.625	0.558	2053	2130	-0.155446	0.068075	41.7476	2131	0.490566	0.224849	51.0108	55.78	58.8	44.72	63.82	42.17	51.21	23.02	27.19	0.39149	0.3617	0.11489	0.13191	0.15152	0.84848	0.34109	0.65891	0.19444	0.80556	0.15385	0.84615	0.61039	0.20779	0.16883	0.01299	0.21277	0.78723	0.2	0.79048
>lcl|HQ185361.1_cds_ADQ73897.1_1 [gene=	HQ185361	Alternaria alternata DNA-dependent protein kinase (KU70) gene, complete cds	0.2711	0.4036	0.3417	0.2625	0.253	0.061	0.456	57.25	0.511	0.501	640	660	-0.564697	0.072727	57.2491	661	0.474026	0.0626769	60.0064	50.03	57.19	40.39	52.5	53.68	54.8	28.49	29.2	0.24074	0.24074	0.37037	0.14815	0.42857	0.57143	0.46809	0.53191	0.55556	0.44444	0.27273	0.72727	0.41026	0.41026	0.12821	0.05128	0.75	0.25	0.34146	0.4878
>lcl|AB516322.1_cds_BAJ14523.1_1 [gene=	AB516322	Alternaria alternata ACTTS2 gene for enoyl reductase, complete cds	0.2852	0.419	0.221	0.2907	0.244	0.109	0.479	55.27	0.577	0.537	336	343	0.031195	0.078717	55.2696	344	0.516129	0.0910696	59.5357	53.59	59.59	42.73	58.43	50.09	53.34	26.26	26.91	0.30556	0.33333	0.11111	0.25	0	1	0.42105	0.57895	0.42857	0.57143	0.25	0.75	0.22222	0.38889	0.22222	0.16667	0.33333	0.66667	0.16667	0.72222
>lcl|AB025309.1_cds_BAA89271.1_1 [gene=	AB025309	Alternaria alternata ACTTS2 gene for enoyl reductase, complete cds	0.1946	0.3859	0.3375	0.3397	0.215	0.086	0.47	49.88	0.571	0.548	387	406	-0.900493	0.051724	49.8802	407	0.442708	0.147286	54.4505	54.71	61.92	43.24	58.97	47.15	49.94	26.63	25.65	0.36364	0.21212	0.21212	0.21212	0.2	0.8	0.19048	0.80952	0.425	0.575	0.375	0.625	0.04762	0.33333	0.42857	0.19048	0.4	0.6	0.125	0.75
>lcl|AB025309.1_cds_BAA89272.1_2 [gene=	AB025309	Alternaria alternata ACTTS2 gene for enoyl reductase, complete cds	0.221	0.3525	0.3449	0.3489	0.206	0.02	0.427	55.76	0.546	0.515	1219	1265	-0.510909	0.089328	55.7601	1266	0.484797	0.0574562	54.5988	51.45	57.58	40.6	56.16	54.3	56.5	29.28	29.92	0.20225	0.20225	0.31461	0.2809	0.26667	0.73333	0.34328	0.65672	0.47959	0.52041	0.45098	0.54902	0.17333	0.30667	0.25333	0.26667	0.23077	0.76923	0.4	0.45
>lcl|AY117038.1_cds_AAM77471.1_1 [prote	AY117038	Alternaria alternata major allergen alt a1 gene, complete cds	0.2043	0.7097	0.0875	0.2468	0.427	0.393	0.667	33.2	0.766	0.58	111	115	-0.41913	0.130435	33.1998	116	0.611111	0.562257	44.3778	57.47	50.86	44.83	76.72	30.5	39.51	14.93	18.05	0.41667	0.5	0.08333	0	0.33333	0.66667	0.11111	0.88889	0.33333	0.66667	0	1	0.22222	0.33333	0.44444	0	0	1	0.33333	0.66667
>lcl|GQ414510.1_cds_ADC35363.1_1 [prote	GQ414510	Alternaria alternata SLT2-like MAP kinase protein gene, complete cds	0.2236	0.5468	0.2184	0.3011	0.286	0.183	0.525	50.89	0.655	0.541	400	416	-0.404327	0.103365	50.8912	417	0.565217	0.168271	61	54.04	58.75	36.69	66.67	47.27	52.51	25.77	26.62	0.26667	0.4	0.2	0.13333	0.33333	0.66667	0.10714	0.89286	0.34483	0.65517	0.2381	0.7619	0.32143	0.5	0.17857	0	0.375	0.625	0.33333	0.58333
>lcl|GQ414509.1_cds_ADC35362.1_1 [prote	GQ414509	Alternaria alternata Hog1-like MAP kinase protein gene, complete cds	0.1804	0.307	0.3053	0.3213	0.136	0.016	0.421	55.72	0.564	0.546	330	345	-0.446377	0.057971	46.8796	356	0.605096	0.239208	57.1272	53.84	56.74	34.27	70.51	43.55	49.44	24.4	24.76	0.22727	0.40909	0.13636	0.22727	0.2	0.8	0.45833	0.54167	0.08333	0.91667	0.16667	0.83333	0.35714	0.42857	0.21429	0	0.11111	0.88889	0.41667	0.54167
>lcl|GQ414508.1_cds_ADC35361.1_1 [prote	GQ414508	Alternaria alternata histidine kinase protein gene, complete cds	0.2592	0.4412	0.2336	0.3131	0.243	0.061	0.455	53.87	0.597	0.537	1276	1329	-0.301355	0.045147	53.8662	1330	0.559091	0.0852147	60.7269	53.66	59.62	40.08	61.28	52.71	55.06	28.12	28.51	0.25806	0.3629	0.22581	0.15323	0.2	0.8	0.33333	0.66667	0.40659	0.59341	0.39394	0.60606	0.33333	0.41414	0.21212	0.0404	0.40741	0.59259	0.41026	0.53846
>lcl|AB444614.1_cds_BAH83503.1_1 [gene=	AB444614	Alternaria alternata ACTT6 gene for enoyl-CoA hydratase, complete cds	0.2591	0.3401	0.3668	0.2546	0.173	-0.081	0.369	61	0.484	0.51	287	298	-0.003356	0.07047	61	299	0.5	0.0593361	56.0319	50.95	57.53	44.82	50.5	54.18	54.99	28.22	28.52	0.25	0.375	0.3125	0.0625	0.55556	0.44444	0.4	0.6	0.47368	0.52632	0.38462	0.61538	0.04545	0.27273	0.36364	0.31818	0.85714	0.14286	0.23077	0.46154
>lcl|AB444613.1_cds_BAH83502.1_1 [gene=	AB444613	Alternaria alternata ACTT5 gene for acyl-CoA synthetase, complete cds	0.3136	0.3665	0.2516	0.2969	0.263	0.103	0.471	57.36	0.531	0.516	561	578	-0.181488	0.081315	57.3625	579	0.491525	0.0568333	60.578	51.53	56.99	43.18	54.4	53.9	55	28.13	28.25	0.27273	0.27273	0.29545	0.15909	0.44444	0.55556	0.625	0.375	0.42857	0.57143	0.30435	0.69565	0.23077	0.53846	0.20513	0.02564	0.5	0.5	0.27778	0.61111
>lcl|AB434468.1_cds_BAG24496.1_1 [gene=	AB434468	Alternaria alternata AFT2-1 gene for esterase/lipase family protein, complete cds, strain: NAF8	0.3134	0.2886	0.266	0.3632	0.169	-0.107	0.348	57.89	0.52	0.511	244	262	-0.304962	0.064885	57.8886	263	0.478633	0.131601	53.9967	50.95	53.23	44.49	55.13	50.61	51.63	26.03	24.87	0.14286	0.28571	0.42857	0.14286	1	0	0.64286	0.35714	0.26316	0.73684	0.25	0.75	0.09524	0.47619	0.42857	0	0.66667	0.33333	0.30769	0.38462
>lcl|AB432916.1_cds_BAI44323.1_1 [gene=	AB432916	Alternaria alternata ACTT2-2 gene for putative hydrolase, complete cds, strain: BC3-5-1-OS2A	0.3085	0.3085	0.2985	0.3261	0.183	-0.006	0.406	57.65	0.5	0.491	244	262	-0.291603	0.064885	57.6543	263	0.4375	0.107875	54.7064	49.05	51.71	41.83	53.61	50.81	49.56	26.3	25.41	0.1	0.2	0.5	0.2	1	0	0.46667	0.53333	0.27778	0.72222	0	1	0.15	0.4	0.45	0	0.42857	0.57143	0.35294	0.29412
>lcl|AB432915.1_cds_BAI44322.1_1 [gene=	AB432915	Alternaria alternata ACTT2-1 gene for putative hydrolase, complete cds, strain: SH20	0.3069	0.3119	0.295	0.3279	0.183	-0.006	0.406	57.45	0.504	0.492	244	262	-0.290076	0.064885	57.4528	263	0.4375	0.11128	54.6881	49.18	51.71	41.83	53.99	50.69	51.47	26.3	25.38	0.1	0.2	0.5	0.2	1	0	0.46667	0.53333	0.27778	0.72222	0	1	0.15	0.4	0.45	0	0.42857	0.57143	0.35294	0.29412
>lcl|AB432914.1_cds_BAI44321.1_1 [gene=	AB432914	Alternaria alternata ACTT2 gene for putative hydrolase for ACT-toxin biosynthesis, complete cds, strain: SH20	0.315	0.305	0.3015	0.3242	0.191	0.009	0.416	57.79	0.494	0.487	243	262	-0.310305	0.068702	57.7896	263	0.427273	0.109384	54.4469	48.67	50.95	41.83	53.23	50.89	51.77	26.38	25.62	0.1	0.2	0.5	0.2	1	0	0.46667	0.53333	0.29412	0.70588	0	1	0.15	0.4	0.45	0	0.42857	0.57143	0.41176	0.29412
>lcl|AB510353.1_cds_BAJ09790.1_1 [gene=	AB510353	Alternaria alternata ACTTS2 gene for enoyl reductase, complete cds	0.2852	0.419	0.221	0.2907	0.244	0.109	0.479	55.27	0.577	0.537	336	343	0.031195	0.078717	55.2696	344	0.516129	0.0910696	59.5357	53.59	59.59	42.73	58.43	50.09	53.34	26.26	26.91	0.30556	0.33333	0.11111	0.25	0	1	0.42105	0.57895	0.42857	0.57143	0.25	0.75	0.22222	0.38889	0.22222	0.16667	0.33333	0.66667	0.16667	0.72222
>lcl|AY568627.1_cds_AAS75297.1_1 [gene=	AY568627	Alternaria alternata major allergen Alt a 1 subunit (Alt a 1) mRNA, complete cds	0.2256	0.7143	0.0619	0.1944	0.408	0.402	0.667	31.26	0.758	0.59	153	157	-0.210828	0.121019	31.2586	158	0.621951	0.515196	46.9434	58.65	51.9	48.1	75.95	31	44.25	16.06	22.07	0.41176	0.52941	0.05882	0	0.2	0.8	0.1	0.9	0.33333	0.66667	0.11111	0.88889	0.28571	0.42857	0.28571	0	0	1	0	1
>lcl|AY514673.1_cds_AAR98813.1_1 [prote	AY514673	Alternaria alternata glutathione-S-transferase mRNA, complete cds	0.3298	0.3351	0.2743	0.2952	0.207	0.053	0.441	56.97	0.505	0.492	222	231	-0.479654	0.103896	56.9685	232	0.563636	0.111434	43.6074	49.14	51.72	43.53	52.16	48.93	49.17	24.79	25.52	0.375	0.25	0.1875	0.1875	0.33333	0.66667	0.27273	0.72727	0.46154	0.53846	0.8	0.2	0.08333	0.08333	0.25	0.58333	0.83333	0.16667	0.55556	0.44444
>lcl|U62442.1_cds_AAD00097.1_1 [gene=r	U62442.1	Alternaria alternata allergen r Alt a 2 (r Alt a 2) mRNA, complete cds	0.4167	0.1597	0.4855	0.2602	0.134	-0.206	0.302	51.38	0.302	0.365	182	190	-0.446842	0.110526	51.3831	191	0.306452	0.184699	39.5266	36.47	41.36	35.08	32.98	44.24	50.02	21.81	24.46	0.16667	0.16667	0.58333	0.08333	0.33333	0.66667	0.84615	0.15385	0.75	0.25	0.83333	0.16667	0.5	0	0.25	0.25	1	0	0.2	0.2
>lcl|U62097.1_cds_AAB03877.1_1 [protein	U62097.1	Alternaria alternata Alt a1 mRNA, complete cds	0.2243	0.3645	0.3069	0.3441	0.183	-0.007	0.421	61	0.563	0.529	126	131	-0.472519	0.053435	61	132	0.6	0.151552	54.4178	52.45	54.07	47.41	57.89	47.26	48.17	24.06	24.88	0.41667	0.33333	0.25	0	0.33333	0.66667	0.66667	0.33333	0.8	0.2	0	1	0	0.54545	0.27273	0.18182	0.57143	0.42857	0	0.625
>lcl|AB500683.1_cds_BAH58757.1_1 [gene=	AB500683	Alternaria alternata AaPEX6 gene for peroxin 6, complete cds	0.2641	0.4205	0.2418	0.277	0.23	0.071	0.459	55.96	0.575	0.553	1413	1444	-0.332549	0.052632	55.9562	1445	0.548673	0.0558404	60.5805	55.22	60.42	46.85	58.41	54.33	56.9	28.72	29.79	0.26207	0.33103	0.22069	0.18621	0.6	0.4	0.39394	0.60606	0.54762	0.45238	0.25	0.75	0.27273	0.43636	0.20909	0.08182	0.45455	0.54545	0.22951	0.67213
>lcl|FJ693713.1_cds_ACN43306.1_1 [prote	FJ693713	Alternaria alternata AP1-like transcription factor gene, complete cds	0.2509	0.4705	0.2118	0.3363	0.266	0.151	0.524	54.11	0.635	0.544	639	653	-0.920827	0.073507	54.1109	654	0.584665	0.0848589	60.54	54.33	53.82	44.95	64.22	51.25	54.28	28.06	28.25	0.23256	0.2093	0.2093	0.34884	0.375	0.625	0.39216	0.60784	0.36364	0.63636	0.27778	0.72222	0.14815	0.48148	0.24074	0.12963	0.4	0.6	0.55556	0.33333
>lcl|GQ414506.1_cds_ACY73851.1_1 [prote	GQ414506	Alternaria alternata Fus3-like MAP kinase gene, complete cds	0.2161	0.4982	0.1847	0.4159	0.267	0.076	0.46	50.35	0.687	0.534	335	352	-0.380114	0.105114	50.349	353	0.619355	0.230644	56.8622	53.26	54.96	34.84	69.97	46.19	48.88	25.7	25.22	0.14286	0.38095	0.09524	0.38095	0.42857	0.57143	0.45833	0.54167	0.23077	0.76923	0.125	0.875	0.35714	0.28571	0.28571	0.07143	0.27273	0.72727	0.43478	0.56522
>lcl|AY191815.1_cds_AAO91800.1_1 [prote	AY191815	Alternaria alternata NADP-dependent mannitol dehydrogenase mRNA, complete cds	0.2103	0.7243	0.045	0.2663	0.34	0.229	0.566	30.23	0.791	0.594	258	266	-0.187218	0.086466	30.2296	267	0.666667	0.564433	39.4766	59.18	55.43	42.7	79.4	30.27	45.1	15.2	22.47	0.26667	0.66667	0.06667	0	0	1	0.1875	0.8125	0	1	0.11111	0.88889	0.5	0.375	0.125	0	0	1	0.25	0.75
>lcl|EU178857.1_cds_ABW39794.1_1 [gene=	EU178857	Alternaria alternata isolate Aa58 mitochondrial succinate dehydrogenase iron-sulphur subunit (SdhB) gene, complete cds; nuclear gene for mitochondrial product	0.2065	0.5304	0.1842	0.327	0.249	0.11	0.485	48.05	0.683	0.564	293	306	-0.541176	0.078431	48.0484	307	0.61039	0.216901	57.8145	56.35	51.14	48.21	69.71	44.63	49.47	24.52	25.49	0.24	0.44	0.16	0.16	0.30769	0.69231	0.44444	0.55556	0.25	0.75	0.125	0.875	0.11111	0.33333	0.55556	0	0.33333	0.66667	0.35294	0.58824
>lcl|EU178856.1_cds_ABW39793.1_1 [gene=	EU178856	Alternaria alternata isolate Aa33 mitochondrial succinate dehydrogenase iron-sulphur subunit (SdhB) gene, complete cds; nuclear gene for mitochondrial product	0.2065	0.5304	0.1842	0.327	0.249	0.11	0.485	48.05	0.683	0.564	293	306	-0.541176	0.078431	48.0484	307	0.61039	0.216901	57.8145	56.35	51.14	48.21	69.71	44.63	49.47	24.52	25.49	0.24	0.44	0.16	0.16	0.30769	0.69231	0.44444	0.55556	0.25	0.75	0.125	0.875	0.11111	0.33333	0.55556	0	0.33333	0.66667	0.35294	0.58824
>lcl|EU178855.1_cds_ABW39792.1_1 [gene=	EU178855	Alternaria alternata isolate Aa22 mitochondrial succinate dehydrogenase iron-sulphur subunit (SdhB) gene, complete cds; nuclear gene for mitochondrial product	0.2065	0.5304	0.185	0.3286	0.25	0.109	0.485	48.24	0.683	0.562	293	306	-0.530719	0.081699	48.2353	307	0.607843	0.218123	57.9024	56.13	50.81	47.88	69.71	44.75	49.41	24.62	25.44	0.24	0.44	0.16	0.16	0.30769	0.69231	0.44444	0.55556	0.25	0.75	0.125	0.875	0.11111	0.33333	0.55556	0	0.33333	0.66667	0.35294	0.58824
>lcl|EU178854.1_cds_ABW39791.1_1 [gene=	EU178854	Alternaria alternata isolate Aa111 mitochondrial succinate dehydrogenase iron-sulphur subunit (SdhB) gene, complete cds; nuclear gene for mitochondrial product	0.2065	0.5304	0.185	0.3286	0.25	0.109	0.485	48.24	0.683	0.562	293	306	-0.530719	0.081699	48.2353	307	0.607843	0.218123	57.9024	56.13	50.81	47.88	69.71	44.75	49.41	24.62	25.44	0.24	0.44	0.16	0.16	0.30769	0.69231	0.44444	0.55556	0.25	0.75	0.125	0.875	0.11111	0.33333	0.55556	0	0.33333	0.66667	0.35294	0.58824
>lcl|EU178853.1_cds_ABW39790.1_1 [gene=	EU178853	Alternaria alternata isolate Aa20 mitochondrial succinate dehydrogenase iron-sulphur subunit (SdhB) gene, complete cds; nuclear gene for mitochondrial product	0.2065	0.5304	0.185	0.3286	0.25	0.109	0.485	48.24	0.683	0.562	293	306	-0.530719	0.081699	48.2353	307	0.607843	0.218123	57.9024	56.13	50.81	47.88	69.71	44.75	49.41	24.62	25.44	0.24	0.44	0.16	0.16	0.30769	0.69231	0.44444	0.55556	0.25	0.75	0.125	0.875	0.11111	0.33333	0.55556	0	0.33333	0.66667	0.35294	0.58824
>lcl|EU178852.1_cds_ABW39789.1_1 [gene=	EU178852	Alternaria alternata isolate Aa29 mitochondrial succinate dehydrogenase iron-sulphur subunit (SdhB) gene, complete cds; nuclear gene for mitochondrial product	0.2065	0.5304	0.185	0.3286	0.25	0.109	0.485	48.24	0.683	0.562	293	306	-0.530719	0.081699	48.2353	307	0.607843	0.218123	57.9024	56.13	50.81	47.88	69.71	44.75	49.41	24.62	25.44	0.24	0.44	0.16	0.16	0.30769	0.69231	0.44444	0.55556	0.25	0.75	0.125	0.875	0.11111	0.33333	0.55556	0	0.33333	0.66667	0.35294	0.58824
>lcl|EU178851.1_cds_ABW39788.1_1 [gene=	EU178851	Alternaria alternata isolate AaY16 mitochondrial succinate dehydrogenase iron-sulphur subunit (SdhB) gene, complete cds; nuclear gene for mitochondrial product	0.2065	0.5304	0.185	0.3286	0.25	0.109	0.485	47.88	0.683	0.563	293	306	-0.536928	0.078431	47.8798	307	0.607843	0.216918	57.9441	56.24	51.14	47.88	69.71	44.56	49.47	24.62	25.44	0.24	0.44	0.16	0.16	0.30769	0.69231	0.44444	0.55556	0.25	0.75	0.125	0.875	0.11111	0.33333	0.55556	0	0.25	0.75	0.35294	0.58824
>lcl|AF176572.1_cds_AAF05700.1_1 [gene=	AF176572	Alternaria alternata endoglucanase (K1) mRNA, complete cds	0.3217	0.4087	0.2789	0.2286	0.271	0.048	0.467	56.11	0.513	0.508	261	271	-0.102952	0.099631	56.1116	272	0.496241	0.0783069	61	50.74	48.9	50	53.31	50.14	51.37	25.62	26.51	0.13333	0.4	0.26667	0.2	0.53333	0.46667	0.38462	0.61538	0.5	0.5	0.35714	0.64286	0.63158	0.21053	0.10526	0.05263	1	0	0.2	0.6
>lcl|AF176571.1_cds_AAF05699.1_1 [gene=	AF176571	Alternaria alternata exoglucanase (C1) mRNA, complete cds	0.3161	0.4483	0.2294	0.2744	0.352	0.137	0.531	55.51	0.568	0.511	403	423	-0.485106	0.108747	55.5115	424	0.469388	0.117456	61	51.02	47.64	46.7	58.73	48.37	47.2	25.52	24.4	0.23529	0.35294	0.26471	0.14706	0.33333	0.66667	0.41667	0.58333	0.28571	0.71429	0.22222	0.77778	0.30612	0.53061	0.14286	0.02041	0.2	0.8	0.23077	0.76923
>lcl|AF176570.1_cds_AAF05698.1_1 [gene=	AF176570	Alternaria alternata endoxylanase (F1) mRNA, complete cds	0.3201	0.6006	0.0554	0.2136	0.373	0.285	0.599	32.75	0.68	0.588	409	426	-0.022535	0.086854	32.7482	427	0.521008	0.401772	46.9208	58.63	56.44	50.35	69.09	34.01	46.79	17.83	24.37	0.46875	0.42188	0.0625	0.04688	0.1	0.9	0.2	0.8	0.10526	0.89474	0.14286	0.85714	0.5	0.35714	0.14286	0	0.16667	0.83333	0.1875	0.8125
>lcl|AF184074.1_cds_AAF01762.1_1 [gene=	AF184074	Alternaria alternata AM-toxin synthetase (AMT) gene, complete cds	0.3173	0.327	0.2697	0.3036	0.218	0.053	0.443	59.18	0.509	0.518	4214	4360	-0.076904	0.072706	59.1816	4361	0.486745	0.0151279	58.868	51.82	58.52	44.44	52.49	58.65	59.16	31.02	31.05	0.29337	0.26531	0.23214	0.20918	0.34247	0.65753	0.49573	0.50427	0.48473	0.51527	0.46575	0.53425	0.22878	0.31734	0.31365	0.14022	0.5	0.5	0.33716	0.41762
>lcl|U86752.1_cds_AAB47552.1_1 [protein	U86752	Alternaria alternata major allergen Alt a 1 subunit mRNA, complete cds	0.2348	0.7045	0.0631	0.1981	0.419	0.408	0.671	31.6	0.75	0.588	152	156	-0.258974	0.121795	31.6044	157	0.6	0.516177	47.2626	58.23	52.53	47.47	75.16	31.04	43.08	16.14	21.07	0.41176	0.52941	0.05882	0	0.2	0.8	0.08333	0.91667	0.33333	0.66667	0.11111	0.88889	0.30769	0.38462	0.30769	0	0	1	0	1
>lcl|GU556629.1_cds_ADD17355.1_1 [prote	GU556629	Alternaria alternata strain SD-1 HOG1-like protein kinase mRNA, complete cds	0.2407	0.5407	0.1378	0.3783	0.282	0.142	0.495	45.81	0.7	0.539	333	346	-0.228035	0.101156	45.8055	347	0.598684	0.27791	56.252	53.18	56.78	34.08	70.89	43.32	48.49	24.37	24.28	0.31818	0.31818	0.18182	0.18182	0.2	0.8	0.47826	0.52174	0.04167	0.95833	0.11111	0.88889	0.35714	0.42857	0.21429	0	0.14286	0.85714	0.45833	0.5
>lcl|GQ499184.1_cds_ADB12586.1_1 [gene=	GQ499184	Alternaria alternata G protein alpha subunit (AGA) gene, complete cds	0.1509	0.6302	0.1693	0.3822	0.303	0.223	0.554	41.66	0.753	0.542	336	353	-0.384419	0.096317	41.6648	354	0.655172	0.334559	53.0681	54.05	52.82	33.05	76.27	39.33	47.25	21.91	24.21	0.23529	0.58824	0.11765	0.05882	0	1	0.17391	0.82609	0.26667	0.73333	0	1	0.44444	0.27778	0.27778	0	0.2	0.8	0.27586	0.65517
>lcl|DQ837161.1_cds_ABI26088.1_1 [prote	DQ837161	Alternaria alternata TCTP mRNA, complete cds	0.168	0.776	0.0574	0.3423	0.38	0.191	0.552	26.32	0.828	0.556	163	169	-0.48284	0.112426	26.3163	170	0.704225	0.601283	42.3255	55.29	51.18	31.76	82.94	27.68	38.02	13.6	19.31	0.36364	0.45455	0.09091	0.09091	0	1	0.2	0.8	0.05556	0.94444	0	1	0.3125	0.5625	0.125	0	0	1	0.09091	0.90909
>lcl|FJ437068.1_cds_ACJ76894.1_1 [gene=	FJ437068	Alternaria alternata mitochondrial succinate dehydrogenase cytochrome b560 subunit D (SdhD) gene, complete cds; nuclear gene for mitochondrial product	0.1687	0.5843	0.1104	0.305	0.277	0.285	0.573	38.65	0.757	0.622	185	193	0.074093	0.072539	38.6508	194	0.686956	0.37598	50.4595	62.03	59.28	50	76.8	36.22	46.54	20.26	23.28	0.26087	0.47826	0.08696	0.17391	0	1	0.16667	0.83333	0	1	0	1	0.44444	0.22222	0.33333	0	0	1	0.38462	0.61538
>lcl|FJ437067.1_cds_ACJ76893.1_1 [gene=	FJ437067	Alternaria alternata mitochondrial succinate dehydrogenase cytochrome b560 subunit C (SdhC) gene, complete cds; nuclear gene for mitochondrial product	0.1933	0.5267	0.1714	0.2824	0.234	0.182	0.521	51.77	0.686	0.591	169	177	0.20565	0.135593	51.7737	178	0.61165	0.25666	61	58.99	57.87	49.44	69.66	42.27	48.37	23.46	25.21	0.23077	0.46154	0.11538	0.19231	0	0	0	1	0.5	0.5	0.09091	0.90909	0.38462	0.23077	0.38462	0	0.2	0.8	0.33333	0.66667
>lcl|AB176852.1_cds_BAD93201.1_1 [gene=	AB176852	Alternaria alternata ACTT3 gene for HMG-CoA hydrolase for ACT-toxin synthesis, complete cds	0.2863	0.349	0.2586	0.3041	0.239	0.094	0.469	59.82	0.538	0.536	288	296	-0.037838	0.074324	59.8197	297	0.497006	0.0791007	60.8986	53.54	59.26	46.46	54.88	52.76	53.34	28.04	27.64	0.2	0.2	0.36667	0.23333	0.5	0.5	0.25	0.75	0.4	0.6	0.38462	0.61538	0.16667	0.54167	0.20833	0.08333	0.28571	0.71429	0.33333	0.53333
>lcl|AB176851.1_cds_BAD93200.1_1 [gene=	AB176851	Alternaria alternata ACTTR gene for transcription activator for ACTT3 gene, complete cds	0.3099	0.3662	0.2205	0.3529	0.209	0.054	0.451	57.56	0.568	0.536	419	435	-0.357931	0.052874	57.5566	436	0.528571	0.0683198	57.0324	53.59	56.42	45.87	58.49	52.97	53.95	27.83	27.63	0.25926	0.37037	0.07407	0.2963	0.42857	0.57143	0.5	0.5	0.45455	0.54545	0.35294	0.64706	0.06452	0.29032	0.25806	0.3871	0.54545	0.45455	0.125	0.5625
>lcl|AB009452.1_cds_BAA75908.1_1 [gene=	AB009452	Alternaria alternata MAT2 gene, complete cds	0.3164	0.4545	0.1944	0.2924	0.318	0.191	0.536	47.61	0.588	0.54	330	342	-0.415497	0.090643	47.6067	343	0.502857	0.152416	56.4303	53.94	58.89	42.57	60.35	45.43	49.22	24.85	25.67	0.28205	0.30769	0.23077	0.17949	0	1	0.34615	0.65385	0.28571	0.71429	0.28571	0.71429	0.23077	0.46154	0.23077	0.07692	0	1	0.25	0.5625
>lcl|AB009451.1_cds_BAA75907.1_1 [gene=	AB009451	Alternaria alternata MAT1 gene, complete cds	0.3093	0.4444	0.2125	0.2296	0.247	0.105	0.481	48.25	0.561	0.542	374	389	-0.203599	0.089974	48.2478	390	0.476415	0.156092	55.5619	54.1	58.21	46.41	57.69	45.44	49.64	23.98	25.67	0.28571	0.22449	0.2449	0.2449	0.33333	0.66667	0.33333	0.66667	0.14286	0.85714	0.26316	0.73684	0.19048	0.47619	0.28571	0.04762	0.875	0.125	0.29412	0.58824
>lcl|AB005039.1_cds_BAA75903.1_1 [gene=	AB005039	Alternaria alternata MAT2 gene, complete cds	0.2986	0.4388	0.2143	0.2979	0.286	0.208	0.544	51.05	0.584	0.539	329	342	-0.47807	0.093567	51.05	343	0.508772	0.122693	59.5144	53.84	56.56	44.9	60.06	47.49	51.58	24.99	26.31	0.35135	0.24324	0.18919	0.21622	0	1	0.30769	0.69231	0.36842	0.63158	0.3	0.7	0.27273	0.54545	0.09091	0.09091	0	1	0.23529	0.52941
>lcl|AB290910.1_cds_BAF45373.1_1 [gene=	AB290910	Alternaria alternata ANR1 gene for putative naphthalene reductase, complete cds	0.2756	0.4711	0.1939	0.2753	0.251	0.102	0.49	56.77	0.608	0.549	255	263	0.011407	0.060837	56.7744	264	0.639706	0.104082	61	54.67	58.71	43.56	61.74	49.18	52.18	24.14	26.86	0.30556	0.25	0.13889	0.30556	0.2	0.8	0.6	0.4	0.3	0.7	0.3	0.7	0.08	0.56	0.24	0.12	0.33333	0.66667	0.22222	0.5
>lcl|AB239917.1_cds_BAE71312.1_1 [gene=	AB239917	Alternaria alternata AGA1 gene for G protein alpha subunit AGA1, complete cds	0.1547	0.6226	0.1654	0.3929	0.311	0.228	0.557	41.79	0.753	0.541	336	353	-0.383569	0.096317	41.7855	354	0.659722	0.341473	53.1471	53.95	52.54	33.05	76.27	39.52	46.57	22.04	23.92	0.23529	0.58824	0.11765	0.05882	0	1	0.13043	0.86957	0.26667	0.73333	0	1	0.44444	0.27778	0.27778	0	0.2	0.8	0.33333	0.6
>lcl|AB070713.1_cds_BAB69078.1_1 [gene=	AB070713	Alternaria alternata AFT3-1 gene for Aft3-1, complete cds	0.2685	0.358	0.2597	0.3088	0.247	0.136	0.493	56.03	0.552	0.544	288	296	-0.022635	0.077703	56.0276	297	0.5	0.105076	57.4492	54.32	59.6	47.14	56.23	49.97	50.85	26.76	26.2	0.1875	0.1875	0.28125	0.34375	0.25	0.75	0.35294	0.64706	0.46154	0.53846	0.28571	0.71429	0.16	0.56	0.24	0.04	0.33333	0.66667	0.21429	0.64286
>lcl|AB070712.1_cds_BAB69077.1_1 [gene=	AB070712	Alternaria alternata AFTR-1 gene for AftR-1, complete cds	0.306	0.3716	0.2364	0.3291	0.209	0.038	0.442	58.89	0.558	0.53	430	445	-0.36427	0.05618	58.8924	446	0.525346	0.0546649	59.4246	52.99	56.05	45.52	57.4	54.04	54.86	28.18	28.28	0.25926	0.40741	0.14815	0.18519	0.47368	0.52632	0.48148	0.51852	0.47619	0.52381	0.27778	0.72222	0.12121	0.27273	0.27273	0.33333	0.64286	0.35714	0.14286	0.5
>lcl|AB070711.1_cds_BAB69076.1_1 [gene=	AB070711	Alternaria alternata AFT1-1 gene for Aft1-1, complete cds	0.3193	0.3088	0.3015	0.2941	0.177	-0.025	0.396	59.86	0.483	0.495	563	578	-0.099654	0.067474	59.8589	579	0.460751	0.0344311	55.8333	49.51	54.75	44.04	49.74	55.96	56.39	29.2	29.25	0.34884	0.2093	0.27907	0.16279	0.53846	0.46154	0.52	0.48	0.5625	0.4375	0.33333	0.66667	0.21951	0.21951	0.29268	0.26829	0.35714	0.64286	0.36111	0.30556
>lcl|AB179766.1_cds_BAD97694.1_1 [gene=	AB179766	Alternaria alternata AF-toxin biosynthesis gene cluster (Aft9-1, Aft10-1, Aft11-1, Aft12-1, AftR-2, Aft3-2), complete cds	0.3258	0.3213	0.3027	0.278	0.218	0.034	0.436	58.7	0.48	0.496	2899	3005	-0.197205	0.066889	58.6992	3006	0.437542	0.0200177	57.8035	49.58	56.19	42.75	49.8	57.9	58.01	30.29	30.44	0.3037	0.23333	0.32593	0.13704	0.42424	0.57576	0.51829	0.48171	0.51685	0.48315	0.4902	0.5098	0.2381	0.31746	0.31217	0.13228	0.51064	0.48936	0.29885	0.48276
>lcl|AB179766.1_cds_BAD97695.1_2 [gene=	AB179766	Alternaria alternata AF-toxin biosynthesis gene cluster (Aft9-1, Aft10-1, Aft11-1, Aft12-1, AftR-2, Aft3-2), complete cds	0.3428	0.3116	0.3125	0.2581	0.212	0.044	0.442	59.12	0.457	0.498	416	432	-0.116898	0.078704	59.1167	433	0.415525	0.0548119	56.5536	49.81	57.04	44.57	47.81	54.15	54.47	28	28.53	0.23684	0.23684	0.39474	0.13158	0.63636	0.36364	0.30769	0.69231	0.42424	0.57576	0.4	0.6	0.39474	0.21053	0.31579	0.07895	0.63636	0.36364	0.26923	0.53846
>lcl|AB179766.1_cds_BAD97696.1_3 [gene=	AB179766	Alternaria alternata AF-toxin biosynthesis gene cluster (Aft9-1, Aft10-1, Aft11-1, Aft12-1, AftR-2, Aft3-2), complete cds	0.3382	0.3043	0.2684	0.3343	0.196	-0.044	0.384	60.54	0.505	0.498	489	509	-0.24224	0.10609	60.535	510	0.49187	0.0441969	57.7649	49.67	55.49	41.18	52.35	55.63	55.99	29.15	28.96	0.2439	0.2439	0.36585	0.14634	0.625	0.375	0.65625	0.34375	0.48148	0.51852	0.5	0.5	0.17241	0.24138	0.31034	0.27586	0.72727	0.27273	0.33333	0.44444
>lcl|AB179766.1_cds_BAD97697.1_4 [gene=	AB179766	Alternaria alternata AF-toxin biosynthesis gene cluster (Aft9-1, Aft10-1, Aft11-1, Aft12-1, AftR-2, Aft3-2), complete cds	0.2857	0.3214	0.2906	0.3099	0.204	0.081	0.456	61	0.512	0.498	287	297	0.028956	0.070707	61	298	0.473333	0.0547918	60.0259	49.78	52.01	44.3	53.02	54.06	54.1	27.06	26.82	0.23077	0.26923	0.30769	0.19231	0.4	0.6	0.64286	0.35714	0.63636	0.36364	0.4	0.6	0.2	0.4	0.33333	0.06667	0.42857	0.57143	0.19048	0.52381
>lcl|AB179766.1_cds_BAD97698.1_5 [gene=	AB179766	Alternaria alternata AF-toxin biosynthesis gene cluster (Aft9-1, Aft10-1, Aft11-1, Aft12-1, AftR-2, Aft3-2), complete cds	0.306	0.3716	0.2364	0.3291	0.21	0.042	0.444	59.03	0.558	0.531	430	444	-0.364414	0.056306	59.0312	445	0.525346	0.0540088	59.7312	53.03	56.18	45.62	57.3	54.16	54.98	28.3	28.39	0.25	0.39286	0.14286	0.21429	0.47368	0.52632	0.48148	0.51852	0.47619	0.52381	0.27778	0.72222	0.125	0.28125	0.28125	0.3125	0.64286	0.35714	0.14286	0.5
>lcl|AB179766.1_cds_BAD97699.1_6 [gene=	AB179766	Alternaria alternata AF-toxin biosynthesis gene cluster (Aft9-1, Aft10-1, Aft11-1, Aft12-1, AftR-2, Aft3-2), complete cds	0.2685	0.358	0.2597	0.3088	0.247	0.136	0.493	56.03	0.552	0.544	288	296	-0.022635	0.077703	56.0276	297	0.5	0.105076	57.4492	54.32	59.6	47.14	56.23	49.97	50.85	26.76	26.2	0.1875	0.1875	0.28125	0.34375	0.25	0.75	0.35294	0.64706	0.46154	0.53846	0.28571	0.71429	0.16	0.56	0.24	0.04	0.33333	0.66667	0.21429	0.64286
>lcl|AB119280.1_cds_BAC84993.1_1 [gene=	AB119280	Alternaria alternata AFTS1 gene for aldo-keto reductase, complete cds	0.3497	0.3217	0.3213	0.2598	0.21	-0.013	0.409	60.02	0.455	0.48	347	366	-0.408197	0.079235	60.0239	367	0.450292	0.0628814	58.149	47.96	55.59	39.78	48.5	53.04	53.34	26.79	26.91	0.34483	0.17241	0.41379	0.06897	0.66667	0.33333	0.64286	0.35714	0.5	0.5	0.66667	0.33333	0.28571	0.38095	0.2381	0.09524	0.5	0.5	0.56522	0.21739
>lcl|AB015352.1_cds_BAA36589.1_1 [gene=	AB015352	Alternaria alternata gene for Akt2, complete cds	0.325	0.3	0.265	0.3587	0.179	-0.071	0.373	59.17	0.516	0.494	244	262	-0.307634	0.064885	59.1694	263	0.477477	0.10702	56.0185	49.18	49.43	43.35	54.75	51.42	52.29	25.83	24.97	0.23077	0.15385	0.46154	0.15385	1	0	0.57143	0.42857	0.25	0.75	0.25	0.75	0.21053	0.36842	0.42105	0	0.5	0.5	0.375	0.375
>lcl|AB015351.1_cds_BAA36588.1_1 [gene=	AB015351	Alternaria alternata gene for Akt1, complete cds	0.3172	0.3172	0.2882	0.3057	0.169	-0.06	0.377	59	0.497	0.499	563	578	-0.131142	0.067474	58.9979	579	0.484321	0.0359962	54.6439	49.91	54.4	44.21	51.12	55.37	53.79	28.82	28.83	0.27273	0.27273	0.27273	0.18182	0.57143	0.42857	0.55556	0.44444	0.5	0.5	0.38889	0.61111	0.175	0.25	0.3	0.275	0.35714	0.64286	0.30556	0.41667
>lcl|AB035494.1_cds_BAB07813.1_1 [gene=	AB035494	Alternaria alternata gene for Akt3-2, complete cds	0.2806	0.3715	0.2586	0.2944	0.24	0.117	0.486	59.05	0.545	0.528	288	296	-0.02973	0.070946	59.0513	297	0.515337	0.0805041	60.5657	52.75	55.89	46.8	55.56	52.27	52.79	28.28	28.28	0.2069	0.2069	0.34483	0.24138	0.66667	0.33333	0.375	0.625	0.5	0.5	0.38462	0.61538	0.2	0.56	0.2	0.04	0.16667	0.83333	0.16667	0.61111
>lcl|AB035493.1_cds_BAB07812.1_1 [gene=	AB035493	Alternaria alternata gene for AktR-2, complete cds	0.3017	0.3631	0.2516	0.3344	0.22	0.113	0.481	59.58	0.55	0.523	420	435	-0.31931	0.055172	59.5804	436	0.522168	0.0420549	57.4098	52.29	56.42	43.81	56.65	54.49	55.48	28.07	27.99	0.36	0.2	0.12	0.32	0.5	0.5	0.46429	0.53571	0.48	0.52	0.41176	0.58824	0.19231	0.19231	0.19231	0.42308	0.46667	0.53333	0.25	0.45
>lcl|AB035492.1_cds_BAB07811.1_1 [gene=	AB035492	Alternaria alternata gene for Akt3-1, complete cds	0.2773	0.3594	0.2532	0.3	0.253	0.126	0.486	56.46	0.549	0.544	288	296	-0.05	0.074324	56.4636	297	0.5	0.104535	58.4156	54.32	59.6	47.47	55.89	50.37	51.31	27.15	26.72	0.19355	0.19355	0.32258	0.29032	0.25	0.75	0.25	0.75	0.5	0.5	0.30769	0.69231	0.16667	0.54167	0.20833	0.08333	0.33333	0.66667	0.38462	0.53846
>lcl|AB035491.1_cds_BAB07810.1_1 [gene=	AB035491	Alternaria alternata gene for AktR-1, complete cds	0.3003	0.3774	0.2229	0.3428	0.217	0.058	0.455	57.69	0.573	0.54	429	444	-0.343694	0.04955	57.6898	445	0.531818	0.0680143	57.9712	53.93	56.63	46.29	58.88	52.97	53.87	28.48	28.37	0.27586	0.37931	0.17241	0.17241	0.42857	0.57143	0.46154	0.53846	0.47826	0.52174	0.29412	0.70588	0.12121	0.24242	0.27273	0.36364	0.69231	0.30769	0.14286	0.5
>lcl|AB015743.1_cds_BAA36503.1_1 [gene=	AB015743	Alternaria alternata gene for 1,3,8-trihydroxynaphthalene reductase, complete cds	0.2582	0.6009	0.1144	0.2663	0.343	0.185	0.541	37.15	0.694	0.577	255	267	-0.028464	0.071161	37.148	268	0.528985	0.458606	45.9926	57.46	58.58	43.28	70.52	34.27	39.58	18.64	20.23	0.28125	0.5	0.125	0.09375	0	1	0.33333	0.66667	0	1	0	1	0.45161	0.41935	0.12903	0	0	1	0.29412	0.64706
>lcl|AB000279.1_cds_BAA24352.1_1 [prote	AB000279	Alternaria alternata gene for Pol-like peptide, complete cds	0.2165	0.5335	0.3139	0.1967	0.218	0.078	0.464	45.88	0.585	0.523	532	551	-0.427949	0.107078	45.8849	552	0.578755	0.146245	50.3727	52.29	57.79	39.13	59.96	44.03	51.99	23.56	27.36	0.11111	0.58333	0.22222	0.08333	0.16667	0.83333	0.26829	0.73171	0.75	0.25	0.32353	0.67647	0.15625	0.25	0.40625	0.1875	0.33333	0.66667	0.27586	0.65517
>lcl|OK340047.1_cds_UCR17215.1_1 [gene=	OK340047	Alternaria alternata isolate BJ8 translation elongation factor1-alpha gene (ef) gene, complete cds	0.3125	0.625	0.0952	0.4444	0.404	0.133	0.52	*****	0.72	0.507	25	25	-0.588	0.08	59.6205	734	0.539185	0.0446648	61	50.67	48	32	72	14.8	18.57	5	6.4	0.2963	0.27778	0.22222	0.2037	0.42857	0.57143	0.52	0.48	0.41791	0.58209	0.30435	0.69565	0.17073	0.36585	0.2439	0.21951	0.56	0.44	0.26316	0.60526
>lcl|MT550844.1_cds_QXV44977.1_1 [prote	MT550844	Alternaria alternata isolate Z7 transcription factor TFIIH complex subunit tfb5 mRNA, complete cds	0.1224	0.5918	0.2545	0.3958	0.296	0.166	0.515	43.84	0.706	0.505	68	72	-0.645834	0.013889	58.1938	604	0.496644	0.0575578	60.2311	50.23	52.05	26.03	72.6	29.5	32.11	12.85	14.29	0.15385	0.4359	0.23077	0.17949	0.42857	0.57143	0.36842	0.63158	0.27273	0.72727	0.27273	0.72727	0.35593	0.27119	0.23729	0.13559	0.41667	0.58333	0.23529	0.64706
>lcl|MW798204.1_cds_QXF69080.1_1 [locus	MW798204	Alternaria alternata sesterfisherol (PTTS014) mRNA, complete cds	0.2931	0.3712	0.2464	0.3667	0.22	0.037	0.438	59.62	0.569	0.516	696	733	-0.442292	0.075034	53.6047	498	0.624	0.0844559	57.9695	51.54	58.45	37.19	58.99	56	56.6	29.51	29.21	0.12195	0.41463	0.2439	0.21951	0	1	0.57895	0.42105	0.5	0.5	0.47059	0.52941	0.39394	0.39394	0.09091	0.12121	0.6	0.4	0.25	0.625
>lcl|MW355621.1_cds_QSN08989.1_1 [gene=	MW355621	Alternaria alternata laccase (lac1) mRNA, complete cds	0.2982	0.4035	0.2601	0.2779	0.219	0.021	0.434	58.19	0.545	0.516	576	603	-0.356716	0.101161	33.8356	537	0.616788	0.489288	45.2545	51.6	55.13	43.05	56.62	53.8	53.89	29.1	28.89	0.44444	0.44444	0.01587	0.09524	0	1	0.28125	0.71875	0.025	0.975	0.2	0.8	0.44681	0.46809	0.08511	0	0.04762	0.95238	0.04167	0.95833
>lcl|MT547707.1_cds_QLH02033.1_1 [prote	MT547707	Alternaria alternata transcription factor TFIIH complex subunit mRNA, complete cds	0.2643	0.399	0.2168	0.3424	0.223	0.039	0.444	53.6	0.6	0.526	477	497	-0.266197	0.090543	30.5206	209	0.795455	0.566796	41.6831	52.54	51.41	44.58	61.65	51.06	53.46	26.23	27.77	0.26087	0.6087	0.04348	0.08696	0	0	0.26316	0.73684	0.03571	0.96429	0	1	0.09091	0.90909	0	0	0	1	0.13333	0.8
>lcl|MT184174.1_cds_QKI37361.1_1 [prote	MT184174	Alternaria alternata strain Z7 TFIIH subunit Tfb5 mRNA, complete cds	0.1224	0.5918	0.2545	0.3958	0.296	0.166	0.515	43.84	0.706	0.505	68	72	-0.645834	0.013889	31.7119	648	0.568452	0.520784	38.766	50.23	52.05	26.03	72.6	29.5	32.11	12.85	14.29	0.52542	0.38983	0.0678	0.01695	0.33333	0.66667	0.23256	0.76744	0.05556	0.94444	0	1	0.7069	0.22414	0.06897	0	0	1	0.13953	0.86047
>lcl|MT184175.1_cds_QKI37362.1_1 [prote	MT184175	Alternaria alternata subtilisin-like protease Prb1 mRNA, complete cds	0.236	0.6682	0.0498	0.2963	0.379	0.253	0.584	33.84	0.767	0.589	519	536	-0.450933	0.074627	59.556	433	0.463415	0.0563181	61	58.78	56.61	42.46	77.28	34.12	45.17	18.74	22.66	0.26087	0.26087	0.21739	0.26087	0.1	0.9	0.5	0.5	0.41176	0.58824	0.29167	0.70833	0.44444	0.27778	0.13889	0.13889	0.33333	0.66667	0.31818	0.36364
>lcl|MK803324.1_cds_QGA30432.1_1 [gene=	MK803324	Alternaria alternata strain C2 cytochrome b (cytb) gene, complete cds; mitochondrial	0.4543	0.1534	0.5299	0.0633	0.173	-0.076	0.353	33.88	0.185	0.324	363	379	0.765171	0.14248	36.5307	268	0.528985	0.452244	45.0446	32.38	39.9	35.49	21.76	34.01	45.18	16.47	24.33	0.3125	0.46875	0.125	0.09375	0	1	0.33333	0.66667	0	1	0	1	0.45161	0.41935	0.12903	0	0	1	0.35294	0.64706
>lcl|KX134679.1_cds_ANH21694.1_1 [prote	KX134679	Alternaria alternata clone 01 Ape1 mRNA, complete cds	0.1361	0.7619	0.0422	0.4305	0.319	0.099	0.495	30.52	0.868	0.619	204	208	-0.856731	0.019231	46.7069	186	0.575342	0.304995	56.6811	61.72	64.11	33.97	87.08	28.15	42.48	14.94	21.45	0.23529	0.29412	0.29412	0.17647	0	1	0.46667	0.53333	0.125	0.875	0.3	0.7	0.25	0.5	0.08333	0.16667	0	1	0.33333	0.66667
>lcl|HQ693484.1_cds_AET14831.1_1 [gene=	HQ693484	Alternaria alternata strain CBS 109803 heat shock protein 70 (hsp70) gene, complete cds	0.2788	0.6394	0.0469	0.2921	0.379	0.281	0.59	31.71	0.736	0.576	632	647	-0.369243	0.061824	46.8573	390	0.471963	0.156036	56.1795	57.51	57.41	41.05	74.07	31.67	43.52	16.28	21.87	0.28571	0.22449	0.2449	0.2449	0	1	0.33333	0.66667	0.14286	0.85714	0.26316	0.73684	0.22727	0.45455	0.27273	0.04545	0.875	0.125	0.29412	0.58824
>lcl|AB666460.1_cds_BAK64384.1_1 [gene=	AB666460	Alternaria alternata ALT7 gene for longevity assurance homolog 3, complete cds	0.3352	0.3631	0.2532	0.2832	0.225	0.099	0.467	59.56	0.516	0.488	409	432	0.1125	0.134259	46.8573	390	0.471963	0.156036	56.1795	48.73	53.35	38.8	54.04	54.18	54.94	28.21	28.31	0.28571	0.22449	0.2449	0.2449	0	1	0.33333	0.66667	0.14286	0.85714	0.26316	0.73684	0.22727	0.45455	0.27273	0.04545	0.875	0.125	0.29412	0.58824
>lcl|HM486909.1_cds_AEH76762.1_1 [gene=	HM486909	Alternaria alternata 1.3.8-trihydroxynaphthalene reductase (THR) gene, complete cds	0.2676	0.6009	0.1045	0.2663	0.359	0.206	0.553	36.53	0.694	0.577	255	267	-0.028464	0.071161	46.8318	390	0.469484	0.157353	56.0949	57.46	58.58	43.28	70.52	34	39.41	18.66	20.09	0.28571	0.22449	0.2449	0.2449	0	1	0.33333	0.66667	0.14286	0.85714	0.26316	0.73684	0.22727	0.45455	0.27273	0.04545	0.875	0.125	0.29412	0.58824
>lcl|HM486908.1_cds_AEH76761.1_1 [gene=	HM486908	Alternaria alternata scytalone dehydratase (SCD) gene, complete cds	0.2319	0.4928	0.1429	0.4701	0.284	0.045	0.462	46.71	0.711	0.56	173	185	-0.644865	0.12973	45.9703	343	0.502857	0.172602	55.2917	55.91	55.38	39.25	73.12	39.91	44.18	20.54	19.49	0.2973	0.2973	0.21622	0.18919	0	1	0.44444	0.55556	0.2381	0.7619	0.19048	0.80952	0.14286	0.57143	0.21429	0.07143	0	1	0.26667	0.6
>lcl|GU735423.1_cds_ADE44131.1_1 [gene=	GU735423	Alternaria alternata isolate SH-MIL-34s MAT1 (MAT1-1-1) gene, complete cds	0.3093	0.4444	0.2076	0.2316	0.248	0.116	0.487	46.86	0.564	0.546	374	389	-0.205913	0.089974	45.9099	343	0.502857	0.174162	55.6017	54.44	58.72	46.67	57.95	44.92	49.22	23.96	25.66	0.28947	0.28947	0.23684	0.18421	0	1	0.40741	0.59259	0.2381	0.7619	0.2381	0.7619	0.14286	0.57143	0.21429	0.07143	0	1	0.26667	0.6
>lcl|GU735422.1_cds_ADE44130.1_1 [gene=	GU735422	Alternaria alternata isolate SH-MIL-22s MAT1 (MAT1-1-1) gene, complete cds	0.3093	0.4444	0.2076	0.2316	0.248	0.116	0.487	46.86	0.564	0.546	374	389	-0.205913	0.089974	48.3997	390	0.478873	0.151868	55.9673	54.44	58.72	46.67	57.95	44.92	49.22	23.96	25.66	0.28571	0.22449	0.2449	0.2449	0.33333	0.66667	0.33333	0.66667	0.14286	0.85714	0.26316	0.73684	0.19048	0.47619	0.28571	0.04762	0.875	0.125	0.29412	0.58824
>lcl|GU735421.1_cds_ADE44129.1_1 [gene=	GU735421	Alternaria alternata isolate SH-MIL-11s MAT1 (MAT1-1-1) gene, complete cds	0.3093	0.4444	0.2083	0.2325	0.248	0.116	0.487	46.83	0.564	0.545	374	389	-0.213111	0.089974	48.3997	390	0.478873	0.151868	55.9673	54.36	58.72	46.41	57.95	44.89	49.09	23.96	25.58	0.28571	0.22449	0.2449	0.2449	0.33333	0.66667	0.33333	0.66667	0.14286	0.85714	0.26316	0.73684	0.19048	0.47619	0.28571	0.04762	0.875	0.125	0.29412	0.58824
>lcl|GU735414.1_cds_ADE44122.1_1 [gene=	GU735414	Alternaria alternata isolate SH-MIL-14s MAT1 (MAT1-2-1) gene, complete cds	0.3066	0.4672	0.196	0.2894	0.33	0.21	0.547	45.97	0.596	0.542	329	342	-0.445906	0.090643	45.9703	343	0.502857	0.172602	55.2917	54.13	58.89	42.27	61.22	43.98	48.04	24.59	25.19	0.2973	0.2973	0.21622	0.18919	0	1	0.44444	0.55556	0.2381	0.7619	0.19048	0.80952	0.14286	0.57143	0.21429	0.07143	0	1	0.26667	0.6
>lcl|GU735413.1_cds_ADE44121.1_1 [gene=	GU735413	Alternaria alternata isolate SH-MIL-13s MAT1 (MAT1-2-1) gene, complete cds	0.3029	0.4708	0.192	0.2936	0.335	0.219	0.553	45.91	0.602	0.545	329	342	-0.452924	0.090643	45.9099	343	0.502857	0.174162	55.6017	54.42	58.89	42.57	61.81	43.8	48.11	24.62	25.16	0.28947	0.28947	0.23684	0.18421	0	1	0.40741	0.59259	0.2381	0.7619	0.2381	0.7619	0.14286	0.57143	0.21429	0.07143	0	1	0.26667	0.6
>lcl|AB444180.1_cds_BAJ10517.1_1 [gene=	AB444180	Alternaria alternata MAT1-1-1 gene for mating type protein MAT1-1-1, complete cds, isolate: SH-MIL-34s	0.3093	0.4444	0.2049	0.2362	0.247	0.111	0.484	48.4	0.567	0.546	374	389	-0.198458	0.089974	48.3636	390	0.476415	0.153186	55.8832	54.44	58.46	46.67	58.21	45.61	49.89	23.86	25.51	0.28571	0.22449	0.2449	0.2449	0.33333	0.66667	0.33333	0.66667	0.14286	0.85714	0.26316	0.73684	0.19048	0.47619	0.28571	0.04762	0.875	0.125	0.29412	0.58824
>lcl|AB444177.1_cds_BAJ10514.1_1 [gene=	AB444177	Alternaria alternata MAT1-1-1 gene for mating type protein MAT1-1-1, complete cds, isolate: SH-MIL-22s	0.3093	0.4444	0.2049	0.2362	0.247	0.111	0.484	48.4	0.567	0.546	374	389	-0.198458	0.089974	36.0973	439	0.607143	0.44436	45.8867	54.44	58.46	46.67	58.21	45.61	49.89	23.86	25.51	0.31481	0.59259	0.05556	0.03704	0.33333	0.66667	0.24138	0.75862	0.125	0.875	0	1	0.48649	0.37838	0.13514	0	0	1	0.32143	0.67857
>lcl|AB444174.1_cds_BAJ10511.1_1 [gene=	AB444174	Alternaria alternata MAT1-2-1 gene for mating type protein MAT1-2-1, complete cds, isolate: SH-MIL-14s	0.3066	0.4672	0.196	0.2894	0.33	0.21	0.547	45.97	0.596	0.542	329	342	-0.445906	0.090643	41.4151	434	0.604	0.336897	50.7086	54.13	58.89	42.27	61.22	43.98	48.04	24.59	25.19	0.41935	0.48387	0.04839	0.04839	0.5	0.5	0.08696	0.91304	0.19444	0.80556	0.0625	0.9375	0.40909	0.5	0.09091	0	0.16667	0.83333	0.5	0.5
>lcl|AB444173.1_cds_BAJ10510.1_1 [gene=	AB444173	Alternaria alternata MAT1-2-1 gene for mating type protein MAT1-2-1, complete cds, isolate: SH-MIL-13s	0.3029	0.4708	0.192	0.2936	0.335	0.219	0.553	45.91	0.602	0.545	329	342	-0.452924	0.090643	47.819	169	0.671429	0.374343	56.1465	54.42	58.89	42.57	61.81	43.8	48.11	24.62	25.16	0.25	0.125	0.5	0.125	0	1	0.2	0.8	0.15385	0.84615	0.30769	0.69231	0.10526	0.78947	0.10526	0	0	0	0.5	0.5
>lcl|AB444172.1_cds_BAJ10509.1_1 [gene=	AB444172	Alternaria alternata MAT1-1-1 gene for mating type protein MAT1-1-1, complete cds, isolate: SH-MIL-11s	0.3093	0.4444	0.2056	0.237	0.247	0.111	0.484	48.36	0.567	0.545	374	389	-0.205656	0.089974	31.9472	158	0.617284	0.503141	48.2857	54.36	58.46	46.41	58.21	45.58	49.77	23.86	25.42	0.41176	0.52941	0.05882	0	0.2	0.8	0.08333	0.91667	0.33333	0.66667	0.11111	0.88889	0.30769	0.38462	0.30769	0	0	1	0.2	0.8
>lcl|U82437.2_cds_AAG42022.2_1 [protein	U82437	Alternaria alternata enolase mRNA, complete cds	0.2587	0.6541	0.0702	0.2803	0.329	0.161	0.523	36.1	0.735	0.578	426	438	-0.252055	0.073059	31.9472	158	0.617284	0.503141	48.2857	57.63	58.54	40.32	74.03	35.05	46.25	18.32	23.69	0.41176	0.52941	0.05882	0	0.2	0.8	0.08333	0.91667	0.33333	0.66667	0.11111	0.88889	0.30769	0.38462	0.30769	0	0	1	0.2	0.8
>lcl|U82634.1_cds_AAB40401.1_1 [protein	U82634	Alternaria alternata putative protein disulfide isomerase mRNA, complete cds	0.2571	0.5714	0.107	0.2903	0.273	0.101	0.489	41.42	0.7	0.59	427	433	-0.309931	0.062356	48.1021	235	0.68932	0.229709	59.0287	58.83	58.29	47.93	70.28	41.36	48.3	21.96	24.93	0.17391	0.34783	0.21739	0.26087	0.16667	0.83333	0.21053	0.78947	0.21429	0.78571	0.25	0.75	0.33333	0.55556	0.11111	0	0.28571	0.71429	0.42857	0.35714
>lcl|GQ414507.1_cds_ACY73852.1_1 [prote	GQ414507	Alternaria alternata glutathion peroxidase protein gene, complete cds	0.1833	0.6667	0.1545	0.359	0.314	0.1	0.491	41.06	0.748	0.546	163	168	-0.610714	0.119048	47.8933	235	0.699029	0.233001	58.3875	54.24	53.85	33.73	75.15	34.69	41.26	17.14	20.28	0.17391	0.34783	0.21739	0.26087	0.16667	0.83333	0.21053	0.78947	0.21429	0.78571	0.25	0.75	0.33333	0.55556	0.11111	0	0.28571	0.71429	0.42857	0.35714
>lcl|AF288160.1_cds_AAM90320.1_1 [prote	AF288160	Alternaria alternata Alt a 1 gene, complete cds	0.2331	0.7068	0.0625	0.1963	0.405	0.39	0.66	31.95	0.752	0.588	153	157	-0.230573	0.121019	56.2445	233	0.495652	0.149879	57.2123	58.44	52.53	47.47	75.32	31.51	44.77	16.14	22.04	0.46429	0.25	0.17857	0.10714	0	1	0.35714	0.64286	0.46667	0.53333	0.66667	0.33333	0.28571	0.14286	0.28571	0.28571	0	1	0	0.75
>lcl|U82633.1_cds_AAB40400.1_1 [protein	U82633	Alternaria alternata allergen Alt a I subunit mRNA, complete cds	0.2331	0.7068	0.0625	0.1963	0.405	0.39	0.66	31.95	0.752	0.588	153	157	-0.230573	0.121019	59.4297	1104	0.508993	0.0247066	59.83	58.44	52.53	47.47	75.32	31.51	44.77	16.14	22.04	0.26667	0.33333	0.27778	0.12222	0.44444	0.55556	0.48	0.52	0.49123	0.50877	0.46	0.54	0.16216	0.39189	0.18919	0.25676	0.48	0.52	0.37736	0.4717
>lcl|AB246047.1_cds_BAF69040.1_1 [gene=	AB246047	Alternaria alternata AarIGPD gene for imidazole glycerol phosphate dehydratase, complete cds	0.2021	0.5544	0.1488	0.3636	0.27	0.129	0.507	48.1	0.718	0.574	227	234	-0.396581	0.064103	59.4397	1577	0.475787	0.0236961	59.3724	57.16	57.45	41.7	72.34	43.01	51.45	21.64	25.28	0.28676	0.29412	0.26471	0.15441	0.34783	0.65217	0.55556	0.44444	0.43038	0.56962	0.40909	0.59091	0.30556	0.35185	0.24074	0.10185	0.52941	0.47059	0.34737	0.42105
>lcl|AB246046.1_cds_BAF69039.1_1 [gene=	AB246046	Alternaria alternata AatIGPD gene for imidazole glycerol phosphate dehydratase, complete cds	0.2021	0.5544	0.1429	0.3701	0.27	0.129	0.507	47.89	0.722	0.575	227	234	-0.396581	0.064103	57.9956	245	0.37069	0.10741	53.5726	57.3	57.45	41.7	72.77	42.91	51.31	21.56	25.12	0.52941	0.11765	0.23529	0.11765	0	0	0.63636	0.36364	0.33333	0.66667	0.66667	0.33333	0.3	0.4	0.2	0.1	0.4	0.6	0.33333	0.44444
>lcl|AB969680.1_cds_BBG74263.1_1 [prote	AB969680	Alternaria alternata DNA, AAL-toxin biosynthetic genes cluster, complete sequence, strain: As-27	0.2486	0.4335	0.3243	0.2707	0.22	0.069	0.467	56.24	0.546	0.552	227	232	-1.28362	0.051724	54.7787	2625	0.607719	0.0505394	59.2339	54.94	63.52	45.92	55.36	48.19	49.76	27.4	27.24	0.22261	0.36042	0.19788	0.21908	0.35135	0.64865	0.35135	0.64865	0.42857	0.57143	0.38889	0.61111	0.21782	0.4505	0.19802	0.13366	0.5125	0.4875	0.3169	0.52113
>lcl|AB969680.1_cds_BBG74264.1_2 [gene=	AB969680	Alternaria alternata DNA, AAL-toxin biosynthetic genes cluster, complete sequence, strain: As-27	0.3083	0.3769	0.2754	0.2632	0.219	0.044	0.438	59.43	0.518	0.509	1061	1103	-0.188667	0.078876	60.277	355	0.494565	0.0585877	58.7212	50.85	56.25	42.57	53.71	57.27	58.33	29.67	30.28	0.16216	0.27027	0.43243	0.13514	0.25	0.75	0.45833	0.54167	0.66667	0.33333	0.6	0.4	0.25	0.5	0.15	0.1	0.6	0.4	0.36842	0.47368
>lcl|AB969680.1_cds_BBG74265.1_3 [gene=	AB969680	Alternaria alternata DNA, AAL-toxin biosynthetic genes cluster, complete sequence, strain: As-27	0.3155	0.3253	0.2731	0.2851	0.197	0.028	0.422	59.44	0.5	0.499	1525	1576	0.218782	0.084391	60.7246	385	0.449495	0.0546919	56.4323	49.86	55.17	42.8	51.62	57.84	58.17	30.38	30.34	0.4	0.15	0.3	0.15	0.66667	0.33333	0.38095	0.61905	0.52	0.48	0.27273	0.72727	0.17143	0.4	0.2	0.22857	0.77778	0.22222	0.30769	0.46154
>lcl|AB969680.1_cds_BBG74266.1_4 [prote	AB969680	Alternaria alternata DNA, AAL-toxin biosynthetic genes cluster, complete sequence, strain: As-27	0.3824	0.2647	0.3333	0.3026	0.261	0.084	0.477	58	0.439	0.503	237	244	-0.861475	0.053279	58.6597	809	0.501241	0.0348318	58.9223	50.2	64.9	40.41	45.31	46.58	47.71	24.81	24.86	0.23377	0.36364	0.28571	0.11688	0.42105	0.57895	0.58974	0.41026	0.52083	0.47917	0.47368	0.52632	0.29091	0.27273	0.21818	0.21818	0.46667	0.53333	0.44186	0.4186
>lcl|AB969680.1_cds_BBG74267.1_5 [gene=	AB969680	Alternaria alternata DNA, AAL-toxin biosynthetic genes cluster, complete sequence, strain: As-27	0.1852	0.2997	0.2666	0.3986	0.155	0.027	0.42	55.88	0.601	0.573	2386	2530	-0.281423	0.073123	59.556	433	0.463415	0.0563181	61	56.2	61.14	45.18	62.29	54.38	57.99	28.88	30.17	0.26087	0.26087	0.21739	0.26087	0.1	0.9	0.5	0.5	0.41176	0.58824	0.29167	0.70833	0.44444	0.27778	0.13889	0.13889	0.33333	0.66667	0.31818	0.36364
>lcl|AB969680.1_cds_BBG74268.1_6 [gene=	AB969680	Alternaria alternata DNA, AAL-toxin biosynthetic genes cluster, complete sequence, strain: As-27	0.3033	0.3767	0.2993	0.2353	0.247	0.056	0.448	60.28	0.5	0.511	346	354	-0.051695	0.070621	59.9278	600	0.428571	0.034752	56.735	50.99	59.44	42.54	50.99	53.6	55.01	27.95	28.62	0.33898	0.30508	0.25424	0.10169	0.45455	0.54545	0.66667	0.33333	0.5	0.5	0.6	0.4	0.4	0.25714	0.2	0.14286	0.58333	0.41667	0.41176	0.32353
>lcl|AB969680.1_cds_BBG74269.1_7 [gene=	AB969680	Alternaria alternata DNA, AAL-toxin biosynthetic genes cluster, complete sequence, strain: As-27	0.3125	0.3031	0.3062	0.2918	0.212	0.03	0.434	60.72	0.48	0.507	373	384	-0.002865	0.0625	60.4661	216	0.455285	0.082378	53.123	50.56	57.14	45.19	49.35	54.02	54.02	27.74	27.8	0.19048	0.14286	0.28571	0.38095	0.5	0.5	0.55556	0.44444	0.4	0.6	0.57143	0.42857	0.58824	0.11765	0.17647	0.11765	1	0	0.33333	0.16667
>lcl|AB969680.1_cds_BBG74270.1_8 [gene=	AB969680	Alternaria alternata DNA, AAL-toxin biosynthetic genes cluster, complete sequence, strain: As-27	0.3308	0.3579	0.2732	0.2657	0.214	0.009	0.418	58.66	0.501	0.498	778	808	0.053837	0.091584	61	302	0.522876	0.0568111	61	49.81	55.62	41.78	52.04	55.77	56.54	28.22	28.67	0.27273	0.36364	0.13636	0.22727	0.6	0.4	0.42857	0.57143	0.5	0.5	0.38462	0.61538	0.26667	0.4	0.23333	0.1	0.33333	0.66667	0.375	0.5625
>lcl|AB969680.1_cds_BBG74271.1_9 [gene=	AB969680	Alternaria alternata DNA, AAL-toxin biosynthetic genes cluster, complete sequence, strain: As-27	0.3352	0.3631	0.2532	0.2832	0.225	0.099	0.467	59.56	0.516	0.488	409	432	0.1125	0.134259	60.1629	546	0.47541	0.0360809	58.826	48.73	53.35	38.8	54.04	54.18	54.94	28.21	28.31	0.2619	0.2381	0.2381	0.2619	0.28571	0.71429	0.6129	0.3871	0.5	0.5	0.58333	0.41667	0.26471	0.26471	0.23529	0.23529	0.41176	0.58824	0.34375	0.5
>lcl|AB969680.1_cds_BBG74272.1_10 [gene	AB969680	Alternaria alternata DNA, AAL-toxin biosynthetic genes cluster, complete sequence, strain: As-27	0.3483	0.2912	0.2998	0.2709	0.193	-0.017	0.4	59.93	0.456	0.497	577	599	-0.065443	0.086811	53.0674	865	0.408297	0.0984584	55.2263	49.72	55.33	46.17	47.67	56.19	54.91	28.83	29.13	0.39474	0.14474	0.27632	0.18421	0.5625	0.4375	0.42857	0.57143	0.08333	0.91667	0.42308	0.57692	0.19565	0.5	0.17391	0.13043	0.37931	0.62069	0.25	0.5
>lcl|AB969680.1_cds_BBG74273.1_11 [gene	AB969680	Alternaria alternata DNA, AAL-toxin biosynthetic genes cluster, complete sequence, strain: As-27	0.3187	0.2308	0.3041	0.3212	0.228	0.039	0.434	60.47	0.463	0.507	205	215	0.08093	0.074419	42.0615	767	0.731884	0.217588	45.9717	50.62	54.17	48.61	49.07	50.09	50.53	24.47	24.69	0.125	0.29688	0.23438	0.34375	0.2	0.8	0.20513	0.79487	0.2381	0.7619	0.29167	0.70833	0.12281	0.45614	0.19298	0.22807	0.17857	0.82143	0.09524	0.80952
>lcl|AB969680.1_cds_BBG74274.1_12 [gene	AB969680	Alternaria alternata DNA, AAL-toxin biosynthetic genes cluster, complete sequence, strain: As-27	0.3147	0.4024	0.2402	0.2676	0.239	0.094	0.476	61	0.541	0.538	292	301	-0.42691	0.076412	50.9498	252	0.494949	0.193132	55.9954	53.64	58.28	47.35	55.3	53.26	55.11	27.32	28.29	0.34615	0.11538	0.34615	0.19231	0	1	0.875	0.125	0.54545	0.45455	0.27273	0.72727	0.125	0.625	0.125	0.125	0.14286	0.85714	0.08333	0.5
[truncated: 65 more columns]
