# Supplementary material for: Comprehensive analysis of codon usage pattern in Withania somnifera and its associated pathogens: Meloidogyne incognita and Alternaria alternata
Source: Genetica. 2022 Apr 13;150(2):129–44. doi: 10.1007/s10709-022-00154-w (PMC9050767; doi:10.1007/s10709-022-00154-w)
Supplement: Supplementary file 2 — Supplementary file2 (XLSX 20 kb) [file 10709_2022_154_MOESM2_ESM.xlsx]

## Sheet: Withania
List of CDS excluded for CUB analysis along with their NCBI accessions belonging to Withania somnifera
Fasta header line	NCBI GenBank Accession	Defination	Reason for exclusion
>lcl|MG947139.1_cds_AWM67586.1_1 [gene=	MG947139	Withania somnifera PsbA (psbA) gene, partial cds; psbA-trnH intergenic spacer, complete sequence; and tRNA-His (trnH) gene, partial sequence; chloroplast	does not begin with a recognised start codon
>lcl|MK142783.1_cds_QFR99342.1_56 [gene	MK142783	Withania somnifera chloroplast clone 154386, complete genome	does not begin with a recognised start codon, has 12 internal stop codon(s), has 4 non translatable codon(s), is not terminated by a stop codon
>lcl|MK142783.1_cds_QFR99343.1_57 [gene	MK142783	Withania somnifera chloroplast clone 154386, complete genome	does not begin with a recognised start codon
>lcl|MK142783.1_cds_QFR99344.1_58 [gene	MK142783	Withania somnifera chloroplast clone 154386, complete genome	does not begin with a recognised start codon, has 8 internal stop codon(s), has 4 non translatable codon(s), is not terminated by a stop codon
>lcl|MK142783.1_cds_QFR99345.1_59 [gene	MK142783	Withania somnifera chloroplast clone 154386, complete genome	does not begin with a recognised start codon, has 13 internal stop codon(s), has 3 non translatable codon(s), is not terminated by a stop codon
>lcl|MK142783.1_cds_QFR99346.1_60 [gene	MK142783	Withania somnifera chloroplast clone 154386, complete genome	contains no amino acid with six synonymous codons
>lcl|MK142783.1_cds_QFR99347.1_61 [gene	MK142783	Withania somnifera chloroplast clone 154386, complete genome	does not begin with a recognised start codon
>lcl|MK142783.1_cds_QFR99348.1_62 [gene	MK142783	Withania somnifera chloroplast clone 154386, complete genome	has 8 internal stop codon(s)
>lcl|MK142783.1_cds_QFR99349.1_63 [gene	MK142783	Withania somnifera chloroplast clone 154386, complete genome	has 4 non translatable codon(s)
>lcl|MK142783.1_cds_QFR99350.1_64 [gene	MK142783	Withania somnifera chloroplast clone 154386, complete genome	is not terminated by a stop codon
>lcl|MK142783.1_cds_QFR99351.1_65 [gene	MK142783	Withania somnifera chloroplast clone 154386, complete genome	does not begin with a recognised start codon
>lcl|MK142783.1_cds_QFR99352.1_66 [gene	MK142783	Withania somnifera chloroplast clone 154386, complete genome	has 13 internal stop codon(s)
>lcl|MK142783.1_cds_QFR99353.1_67 [gene	MK142783	Withania somnifera chloroplast clone 154386, complete genome	has 3 non translatable codon(s)
>lcl|MK142783.1_cds_QFR99354.1_68 [gene	MK142783	Withania somnifera chloroplast clone 154386, complete genome	is not terminated by a stop codon
>lcl|MK142783.1_cds_QFR99355.1_69 [gene	MK142783	Withania somnifera chloroplast clone 154386, complete genome	contains no amino acids with 6 synonymous codons
>lcl|MK142783.1_cds_QFR99356.1_70 [gene	MK142783	Withania somnifera chloroplast clone 154386, complete genome	does not begin with a recognised start codon
>lcl|MK142783.1_cds_QFR99357.1_71 [gene	MK142783	Withania somnifera chloroplast clone 154386, complete genome	does not begin with a recognised start codon
>lcl|MK142783.1_cds_QFR99358.1_72 [gene	MK142783	Withania somnifera chloroplast clone 154386, complete genome	has 33 internal stop codon(s)
>lcl|MK142783.1_cds_QFR99359.1_73 [gene	MK142783	Withania somnifera chloroplast clone 154386, complete genome	has 4 non translatable codon(s)
>lcl|MK142783.1_cds_QFR99360.1_74 [gene	MK142783	Withania somnifera chloroplast clone 154386, complete genome	is not terminated by a stop codon
>lcl|MK142783.1_cds_QFR99361.1_75 [gene	MK142783	Withania somnifera chloroplast clone 154386, complete genome	does not begin with a recognised start codon
>lcl|MK142783.1_cds_QFR99362.1_76 [gene	MK142783	Withania somnifera chloroplast clone 154386, complete genome	has 5 internal stop codon(s)
>lcl|MK142783.1_cds_QFR99363.1_77 [gene	MK142783	Withania somnifera chloroplast clone 154386, complete genome	has 4 non translatable codon(s)
>lcl|MK142783.1_cds_QFR99364.1_78 [gene	MK142783	Withania somnifera chloroplast clone 154386, complete genome	is not terminated by a stop codon
>lcl|MK142783.1_cds_QFR99365.1_79 [gene	MK142783	Withania somnifera chloroplast clone 154386, complete genome	does not begin with a recognised start codon
>lcl|MK142783.1_cds_QFR99366.1_80 [gene	MK142783	Withania somnifera chloroplast clone 154386, complete genome	has 4 non translatable codon(s)
>lcl|MK142783.1_cds_QFR99367.1_81 [gene	MK142783	Withania somnifera chloroplast clone 154386, complete genome	does not begin with a recognised start codon
>lcl|MK142783.1_cds_QFR99368.1_82 [gene	MK142783	Withania somnifera chloroplast clone 154386, complete genome	has 22 internal stop codon(s)
>lcl|MK142783.1_cds_QFR99369.1_83 [gene	MK142783	Withania somnifera chloroplast clone 154386, complete genome	has 4 non translatable codon(s)
>lcl|NC_047245.1_cds_YP_009759895.1_55	NC_047245	Withania somnifera chloroplast, complete genome	does not begin with a recognised start codon
>lcl|NC_047245.1_cds_YP_009759896.1_56	NC_047245	Withania somnifera chloroplast, complete genome	has 8 internal stop codon(s), has 11 non translatable codon(s), is not terminated by a stop codon
>lcl|NC_047245.1_cds_YP_009759897.1_57	NC_047245	Withania somnifera chloroplast, complete genome	does not begin with a recognised start codon, has 6 internal stop codon(s), has 5 non translatable codon(s), is not terminated by a stop codon
>lcl|NC_047245.1_cds_YP_009759898.1_58	NC_047245	Withania somnifera chloroplast, complete genome	is not terminated by a stop codon
>lcl|NC_047245.1_cds_YP_009759899.1_59	NC_047245	Withania somnifera chloroplast, complete genome	does not begin with a recognised start codon, has 20 internal stop codon(s), has 4 non translatable codon(s), is not terminated by a stop codon
>lcl|NC_047245.1_cds_YP_009759900.1_60	NC_047245	Withania somnifera chloroplast, complete genome	does not begin with a recognised start codon, has 20 internal stop codon(s), has 4 non translatable codon(s), is not terminated by a stop codon
>lcl|NC_047245.1_cds_YP_009759901.1_61	NC_047245	Withania somnifera chloroplast, complete genome	does not begin with a recognised start codon, has 103 internal stop codon(s), has 4 non translatable codon(s), is not terminated by a stop codon
>lcl|NC_047245.1_cds_YP_009759902.1_62	NC_047245	Withania somnifera chloroplast, complete genome	does not begin with a recognised start codon, has 4 non translatable codon(s)
>lcl|NC_047245.1_cds_YP_009759903.1_63	NC_047245	Withania somnifera chloroplast, complete genome	does not begin with a recognised start codon, has 5 internal stop codon(s), has 4 non translatable codon(s), is not terminated by a stop codon
>lcl|NC_047245.1_cds_YP_009759904.1_64	NC_047245	Withania somnifera chloroplast, complete genome	does not begin with a recognised start codon, has 15 internal stop codon(s), has 5 non translatable codon(s), is not terminated by a stop codon
>lcl|NC_047245.1_cds_YP_009759905.1_65	NC_047245	Withania somnifera chloroplast, complete genome	does not begin with a recognised start codon
>lcl|NC_047245.1_cds_YP_009759906.1_66	NC_047245	Withania somnifera chloroplast, complete genome	does not begin with a recognised start codon, has 5 internal stop codon(s), has 4 non translatable codon(s), is not terminated by a stop codon
>lcl|NC_047245.1_cds_YP_009759907.1_67	NC_047245	Withania somnifera chloroplast, complete genome	does not begin with a recognised start codon, has 15 internal stop codon(s), has 5 non translatable codon(s), is not terminated by a stop codon
>lcl|NC_047245.1_cds_YP_009759908.1_68	NC_047245	Withania somnifera chloroplast, complete genome	does not begin with a recognised start codon, has 18 internal stop codon(s), has 4 non translatable codon(s), is not terminated by a stop codon
>lcl|NC_047245.1_cds_YP_009759909.1_69	NC_047245	Withania somnifera chloroplast, complete genome	does not begin with a recognised start codon, has 17 internal stop codon(s), has 4 non translatable codon(s), is not terminated by a stop codon
>lcl|NC_047245.1_cds_YP_009759910.1_70	NC_047245	Withania somnifera chloroplast, complete genome	does not begin with a recognised start codon, has 6 non translatable codon(s)
>lcl|NC_047245.1_cds_YP_009759911.1_71	NC_047245	Withania somnifera chloroplast, complete genome	does not begin with a recognised start codon, has 37 internal stop codon(s), has 4 non translatable codon(s), is not terminated by a stop codon
>lcl|NC_047245.1_cds_YP_009759912.1_72	NC_047245	Withania somnifera chloroplast, complete genome	does not begin with a recognised start codon, has 1 internal stop codon(s), has 4 non translatable codon(s), is not terminated by a stop codon
>lcl|NC_047245.1_cds_YP_009759913.1_73	NC_047245	Withania somnifera chloroplast, complete genome	does not begin with a recognised start codon, has 13 internal stop codon(s), has 4 non translatable codon(s), is not terminated by a stop codon
>lcl|NC_047245.1_cds_YP_009759914.1_74	NC_047245	Withania somnifera chloroplast, complete genome	contains no amino acids with 6 synonymous codons
>lcl|NC_047245.1_cds_YP_009759915.1_75	NC_047245	Withania somnifera chloroplast, complete genome	does not begin with a recognised start codon, has 6 internal stop codon(s), has 4 non translatable codon(s), is not terminated by a stop codon
>lcl|NC_047245.1_cds_YP_009759916.1_76	NC_047245	Withania somnifera chloroplast, complete genome	does not begin with a recognised start codon, has 5 internal stop codon(s), has 4 non translatable codon(s), is not terminated by a stop codon, contains no amino acids with 6 synonymous codons
>lcl|NC_047245.1_cds_YP_009759917.1_77	NC_047245	Withania somnifera chloroplast, complete genome	does not begin with a recognised start codon, has 7 internal stop codon(s), has 4 non translatable codon(s), is not terminated by a stop codon
>lcl|NC_047245.1_cds_YP_009759918.1_78	NC_047245	Withania somnifera chloroplast, complete genome	does not begin with a recognised start codon, has 15 internal stop codon(s), has 4 non translatable codon(s), is not terminated by a stop codon
>lcl|NC_047245.1_cds_YP_009759919.1_79	NC_047245	Withania somnifera chloroplast, complete genome	does not begin with a recognised start codon, has 9 internal stop codon(s), has 4 non translatable codon(s), is not terminated by a stop codon
>lcl|NC_047245.1_cds_YP_009759920.1_80	NC_047245	Withania somnifera chloroplast, complete genome	does not begin with a recognised start codon, has 15 internal stop codon(s), has 4 non translatable codon(s), is not terminated by a stop codon
>lcl|NC_047245.1_cds_YP_009759921.1_81	NC_047245	Withania somnifera chloroplast, complete genome	does not begin with a recognised start codon, has 11 internal stop codon(s), has 4 non translatable codon(s), is not terminated by a stop codon
>lcl|NC_047245.1_cds_YP_009759922.1_82	NC_047245	Withania somnifera chloroplast, complete genome	does not begin with a recognised start codon, has 24 internal stop codon(s), has 5 non translatable codon(s), is not terminated by a stop codon
>lcl|MN746302.1_cds_QIQ56505.1_54 [gene	MN746302	Withania somnifera chloroplast, complete genome	does not begin with a recognised start codon, has 8 internal stop codon(s), has 4 non translatable codon(s), is not terminated by a stop codon
>lcl|MN746302.1_cds_QIQ56506.1_55 [gene	MN746302	Withania somnifera chloroplast, complete genome	has 8 internal stop codon(s)
>lcl|MN746302.1_cds_QIQ56507.1_56 [gene	MN746302	Withania somnifera chloroplast, complete genome	has 4 non translatable codon(s)
>lcl|MN746302.1_cds_QIQ56508.1_57 [gene	MN746302	Withania somnifera chloroplast, complete genome	is not terminated by a stop codon
>lcl|MN746302.1_cds_QIQ56509.1_58 [gene	MN746302	Withania somnifera chloroplast, complete genome	does not begin with a recognised start codon
>lcl|MN746302.1_cds_QIQ56510.1_59 [gene	MN746302	Withania somnifera chloroplast, complete genome	contains no amino acids with 6 synonymous codons
>lcl|MN746302.1_cds_QIQ56511.1_60 [gene	MN746302	Withania somnifera chloroplast, complete genome	contains no amino acids with 4 synonymous codons
>lcl|MN746302.1_cds_QIQ56512.1_61 [gene	MN746302	Withania somnifera chloroplast, complete genome	does not begin with a recognised start codon
>lcl|MN746302.1_cds_QIQ56513.1_62 [gene	MN746302	Withania somnifera chloroplast, complete genome	is not terminated by a stop codon
>lcl|MN746302.1_cds_QIQ56514.1_63 [gene	MN746302	Withania somnifera chloroplast, complete genome	does not begin with a recognised start codon
>lcl|MN746302.1_cds_QIQ56515.1_64 [gene	MN746302	Withania somnifera chloroplast, complete genome	has 5 internal stop codon(s)
>lcl|MN746302.1_cds_QIQ56516.1_65 [gene	MN746302	Withania somnifera chloroplast, complete genome	has 4 non translatable codon(s)
>lcl|MN746302.1_cds_QIQ56517.1_66 [gene	MN746302	Withania somnifera chloroplast, complete genome	is not terminated by a stop codon
>lcl|MN746302.1_cds_QIQ56518.1_67 [gene	MN746302	Withania somnifera chloroplast, complete genome	does not begin with a recognised start codon
>lcl|MN746302.1_cds_QIQ56519.1_68 [gene	MN746302	Withania somnifera chloroplast, complete genome	has 49 internal stop codon(s)
>lcl|MN746302.1_cds_QIQ56520.1_69 [gene	MN746302	Withania somnifera chloroplast, complete genome	has 4 non translatable codon(s)
>lcl|MN746302.1_cds_QIQ56521.1_70 [gene	MN746302	Withania somnifera chloroplast, complete genome	is not terminated by a stop codon
>lcl|MN746302.1_cds_QIQ56522.1_71 [gene	MN746302	Withania somnifera chloroplast, complete genome	does not begin with a recognised start codon
>lcl|MN746302.1_cds_QIQ56523.1_72 [gene	MN746302	Withania somnifera chloroplast, complete genome	has 6 internal stop codon(s)
>lcl|MN746302.1_cds_QIQ56524.1_73 [gene	MN746302	Withania somnifera chloroplast, complete genome	has 4 non translatable codon(s)
>lcl|MN746302.1_cds_QIQ56525.1_74 [gene	MN746302	Withania somnifera chloroplast, complete genome	is not terminated by a stop codon
>lcl|MN746302.1_cds_QIQ56526.1_75 [gene	MN746302	Withania somnifera chloroplast, complete genome	does not begin with a recognised start codon
>lcl|MN746302.1_cds_QIQ56527.1_76 [gene	MN746302	Withania somnifera chloroplast, complete genome	has 50 internal stop codon(s)
>lcl|MN746302.1_cds_QIQ56528.1_77 [gene	MN746302	Withania somnifera chloroplast, complete genome	has 9 non translatable codon(s)
>lcl|MN746302.1_cds_QIQ56529.1_78 [gene	MN746302	Withania somnifera chloroplast, complete genome	is not terminated by a stop codon
>lcl|MN746302.1_cds_QIQ56530.1_79 [gene	MN746302	Withania somnifera chloroplast, complete genome	does not begin with a recognised start codon
>lcl|MN746302.1_cds_QIQ56531.1_80 [gene	MN746302	Withania somnifera chloroplast, complete genome	has 9 internal stop codon(s)
>lcl|MN746302.1_cds_QIQ56532.1_81 [gene	MN746302	Withania somnifera chloroplast, complete genome	has 4 non translatable codon(s)
>lcl|MN746302.1_cds_QIQ56533.1_82 [gene	MN746302	Withania somnifera chloroplast, complete genome	does not begin with a recognised start codon

## Sheet: Meloidogyne
List of CDS excluded for CUB analysis along with their NCBI accessions belonging to Meloidogyne incognita
Fasta header line	NCBI GenBank Accession	Defination	Reason for exclusion
>lcl|MT796124.1_cds_QPO24047.1_1 [gene=	MT796124	Meloidogyne incognita isolate Are02 cytochrome oxidase subunit II (COII) gene, partial cds; tRNA-His gene, complete sequence; and 16S large subunit ribosomal RNA gene, partial sequence; mitochondrial	does not begin with a recognised start codon, has 2 internal stop codon(s)
>lcl|MT212719.1_cds_QPF71294.1_1 [gene=	MT212719	Meloidogyne incognita isolate CN0008 cytochrome oxidase subunit II (COII) gene, partial cds; tRNA-His gene, complete sequence; and 16S ribosomal RNA gene, partial sequence; mitochondrial	does not begin with a recognised start codon, has 2 internal stop codon(s)
>lcl|MT212718.1_cds_QPF71293.1_1 [gene=	MT212718	Meloidogyne incognita isolate CN0007 cytochrome oxidase subunit II (COII) gene, partial cds; tRNA-His (trnH) gene, complete sequence; and 16S ribosomal RNA gene, partial sequence; mitochondrial	has 2 internal stop codon(s)
>lcl|MT066217.1_cds_QNG62241.1_1 [gene=	MT066217	Meloidogyne incognita isolate are01 cytochrome oxidase subunit II (COII) gene, partial cds; tRNA-His gene, complete sequence; and 16S ribosomal RNA gene, partial sequence; mitochondrial	does not begin with a recognised start codon, has 2 internal stop codon(s)
>lcl|MK861920.1_cds_QDQ69320.1_1 [gene=	MK861920	Meloidogyne incognita cytochrome oxidase subunit II (COII) gene, partial cds; tRNA-His gene, complete sequence; and 16S ribosomal RNA gene, partial sequence; mitochondrial	does not begin with a recognised start codon, has 2 internal stop codon(s)
>lcl|MF994520.1_cds_AXP79047.1_1 [prote	MF994520	Meloidogyne incognita putative secreted effector mRNA, complete cds	has 3 internal stop codon(s)
>lcl|KC237722.1_cds_AGF86396.1_1 [gene=	KC237722	Meloidogyne incognita IDA-like-1 precursor (IDL1) mRNA, complete cds	has 2 internal stop codon(s)
>lcl|AY134433.1_cds_AAN08580.1_1 [gene=	AY134433	Meloidogyne incognita putative esophageal gland cell secretory protein 14 (msp14) mRNA, complete cds	does not begin with a recognised start codon
>lcl|AY134432.1_cds_AAN08579.1_1 [gene=	AY134432	Meloidogyne incognita putative esophageal gland cell secretory protein 13 (msp13) mRNA, complete cds	last codon was partial
>lcl|AY134431.1_cds_AAN08578.1_1 [gene=	AY134431	Meloidogyne incognita putative esophageal gland cell secretory protein 12 (msp12) mRNA, complete cds	has 2 internal stop codon(s)
>lcl|AF531160.1_cds_AAQ10015.1_1 [gene=	AF531160	Meloidogyne incognita putative esophageal gland cell secretory protein 1 (msp1) mRNA, complete cds	does not begin with a recognised start codon
>lcl|AY422829.1_cds_AAR37367.1_1 [gene=	AY422829	Meloidogyne incognita putative esophageal gland cell secretory protein 36 (msp36) mRNA, complete cds	does not begin with a recognised start codon
>lcl|MT591034.1_cds_QPG92973.1_1 [prote	MT591034	Meloidogyne incognita candidate secreted effector mRNA, complete cds	has 1 internal stop codon(s)
>lcl|MK102802.1_cds_QCS35866.1_1 [gene=	MK102802	Meloidogyne incognita voucher TK100 cytochrome oxidase subunit II (COII) gene, partial cds; tRNA-His (trnH) gene, complete sequence; and 16S ribosomal RNA gene, partial sequence; mitochondrial	has 2 internal stop codon(s)
>lcl|MK102801.1_cds_QCS35865.1_1 [gene=	MK102801	Meloidogyne incognita voucher TK114 cytochrome oxidase subunit II (COII) gene, partial cds; tRNA-His (trnH) gene, complete sequence; and 16S ribosomal RNA gene, partial sequence; mitochondrial	has 2 internal stop codon(s)
>lcl|MK102800.1_cds_QCS35864.1_1 [gene=	MK102800	Meloidogyne incognita voucher RT79 cytochrome oxidase subunit II (COII) gene, partial cds; tRNA-His (trnH) gene, complete sequence; and 16S ribosomal RNA gene, partial sequence; mitochondrial	does not begin with a recognised start codon, has 2 internal stop codon(s)
>lcl|MK102799.1_cds_QCS35863.1_1 [gene=	MK102799	Meloidogyne incognita voucher RT70 cytochrome oxidase subunit II (COII) gene, partial cds; tRNA-His (trnH) gene, complete sequence; and 16S ribosomal RNA gene, partial sequence; mitochondrial	has 2 internal stop codon(s)
>lcl|MK102798.1_cds_QCS35862.1_1 [gene=	MK102798	Meloidogyne incognita voucher RT75 cytochrome oxidase subunit II (COII) gene, partial cds; tRNA-His (trnH) gene, complete sequence; and 16S ribosomal RNA gene, partial sequence; mitochondrial	does not begin with a recognised start codon
>lcl|MN166622.1_cds_QEG53533.1_1 [prote	MN166622	Meloidogyne incognita isolate YQY5 cytochrome oxidase subunit II gene, partial cds; tRNA-His gene, complete sequence; and 16S ribosomal RNA gene, partial sequence; mitochondrial	does not begin with a recognised start codon, has 2 internal stop codon(s), contains no amino acids with 4 synonymous codons
>lcl|MN156469.1_cds_QEG53532.1_1 [prote	MN156469	Meloidogyne incognita isolate YQY4 cytochrome oxidase subunit II gene, partial cds; tRNA-His gene, complete sequence; and 16S ribosomal RNA gene, partial sequence; mitochondrial	does not begin with a recognised start codon, has 2 internal stop codon(s), contains no amino acids with 4 synonymous codons
>lcl|MN103539.1_cds_QEG53531.1_1 [prote	MN103539	Meloidogyne incognita isolate YQY3 cytochrome oxidase subunit II gene, partial cds; tRNA-His gene, complete sequence; and 16S ribosomal RNA gene, partial sequence; mitochondrial	does not begin with a recognised start codon, contains no amino acids with 4 synonymous codons
>lcl|MK460552.1_cds_QBZ36144.1_1 [gene=	MK460552	Meloidogyne incognita isolate UPLB-Msp6 cytochrome oxidase subunit II (COII) gene, partial cds; tRNA-His gene, complete sequence; and 16S ribosomal RNA gene, partial sequence; mitochondrial	has 2 internal stop codon(s)
>lcl|MK460551.1_cds_QBZ36143.1_1 [gene=	MK460551	Meloidogyne incognita isolate UPLB-Msp5 cytochrome oxidase subunit II (COII) gene, partial cds; tRNA-His gene, complete sequence; and 16S ribosomal RNA gene, partial sequence; mitochondrial	has 2 internal stop codon(s)
>lcl|MK460550.1_cds_QBZ36142.1_1 [gene=	MK460550	Meloidogyne incognita isolate UPLB-Msp4 cytochrome oxidase subunit II (COII) gene, partial cds; tRNA-His gene, complete sequence; and 16S ribosomal RNA gene, partial sequence; mitochondrial	has 2 internal stop codon(s)
>lcl|MK460549.1_cds_QBZ36141.1_1 [gene=	MK460549	Meloidogyne incognita isolate UPLB-Msp3 cytochrome oxidase subunit II (COII) gene, partial cds; tRNA-His gene, complete sequence; and 16S ribosomal RNA gene, partial sequence; mitochondrial	does not begin with a recognised start codon, has 2 internal stop codon(s)
>lcl|MK033435.1_cds_QBF53430.1_1 [gene=	MK033435	Meloidogyne incognita isolate 5053 cytochrome oxidase subunit II (COII) gene, partial cds; tRNA-His gene, complete sequence; and 16S ribosomal RNA gene, partial sequence; mitochondrial	does not begin with a recognised start codon, has 2 internal stop codon(s)
>lcl|MK033434.1_cds_QBF53429.1_1 [gene=	MK033434	Meloidogyne incognita isolate 4531 cytochrome oxidase subunit II (COII) gene, partial cds; tRNA-His gene, complete sequence; and 16S ribosomal RNA gene, partial sequence; mitochondrial	does not begin with a recognised start codon, has 2 internal stop codon(s)
>lcl|MK033433.1_cds_QBF53428.1_1 [gene=	MK033433	Meloidogyne incognita isolate 4345 cytochrome oxidase subunit II (COII) gene, partial cds; tRNA-His gene, complete sequence; and 16S ribosomal RNA gene, partial sequence; mitochondrial	does not begin with a recognised start codon, has 2 internal stop codon(s)
>lcl|MK033432.1_cds_QBF53427.1_1 [gene=	MK033432	Meloidogyne incognita isolate V7 cytochrome oxidase subunit II (COII) gene, partial cds; tRNA-His gene, complete sequence; and 16S ribosomal RNA gene, partial sequence; mitochondrial	does not begin with a recognised start codon, has 2 internal stop codon(s)
>lcl|MK033431.1_cds_QBF53426.1_1 [gene=	MK033431	Meloidogyne incognita isolate 4053 cytochrome oxidase subunit II (COII) gene, partial cds; tRNA-His gene, complete sequence; and 16S ribosomal RNA gene, partial sequence; mitochondrial	has 2 internal stop codon(s)
>lcl|MK033430.1_cds_QBF53425.1_1 [gene=	MK033430	Meloidogyne incognita isolate 3833 cytochrome oxidase subunit II (COII) gene, partial cds; tRNA-His gene, complete sequence; and 16S ribosomal RNA gene, partial sequence; mitochondrial	does not begin with a recognised start codon, has 2 internal stop codon(s)
>lcl|MK033429.1_cds_QBF53424.1_1 [gene=	MK033429	Meloidogyne incognita isolate 3843 cytochrome oxidase subunit II (COII) gene, partial cds; tRNA-His gene, complete sequence; and 16S ribosomal RNA gene, partial sequence; mitochondrial	does not begin with a recognised start codon, has 2 internal stop codon(s)
>lcl|MG780832.1_cds_AYE57024.1_1 [gene=	MG780832	Meloidogyne incognita receptor-type guanylate cyclase gcy-2 (odr-1) mRNA, complete cds	does not begin with a recognised start codon
>lcl|KX907751.1_cds_ASX95028.1_1 [prote	KX907751	Meloidogyne incognita candidate secreted effector Minc04712 mRNA, complete cds	has 91 internal stop codon(s)
>lcl|KX907750.1_cds_ASX95027.1_1 [prote	KX907750	Meloidogyne incognita candidate secreted effector Minc04572 mRNA, complete cds	has 15 non translatable codon(s)
>lcl|KX907749.1_cds_ASX95026.1_1 [prote	KX907749	Meloidogyne incognita candidate secreted effector Minc03750 mRNA, complete cds	is not terminated by a stop codon
>lcl|KX907748.1_cds_ASX95025.1_1 [prote	KX907748	Meloidogyne incognita candidate secreted effector Minc03471 mRNA, complete cds	does not begin with a recognised start codon
>lcl|KX907747.1_cds_ASX95024.1_1 [prote	KX907747	Meloidogyne incognita candidate secreted effector Minc03314 mRNA, complete cds	has 2 internal stop codon(s)
>lcl|KX907746.1_cds_ASX95023.1_1 [prote	KX907746	Meloidogyne incognita candidate secreted effector Minc01681 mRNA, complete cds	does not begin with a recognised start codon
>lcl|KX907745.1_cds_ASX95022.1_1 [prote	KX907745	Meloidogyne incognita candidate secreted effector Minc01625 mRNA, complete cds	has 2 internal stop codon(s)
>lcl|KX907744.1_cds_ASX95021.1_1 [prote	KX907744	Meloidogyne incognita candidate secreted effector Minc00672 mRNA, complete cds	does not begin with a recognised start codon
>lcl|KX907743.1_cds_ASX95020.1_1 [prote	KX907743	Meloidogyne incognita candidate secreted effector Minc00331 mRNA, complete cds	has 2 internal stop codon(s)
>lcl|KX907742.1_cds_ASX95019.1_1 [prote	KX907742	Meloidogyne incognita candidate secreted effector Minc00328 mRNA, complete cds	does not begin with a recognised start codon
>lcl|KX907741.1_cds_ASX95018.1_1 [prote	KX907741	Meloidogyne incognita candidate secreted effector Minc02654 mRNA, complete cds	has 2 internal stop codon(s)
>lcl|MH152335.1_cds_AWY10755.1_1 [prote	MH152335	Meloidogyne incognita isolate SYGJ02 cytochrome oxidase subunit II (COII) gene, partial cds; tRNA-His gene, complete sequence; and 16S ribosomal RNA gene, partial sequence; mitochondrial	does not begin with a recognised start codon, has 2 internal stop codon(s)
>lcl|MH152334.1_cds_AWY10754.1_1 [prote	MH152334	Meloidogyne incognita isolate SYGJ01 cytochrome oxidase subunit II (COII) gene, partial cds; tRNA-His gene, complete sequence; and 16S ribosomal RNA gene, partial sequence; mitochondrial	does not begin with a recognised start codon, has 2 internal stop codon(s)
>lcl|MH152333.1_cds_AWY10753.1_1 [prote	MH152333	Meloidogyne incognita isolate SJGJ02 cytochrome oxidase subunit II (COII) gene, partial cds; tRNA-His gene, complete sequence; and 16S ribosomal RNA gene, partial sequence; mitochondrial	does not begin with a recognised start codon, has 2 internal stop codon(s)
>lcl|MH152332.1_cds_AWY10752.1_1 [prote	MH152332	Meloidogyne incognita isolate SJGJ01 cytochrome oxidase subunit II (COII) gene, partial cds; tRNA-His gene, complete sequence; and 16S ribosomal RNA gene, partial sequence; mitochondrial	does not begin with a recognised start codon, has 2 internal stop codon(s)
>lcl|MF043913.1_cds_ATS17388.1_1 [gene=	MF043913	Meloidogyne incognita isolate GHMI cytochrome c oxidase subunit 2 (cox2) gene, partial cds; tRNA-His gene, complete sequence; and 16S ribosomal RNA gene, partial sequence; mitochondrial	does not begin with a recognised start codon, has 2 internal stop codon(s), contains no amino acids with 4 synonymous codons
>lcl|AY635611.1_cds_AAV87206.1_1 [gene=	AY635611	Meloidogyne incognita cytochrome oxidase subunit II (COII) gene, partial cds; tRNA-His gene, complete sequence; and 16S ribosomal RNA gene, partial sequence; mitochondrial	does not begin with a recognised start codon, last codon was partial
>lcl|FJ159616.1_cds_ACS26190.1_1 [prote	FJ159616	Meloidogyne incognita isolate 9 cytochrome c oxidase subunit II gene, partial cds; tRNA-His gene, complete sequence; and 16S ribosomal RNA gene, partial sequence; mitochondrial	does not begin with a recognised start codon, has 2 internal stop codon(s)
>lcl|FJ159614.1_cds_ACS26188.1_1 [prote	FJ159614	Meloidogyne incognita isolate 15 cytochrome c oxidase subunit II gene, partial cds; tRNA-His gene, complete sequence; and 16S ribosomal RNA gene, partial sequence; mitochondrial	does not begin with a recognised start codon, has 2 internal stop codon(s)
>lcl|KF993635.1_cds_AKA95369.1_1 [gene=	KF993635	Meloidogyne incognita isolate Mi cytochrome oxidase subunit II (COII) gene, partial cds; tRNA-His gene, complete sequence; and 16S ribosomal RNA gene, partial sequence; mitochondrial	does not begin with a recognised start codon, has 1 internal stop codon(s), last codon was partial
>lcl|KP306537.1_cds_AJL35069.1_1 [gene=	KP306537	Meloidogyne incognita strain OMC2 cytochrome oxidase subunit II (COII) gene, partial cds; tRNA-His gene, complete sequence; and 16S ribosomal RNA gene, partial sequence; mitochondrial	does not begin with a recognised start codon, has 2 internal stop codon(s)
>lcl|KP306536.1_cds_AJL35068.1_1 [gene=	KP306536	Meloidogyne incognita strain OMC1 cytochrome oxidase subunit II (COII) gene, partial cds; tRNA-His gene, complete sequence; and 16S ribosomal RNA gene, partial sequence; mitochondrial	does not begin with a recognised start codon, has 2 internal stop codon(s)
>lcl|KP306535.1_cds_AJL35067.1_1 [gene=	KP306535	Meloidogyne incognita strain PPC1 cytochrome oxidase subunit II (COII) gene, partial cds; tRNA-His gene, complete sequence; and 16S ribosomal RNA gene, partial sequence; mitochondrial	does not begin with a recognised start codon, has 2 internal stop codon(s)
>lcl|KP001571.1_cds_AJG01759.1_1 [gene=	KP001571	Meloidogyne incognita isolate incognita5 cytochrome oxidase subunit II (COII) gene, partial cds; tRNA-His gene, complete sequence; and 16S ribosomal RNA gene, partial sequence; mitochondrial	does not begin with a recognised start codon, has 2 internal stop codon(s)
>lcl|KP001570.1_cds_AJG01758.1_1 [gene=	KP001570	Meloidogyne incognita isolate incognita4 cytochrome oxidase subunit II (COII) gene, partial cds; tRNA-His gene, complete sequence; and 16S ribosomal RNA gene, partial sequence; mitochondrial	does not begin with a recognised start codon, has 2 internal stop codon(s)
>lcl|KP001569.1_cds_AJG01757.1_1 [gene=	KP001569	Meloidogyne incognita isolate incognita3 cytochrome oxidase subunit II (COII) gene, partial cds; tRNA-His gene, complete sequence; and 16S ribosomal RNA gene, partial sequence; mitochondrial	does not begin with a recognised start codon, has 2 internal stop codon(s)
>lcl|KP001568.1_cds_AJG01756.1_1 [gene=	KP001568	Meloidogyne incognita isolate incognita2 cytochrome oxidase subunit II (COII) gene, partial cds; tRNA-His gene, complete sequence; and 16S ribosomal RNA gene, partial sequence; mitochondrial	does not begin with a recognised start codon, has 2 internal stop codon(s)
>lcl|KP001567.1_cds_AJG01755.1_1 [gene=	KP001567	Meloidogyne incognita isolate incognita1 cytochrome oxidase subunit II (COII) gene, partial cds; tRNA-His gene, complete sequence; and 16S ribosomal RNA gene, partial sequence; mitochondrial	does not begin with a recognised start codon, has 2 internal stop codon(s)
>lcl|KM921802.1_cds_AJG01754.1_1 [gene=	KM921802	Meloidogyne incognita cytochrome oxidase subunit II (COII) gene, partial cds; tRNA-His gene, complete sequence; and 16S ribosomal RNA gene, partial sequence; mitochondrial	does not begin with a recognised start codon, has 2 internal stop codon(s)
>lcl|KC287199.1_cds_AGH20690.1_1 [gene=	KC287199	Meloidogyne incognita isolate MeloSA73 cytochrome oxidase subunit II (COII) gene, partial cds; tRNA-His gene, complete sequence; and 16S ribosomal RNA gene, partial sequence; mitochondrial	does not begin with a recognised start codon, has 2 internal stop codon(s)
>lcl|KC287198.1_cds_AGH20689.1_1 [gene=	KC287198	Meloidogyne incognita isolate MeloSA44 cytochrome oxidase subunit II (COII) gene, partial cds; tRNA-His gene, complete sequence; and 16S ribosomal RNA gene, partial sequence; mitochondrial	does not begin with a recognised start codon, has 2 internal stop codon(s)
>lcl|JX987327.1_cds_AGC59997.1_1 [gene=	JX987327	Meloidogyne incognita isolate MeloSA64 cytochrome oxidase subunit II (COII) gene, partial cds; tRNA-His gene, complete sequence; and 16S ribosomal RNA gene, partial sequence; mitochondrial	does not begin with a recognised start codon, has 2 internal stop codon(s)
>lcl|JX100438.1_cds_AFO84059.1_1 [gene=	JX100438	Meloidogyne incognita strain YJ cytochrome oxidase subunit II (COII) gene, partial cds; tRNA-His gene, complete sequence; and 16S ribosomal RNA gene, partial sequence; mitochondrial	does not begin with a recognised start codon, has 2 internal stop codon(s)
>lcl|DQ087264.1_cds_AAZ77751.1_1 [gene=	DQ087264	Meloidogyne incognita parasitism protein 16D10 (16D10) gene, complete cds	has 3 internal stop codons.
>lcl|LC547506.1_cds_BCF79771.1_1 [gene=	LC547506	Meloidogyne incognita mitochondrial genes for cytochrome c oxidase subunit II, tRNA-His, 16S rRNA, partial and complete sequence	does not begin with a recognised start codon, has 2 internal stop codon(s)
>lcl|NC_024097.1_cds_YP_009029735.1_2 [	NC_024097	Meloidogyne incognita mitochondrion, complete genome	does not begin with a recognised start codon, has 9 internal stop codon(s), has 4 non translatable codon(s), is not terminated by a stop codon
>lcl|NC_024097.1_cds_YP_009029736.1_3 [	NC_024097	Meloidogyne incognita mitochondrion, complete genome	does not begin with a recognised start codon, has 42 internal stop codon(s), has 3 non translatable codon(s), is not terminated by a stop codon
>lcl|NC_024097.1_cds_YP_009029737.1_4 [	NC_024097	Meloidogyne incognita mitochondrion, complete genome	does not begin with a recognised start codon, has 53 internal stop codon(s), has 3 non translatable codon(s), is not terminated by a stop codon
>lcl|NC_024097.1_cds_YP_009029738.1_5 [	NC_024097	Meloidogyne incognita mitochondrion, complete genome	has 7 internal stop codons.
>lcl|NC_024097.1_cds_YP_009029739.1_6 [	NC_024097	Meloidogyne incognita mitochondrion, complete genome	does not begin with a recognised start codon
>lcl|NC_024097.1_cds_YP_009029740.1_7 [	NC_024097	Meloidogyne incognita mitochondrion, complete genome	does not begin with a recognised start codon, has 3 internal stop codon(s)
>lcl|NC_024097.1_cds_YP_009029741.1_8 [	NC_024097	Meloidogyne incognita mitochondrion, complete genome	does not begin with a recognised start codon, has 3 internal stop codon(s)
>lcl|NC_024097.1_cds_YP_009029742.1_9 [	NC_024097	Meloidogyne incognita mitochondrion, complete genome	does not begin with a recognised start codon, has 31 internal stop codon(s), has 2 non-translatable codons, is not terminated by a stop codon
>lcl|NC_024097.1_cds_YP_009029743.1_10	NC_024097	Meloidogyne incognita mitochondrion, complete genome	has 4 internal stop codon(s)
>lcl|NC_024097.1_cds_YP_009029744.1_11	NC_024097	Meloidogyne incognita mitochondrion, complete genome	has 2 internal stop codon(s)
>lcl|NC_024097.1_cds_YP_009029745.1_12	NC_024097	Meloidogyne incognita mitochondrion, complete genome	does not begin with a recognised start codon, has 72 internal stop codon(s), has 6 non-translatable codons, is not terminated by a stop codon
>lcl|KJ476151.1_cds_AHY20099.1_2 [gene=	KJ476151	Meloidogyne incognita mitochondrion, complete genome	does not begin with a recognised start codon
>lcl|KJ476151.1_cds_AHY20100.1_3 [gene=	KJ476151	Meloidogyne incognita mitochondrion, complete genome	has 9 internal stop codon(s)
>lcl|KJ476151.1_cds_AHY20101.1_4 [gene=	KJ476151	Meloidogyne incognita mitochondrion, complete genome	last codon was partial
>lcl|KJ476151.1_cds_AHY20102.1_5 [gene=	KJ476151	Meloidogyne incognita mitochondrion, complete genome	has 2 internal stop codon(s) , last codon was partial
>lcl|KJ476151.1_cds_AHY20103.1_6 [gene=	KJ476151	Meloidogyne incognita mitochondrion, complete genome	has 5 internal stop codon(s) , last codon was partial
>lcl|KJ476151.1_cds_AHY20104.1_7 [gene=	KJ476151	Meloidogyne incognita mitochondrion, complete genome	has 7 internal stop codon(s)
>lcl|KJ476151.1_cds_AHY20105.1_8 [gene=	KJ476151	Meloidogyne incognita mitochondrion, complete genome	does not begin with a recognised start codon, has 3 internal stop codon(s)
>lcl|KJ476151.1_cds_AHY20106.1_9 [gene=	KJ476151	Meloidogyne incognita mitochondrion, complete genome	does not begin with a recognised start codon, has 3 internal stop codon(s)
>lcl|KJ476151.1_cds_AHY20107.1_10 [gene	KJ476151	Meloidogyne incognita mitochondrion, complete genome	has 7 internal stop codon(s) , last codon was partial
>lcl|KJ476151.1_cds_AHY20108.1_11 [gene	KJ476151	Meloidogyne incognita mitochondrion, complete genome	has 4 internal stop codon(s)
>lcl|KJ476151.1_cds_AHY20109.1_12 [gene	KJ476151	Meloidogyne incognita mitochondrion, complete genome	has 2 internal stop codon(s)
>lcl|KJ476151.1_cds_AHY20109.1_13 [gene	KJ476151	Meloidogyne incognita mitochondrion, complete genome	does not begin with a recognised start codon, has 8 internal stop codon(s), last codon was partial
>lcl|KJ476151.1_cds_AHY20109.1_14 [gene	KJ476151	Meloidogyne incognita mitochondrion, complete genome	is not terminated by a stop codon
>lcl|JQ701796.1_cds_AFJ54350.1_1 [gene=	JQ701796	Meloidogyne incognita acetylcholinesterase (ace-2) mRNA, partial cds	last codon was partial
>lcl|FJ456887.1_cds_ACJ72213.1_1 [prote	FJ456887	Meloidogyne incognita npr-2 mRNA, partial cds	does not begin with a recognised start codon
>lcl|JQ284070.1_cds_AFG25459.1_1 [prote	JQ284070	Meloidogyne incognita f49c12 mRNA, partial cds	last codon was partial
>lcl|JQ284067.1_cds_AFG25456.1_1 [prote	JQ284067	Meloidogyne incognita f36a2 mRNA, partial cds	does not begin with a recognised start codon, is not terminated by a stop codon
>lcl|JQ284063.1_cds_AFG25452.1_1 [prote	JQ284063	Meloidogyne incognita c34b2.8 mRNA, partial cds	last codon was partial
>lcl|JQ284061.1_cds_AFG25450.1_1 [prote	JQ284061	Meloidogyne incognita t04g9.4 mRNA, partial cds	does not begin with a recognised start codon, has 3 internal stop codon(s)
>lcl|JQ284059.1_cds_AFG25448.1_1 [prote	JQ284059	Meloidogyne incognita mep-1 mRNA, partial cds	is not terminated by a stop codon
>lcl|JQ284058.1_cds_AFG25447.1_1 [prote	JQ284058	Meloidogyne incognita inx-6 mRNA, partial cds	does not begin with a recognised start codon
>lcl|Z24734.1_cds_CAA80860.1_1 [gene=Le	Z24734	M.incognita Lemmi5 mRNA, complete CDS	does not begin with a recognised start codon, has 5 internal stop codon(s), has 4 non-translatable codons, is not terminated by a stop codon

## Sheet: Alternaria
List of CDS excluded for CUB analysis along with their NCBI accessions belonging to Alternaria alternata
Fasta header line	NCBI GenBank Accession	Defination	Reason for exclusion
>lcl|AB969680.1_cds_BBG74274.1_13 [gene	AB969680	Alternaria alternata DNA, AAL-toxin biosynthetic genes cluster, complete sequence, strain: As-27	does not begin with a recognised start codon, has 94 internal stop codon(s), has 4 non translatable codon(s), is not terminated by a stop codon
>lcl|AB969680.1_cds_BBG74276.1_14 [prot	AB969680	Alternaria alternata DNA, AAL-toxin biosynthetic genes cluster, complete sequence, strain: As-27	does not begin with a recognised start codon, has 1 non translatable codon(s)
>lcl|AB969680.1_cds_BBG74277.1_15 [gene	AB969680	Alternaria alternata DNA, AAL-toxin biosynthetic genes cluster, complete sequence, strain: As-27	does not begin with a recognised start codon, has 3 non translatable codon(s)
>lcl|AB969680.1_cds_BBG74278.1_16 [prot	AB969680	Alternaria alternata DNA, AAL-toxin biosynthetic genes cluster, complete sequence, strain: As-27	does not begin with a recognised start codon, has 31 internal stop codon(s), has 7 non translatable codon(s), is not terminated by a stop codon
>lcl|AB969680.1_cds_BBG74279.1_17 [gene	AB969680	Alternaria alternata DNA, AAL-toxin biosynthetic genes cluster, complete sequence, strain: As-27	does not begin with a recognised start codon, has 25 internal stop codon(s), has 4 non translatable codon(s), is not terminated by a stop codon
>lcl|AB969680.1_cds_BBG74280.1_18 [gene	AB969680	Alternaria alternata DNA, AAL-toxin biosynthetic genes cluster, complete sequence, strain: As-27	does not begin with a recognised start codon, has 38 internal stop codon(s), has 4 non translatable codon(s), is not terminated by a stop codon
>lcl|AB969680.1_cds_BBG74281.1_19 [gene	AB969680	Alternaria alternata DNA, AAL-toxin biosynthetic genes cluster, complete sequence, strain: As-27	has 4 internal stop codon(s)
>lcl|AB969680.1_cds_BBG74282.1_20 [prot	AB969680	Alternaria alternata DNA, AAL-toxin biosynthetic genes cluster, complete sequence, strain: As-27	has 1 internal stop codon(s)
>lcl|AB969680.1_cds_BBG74283.1_21 [gene	AB969680	Alternaria alternata DNA, AAL-toxin biosynthetic genes cluster, complete sequence, strain: As-27	has 4 internal stop codon(s)
>lcl|AB969680.1_cds_BBG74284.1_22 [gene	AB969680	Alternaria alternata DNA, AAL-toxin biosynthetic genes cluster, complete sequence, strain: As-27	has 31 internal stop codon(s)
>lcl|AB969680.1_cds_BBG74285.1_23 [gene	AB969680	Alternaria alternata DNA, AAL-toxin biosynthetic genes cluster, complete sequence, strain: As-27	has 7 non translatable codon(s)
>lcl|AB969680.1_cds_BBG74286.1_24 [prot	AB969680	Alternaria alternata DNA, AAL-toxin biosynthetic genes cluster, complete sequence, strain: As-27	is not terminated by a stop codon
>lcl|AB969680.1_cds_BBG74287.1_25 [prot	AB969680	Alternaria alternata DNA, AAL-toxin biosynthetic genes cluster, complete sequence, strain: As-27	does not begin with a recognised start codon
>lcl|AB969680.1_cds_BBG74288.1_26 [prot	AB969680	Alternaria alternata DNA, AAL-toxin biosynthetic genes cluster, complete sequence, strain: As-27	has 25 internal stop codon(s)
>lcl|AB969680.1_cds_BBG74289.1_27 [prot	AB969680	Alternaria alternata DNA, AAL-toxin biosynthetic genes cluster, complete sequence, strain: As-27	has 4 non translatable codon(s)
>lcl|MF669499.1_cds_ATY69719.1_1 [gene=	MF669499	UNVERIFIED: Alternaria alternata mitochondrion sequence, sequence	has 1 internal stop codon(s)
>lcl|MF669499.1_cds_ATY69720.1_2 [gene=	MF669499	UNVERIFIED: Alternaria alternata mitochondrion sequence, sequence	has 4 internal stop codon(s)
>lcl|MF669499.1_cds_ATY69721.1_3 [gene=	MF669499	UNVERIFIED: Alternaria alternata mitochondrion sequence, sequence	has 1 internal stop codon(s)
>lcl|MF669499.1_cds_ATY69722.1_4 [gene=	MF669499	UNVERIFIED: Alternaria alternata mitochondrion sequence, sequence	has 1 internal stop codons.
>lcl|MF669499.1_cds_ATY69723.1_5 [gene=	MF669499	UNVERIFIED: Alternaria alternata mitochondrion sequence, sequence	has 10 internal stop codon(s)
>lcl|MF669499.1_cds_ATY69724.1_6 [gene=	MF669499	UNVERIFIED: Alternaria alternata mitochondrion sequence, sequence	has 4 non translatable codon(s)
>lcl|MF669499.1_cds_ATY69725.1_7 [gene=	MF669499	UNVERIFIED: Alternaria alternata mitochondrion sequence, sequence	is not terminated by a stop codon
>lcl|MF669499.1_cds_ATY69726.1_8 [gene=	MF669499	UNVERIFIED: Alternaria alternata mitochondrion sequence, sequence	has 4 non translatable codon(s)
>lcl|MF669499.1_cds_ATY69727.1_9 [gene=	MF669499	UNVERIFIED: Alternaria alternata mitochondrion sequence, sequence	has 1 non translatable codon(s)
>lcl|MF669499.1_cds_ATY69728.1_10 [gene	MF669499	UNVERIFIED: Alternaria alternata mitochondrion sequence, sequence	has 9 non translatable codon(s)
>lcl|MF669499.1_cds_ATY69729.1_11 [gene	MF669499	UNVERIFIED: Alternaria alternata mitochondrion sequence, sequence	is not terminated by a stop codon
>lcl|MF669499.1_cds_ATY69730.1_12 [gene	MF669499	UNVERIFIED: Alternaria alternata mitochondrion sequence, sequence	contains no amino acid with 6 synonymous codons
