# Supplementary material for: Comprehensive analysis of codon usage pattern in Withania somnifera and its associated pathogens: Meloidogyne incognita and Alternaria alternata
Source: Genetica. 2022 Apr 13;150(2):129–44. doi: 10.1007/s10709-022-00154-w (PMC9050767; doi:10.1007/s10709-022-00154-w)
Supplement: Supplementary file 3 — Supplementary file3 (XLSX 250 kb) [file 10709_2022_154_MOESM3_ESM.xlsx]

## Sheet: Withania
RSCU analysis data of Withania somnifera
Fasta header line	Ala_GCU	Ala_GCC	Ala_GCA	Ala_GCG	Cys_UGU	Cys_UGC	Asp_GAU	Asp_GAC	Glu_GAA	Glu_GAG	Phe_UUU	Phe_UUC	Gly_GGU	Gly_GGC	Gly_GGA	Gly_GGG	His_CAU	His_CAC	Ile_AUU	Ile_AUC	Ile_AUA	Lys_AAA	Lys_AAG	Leu_UUA	Leu_UUG	Leu_CUU	Leu_CUC	Leu_CUA	Leu_CUG	Met_AUG	Asn_AAU	Asn_AAC	Pro_CCU	Pro_CCC	Pro_CCA	Pro_CCG	Gln_CAA	Gln_CAG	Arg_CGU	Arg_CGC	Arg_CGA	Arg_CGG	Arg_AGA	Arg_AGG	Ser_UCU	Ser_UCC	Ser_UCA	Ser_UCG	Ser_AGU
>lcl|KP318739.1_cds_AKH40248.1_1 [prote	0.47368	0.21053	0.26316	0.05263	0.25	0.75	0.64516	0.35484	0.40476	0.59524	0.5	0.5	0.21212	0.21212	0.45455	0.12121	0.42857	0.57143	0.44444	0.44444	0.11111	0.42553	0.57447	0.09091	0.11364	0.45455	0.09091	0.09091	0.15909	1	0.61111	0.38889	0.41379	0.24138	0.31034	0.03448	0.38095	0.61905	0.125	0.0625	0.0625	0.0625	0.46875	0.21875	0.41667	0.25	0.125	0.08333	0
>lcl|FJ560880.2_cds_ACM09899.2_1 [gene=	0.32	0.16	0.48	0.04	0.625	0.375	0.73913	0.26087	0.76316	0.23684	0.4375	0.5625	0.13636	0.27273	0.36364	0.22727	0.55556	0.44444	0.46667	0.23333	0.3	0.63158	0.36842	0.25532	0.2766	0.17021	0.04255	0.19149	0.06383	1	0.5	0.5	0.24	0.08	0.64	0.04	0.875	0.125	0.1	0	0.1	0	0.5	0.3	0.20513	0.17949	0.30769	0.02564	0.17949
>lcl|FJ654696.1_cds_ACO44747.1_1 [prote	0.47059	0.17647	0.23529	0.11765	0.71429	0.28571	0.65217	0.34783	0.75	0.25	0.4	0.6	0.2069	0.13793	0.55172	0.10345	0.55556	0.44444	0.53571	0.25	0.21429	0.5625	0.4375	0.075	0.3	0.2	0.175	0.1	0.15	1	0.68421	0.31579	0.3	0.15	0.4	0.15	0.75	0.25	0.09091	0.04545	0.04545	0	0.63636	0.18182	0.38095	0.14286	0.19048	0.04762	0.16667
>lcl|JQ710678.1_cds_AFI98878.1_1 [gene=	0.48649	0.14865	0.33784	0.02703	0.63636	0.36364	0.7027	0.2973	0.63158	0.36842	0.63333	0.36667	0.3913	0.11594	0.3913	0.10145	0.63636	0.36364	0.51429	0.22857	0.25714	0.5	0.5	0.13235	0.17647	0.39706	0.08824	0.10294	0.10294	1	0.52381	0.47619	0.45455	0.09091	0.39394	0.06061	0.34615	0.65385	0.13514	0.02703	0.02703	0.02703	0.48649	0.2973	0.33333	0.08889	0.28889	0.04444	0.2
>lcl|GU808569.1_cds_ADG29353.1_1 [prote	0.56716	0.07463	0.25373	0.10448	0.41667	0.58333	0.72917	0.27083	0.6	0.4	0.62857	0.37143	0.36538	0.13462	0.36538	0.13462	0.83333	0.16667	0.56	0.28	0.16	0.45238	0.54762	0.12987	0.2987	0.2987	0.06494	0.11688	0.09091	1	0.36	0.64	0.46667	0.1	0.36667	0.06667	0.3913	0.6087	0.12121	0.09091	0.06061	0.09091	0.39394	0.24242	0.36	0.14	0.22	0.1	0.08
>lcl|GU574803.1_cds_ADD17678.1_1 [prote	0.43902	0.14634	0.39024	0.02439	0.58333	0.41667	0.88462	0.11538	0.59259	0.40741	0.45833	0.54167	0.39535	0.13953	0.32558	0.13953	0.55556	0.44444	0.51852	0.33333	0.14815	0.64286	0.35714	0.06897	0.34483	0.25862	0.12069	0.06897	0.13793	1	0.53333	0.46667	0.51351	0.18919	0.27027	0.02703	0.46154	0.53846	0.26667	0.16667	0.2	0.03333	0.16667	0.16667	0.39474	0.10526	0.15789	0.05263	0.13158
>lcl|HM855234.1_cds_ADR10437.1_1 [gene=	0.5	0.1875	0.1875	0.125	0.33333	0.66667	0.74194	0.25806	0.57143	0.42857	0.5	0.5	0.13333	0.26667	0.33333	0.26667	0.44444	0.55556	0.4	0.2	0.4	0.34375	0.65625	0.08696	0.26087	0.28261	0.15217	0.06522	0.15217	1	0.5625	0.4375	0.33333	0.08333	0.41667	0.16667	0.76923	0.23077	0.22222	0.11111	0	0.22222	0.11111	0.33333	0.4	0.1	0.25	0	0.15
>lcl|MK410296.1_cds_QCV56816.1_1 [gene=	0.31818	0.04545	0.59091	0.04545	0.4	0.6	0.61538	0.38462	0.55882	0.44118	0.59259	0.40741	0.41935	0	0.32258	0.25806	0.42857	0.57143	0.36364	0.45455	0.18182	0.64516	0.35484	0.10526	0.26316	0.36842	0.07895	0.07895	0.10526	1	0.47619	0.52381	0.19231	0.19231	0.53846	0.07692	0.66667	0.33333	0	0.04545	0.15909	0.09091	0.47727	0.22727	0.2069	0.17241	0.34483	0.06897	0.06897
>lcl|MG434696.1_cds_AZI70876.1_1 [gene=	0.13208	0.07547	0.09434	0.69811	0.14286	0.85714	0.84211	0.15789	0.90909	0.09091	0.73077	0.26923	0.09804	0.80392	0.09804	0	0.70588	0.29412	0.68182	0.13636	0.18182	0.80488	0.19512	0.0625	0.0625	0.02083	0.10417	0.04167	0.70833	1	0.13043	0.86957	0.06667	0.03333	0.16667	0.73333	0.16667	0.83333	0.03333	0.6	0.1	0.06667	0.06667	0.13333	0.03371	0.01124	0.01124	0.01124	0.10112
>lcl|MF092860.1_cds_ASK06112.1_1 [gene=	0.5	0.125	0.25	0.125	0.4	0.6	0.625	0.375	0.74074	0.25926	0.73333	0.26667	0.35294	0.05882	0.29412	0.29412	0.5	0.5	0.63158	0.15789	0.21053	0.72414	0.27586	0.17143	0.4	0.17143	0.08571	0.14286	0.02857	1	0.57692	0.42308	0.26316	0.21053	0.47368	0.05263	0.64706	0.35294	0	0.1	0	0.2	0.4	0.3	0.26316	0.10526	0.47368	0.02632	0.05263
>lcl|KX574839.1_cds_AOX15301.1_1 [gene=	0.40741	0.11111	0.44444	0.03704	0.4	0.6	0.6	0.4	0.61538	0.38462	0.46154	0.53846	0.15625	0.28125	0.3125	0.25	0.46154	0.53846	0.32353	0.23529	0.44118	0.47826	0.52174	0.12766	0.21277	0.2766	0.12766	0.14894	0.10638	1	0.63636	0.36364	0.47368	0.10526	0.42105	0	0.42857	0.57143	0.125	0.125	0.125	0	0.25	0.375	0.44	0.2	0.16	0	0.08
>lcl|KX574838.1_cds_AOX15300.1_1 [gene=	0.24	0.16	0.48	0.12	0.45455	0.54545	0.57143	0.42857	0.53333	0.46667	0.47826	0.52174	0.27273	0.15152	0.45455	0.12121	0.69231	0.30769	0.47368	0.10526	0.42105	0.47619	0.52381	0.10417	0.10417	0.29167	0.25	0.14583	0.10417	1	0.61538	0.38462	0.45833	0.20833	0.29167	0.04167	0.28571	0.71429	0	0.13333	0.13333	0.13333	0.33333	0.26667	0.45455	0.04545	0.22727	0.09091	0.09091
>lcl|KX574837.1_cds_AOX15299.1_1 [gene=	0.4	0.26667	0.33333	0	0.5	0.5	0.66667	0.33333	0.4	0.6	0.33333	0.66667	0.3125	0.1875	0.4375	0.0625	0.64706	0.35294	0.2381	0.2381	0.52381	0.66667	0.33333	0	0.39394	0.30303	0.12121	0.06061	0.12121	1	0.55556	0.44444	0.4375	0.0625	0.4375	0.0625	0.75	0.25	0.14286	0.28571	0.14286	0.14286	0.14286	0.14286	0.22222	0.33333	0.22222	0.11111	0
>lcl|KX574836.1_cds_AOX15298.1_1 [gene=	0.6875	0	0.25	0.0625	1	0	0.42857	0.57143	0.53846	0.46154	0.57143	0.42857	0.29412	0.05882	0.47059	0.17647	0.66667	0.33333	0.41667	0.41667	0.16667	0.58333	0.41667	0.16216	0.27027	0.24324	0.13514	0	0.18919	1	0.71429	0.28571	0.16667	0.08333	0.58333	0.16667	0.5	0.5	0	0	0.33333	0.11111	0.33333	0.22222	0.33333	0.16667	0.11111	0	0.22222
>lcl|KX574835.1_cds_AOX15297.1_1 [gene=	0.66667	0.06667	0.26667	0	0.4	0.6	0.71429	0.28571	0.77778	0.22222	0.35714	0.64286	0.21429	0.28571	0.07143	0.42857	0.33333	0.66667	0.25	0.3125	0.4375	0.33333	0.66667	0.05263	0.15789	0.31579	0.26316	0.15789	0.05263	1	0.66667	0.33333	0.3	0.3	0.3	0.1	0	1	0	0.2	0	0.2	0.2	0.4	0.15385	0.07692	0.53846	0	0.15385
>lcl|KX574834.1_cds_AOX15296.1_1 [gene=	0.28571	0.14286	0.47619	0.09524	0.57143	0.42857	0.69231	0.30769	0.3	0.7	0.54167	0.45833	0.30769	0.11538	0.38462	0.19231	0.8	0.2	0.37037	0.18519	0.44444	0.64706	0.35294	0.11111	0.2381	0.36508	0.06349	0.14286	0.07937	1	0.72727	0.27273	0.5625	0.1875	0.25	0	0.33333	0.66667	0.2	0.06667	0	0.13333	0.33333	0.26667	0.24138	0.10345	0.34483	0.03448	0.2069
>lcl|KX574833.1_cds_AOX15295.1_1 [gene=	0.37931	0.2069	0.37931	0.03448	0.5	0.5	0.625	0.375	0.52941	0.47059	0.58621	0.41379	0.3871	0.16129	0.29032	0.16129	0.85714	0.14286	0.4	0.43333	0.16667	0.32432	0.67568	0.09259	0.14815	0.27778	0.18519	0.03704	0.25926	1	0.63158	0.36842	0.44	0.16	0.4	0	0.3	0.7	0.15385	0.19231	0.11538	0.03846	0.38462	0.11538	0.26667	0.26667	0.16667	0	0.3
>lcl|KX574832.1_cds_AOX15294.1_1 [gene=	0.4375	0.125	0.25	0.1875	0.5	0.5	0.6	0.4	0.46154	0.53846	0.54167	0.45833	0.3	0.2	0.35	0.15	0.69231	0.30769	0.52	0.28	0.2	0.375	0.625	0.10345	0.37931	0.37931	0.10345	0	0.03448	1	0.6	0.4	0.2	0.26667	0.26667	0.26667	0.4	0.6	0.11111	0.11111	0.22222	0	0.44444	0.11111	0.33333	0.09524	0.14286	0.2381	0.04762
>lcl|KX574831.1_cds_AOX15293.1_1 [gene=	0.41176	0.11765	0.23529	0.23529	0.8	0.2	0.66667	0.33333	0.53846	0.46154	0.56522	0.43478	0.3	0.2	0.35	0.15	0.69231	0.30769	0.52	0.28	0.2	0.33333	0.66667	0.1	0.36667	0.36667	0.1	0	0.06667	1	0.72727	0.27273	0.125	0.3125	0.375	0.1875	0.45455	0.54545	0.125	0.125	0.125	0	0.5	0.125	0.36842	0.05263	0.10526	0.26316	0.05263
>lcl|KX574830.1_cds_AOX15292.1_1 [gene=	0.42308	0.19231	0.26923	0.11538	0.57143	0.42857	0.7	0.3	0.71429	0.28571	0.59091	0.40909	0.29412	0.14706	0.41176	0.14706	0.8	0.2	0.5	0.31818	0.18182	0.45833	0.54167	0.21739	0.13043	0.21739	0.08696	0.08696	0.26087	1	0.57895	0.42105	0.61538	0.07692	0.30769	0	0.88889	0.11111	0.11111	0.05556	0.27778	0.05556	0.33333	0.16667	0.27778	0.05556	0.22222	0.05556	0.27778
>lcl|KX574829.1_cds_AOX15291.1_1 [gene=	0.3913	0.08696	0.43478	0.08696	0.125	0.875	0.61111	0.38889	0.61538	0.38462	0.36842	0.63158	0.33333	0.12121	0.42424	0.12121	0.5	0.5	0.54545	0.18182	0.27273	0.53846	0.46154	0.1	0.23333	0.2	0.23333	0.06667	0.16667	1	0.53846	0.46154	0.46667	0.06667	0.33333	0.13333	0.5	0.5	0	0.2	0.06667	0	0.33333	0.4	0.16	0.04	0.4	0.04	0.16
>lcl|KX574828.1_cds_AOX15290.1_1 [gene=	0.42593	0.07407	0.44444	0.05556	0.33333	0.66667	0.88235	0.11765	0.5625	0.4375	0.6	0.4	0.22034	0.23729	0.35593	0.18644	0.62963	0.37037	0.61905	0.19048	0.19048	0.57895	0.42105	0.1039	0.28571	0.23377	0.1039	0.14286	0.12987	1	0.64865	0.35135	0.37838	0.10811	0.45946	0.05405	0.61905	0.38095	0.27778	0.11111	0.11111	0.05556	0.22222	0.22222	0.28846	0.11538	0.25	0.01923	0.19231
>lcl|KX574827.1_cds_AOX15289.1_1 [gene=	0.4	0.12	0.32	0.16	0.54545	0.45455	0.61538	0.38462	0.5	0.5	0.52941	0.47059	0.35294	0	0.35294	0.29412	0.75	0.25	0.53571	0.28571	0.17857	0.43333	0.56667	0.11111	0.24444	0.28889	0.11111	0.06667	0.17778	1	0.66667	0.33333	0.26667	0.13333	0.46667	0.13333	0.25	0.75	0.31579	0.05263	0.10526	0.10526	0.31579	0.10526	0.24	0.2	0.28	0.08	0.12
>lcl|KX574826.1_cds_AOX15288.1_1 [gene=	0.47059	0.05882	0.47059	0	0.57143	0.42857	0.72414	0.27586	0.45455	0.54545	0.66667	0.33333	0.125	0.25	0.5	0.125	0.5	0.5	0.47826	0.17391	0.34783	0.3	0.7	0.08889	0.2	0.33333	0.15556	0.08889	0.13333	1	0.53846	0.46154	0.5	0	0.4	0.1	0.61538	0.38462	0.27273	0.18182	0.09091	0.09091	0.18182	0.18182	0.4	0.1	0.2	0	0.15
>lcl|KX574825.1_cds_AOX15287.1_1 [gene=	0.46667	0.06667	0.33333	0.13333	0.42857	0.57143	0.88	0.12	0.53571	0.46429	0.5	0.5	0.16667	0.27778	0.38889	0.16667	0.83333	0.16667	0.57895	0.15789	0.26316	0.32143	0.67857	0.08696	0.26087	0.32609	0.13043	0.06522	0.13043	1	0.5625	0.4375	0.22222	0.22222	0.44444	0.11111	0.63636	0.36364	0.07692	0.23077	0.15385	0.07692	0.38462	0.07692	0.4	0.1	0.2	0	0.2
>lcl|KX574824.1_cds_AOX15286.1_1 [gene=	0.42105	0.15789	0.31579	0.10526	0.66667	0.33333	0.77273	0.22727	0.3913	0.6087	0.69231	0.30769	0.2381	0.09524	0.38095	0.28571	0.93333	0.06667	0.42857	0.28571	0.28571	0.42857	0.57143	0.17647	0.17647	0.31373	0	0.07843	0.2549	1	0.66667	0.33333	0.36364	0.09091	0.54545	0	0.58824	0.41176	0.17241	0.03448	0.10345	0.06897	0.48276	0.13793	0.25641	0.20513	0.28205	0.02564	0.10256
>lcl|KX574823.1_cds_AOX15285.1_1 [gene=	0.48276	0.06897	0.37931	0.06897	0.4	0.6	0.72	0.28	0.5	0.5	0.57143	0.42857	0.43333	0.06667	0.26667	0.23333	0.625	0.375	0.58621	0.24138	0.17241	0.5	0.5	0.14286	0.35714	0.32143	0.07143	0.07143	0.03571	1	0.45455	0.54545	0.5	0.1875	0.125	0.1875	0.63636	0.36364	0.23529	0.23529	0.11765	0.05882	0.23529	0.11765	0.22581	0.22581	0.19355	0.09677	0.22581
>lcl|KX574822.1_cds_AOX15284.1_1 [gene=	0.41818	0.16364	0.38182	0.03636	0.58333	0.41667	0.66667	0.33333	0.50909	0.49091	0.78571	0.21429	0.36364	0.18182	0.21818	0.23636	0.58824	0.41176	0.55	0.175	0.275	0.5122	0.4878	0.12	0.25333	0.28	0.09333	0.13333	0.12	1	0.54545	0.45455	0.5	0.05556	0.41667	0.02778	0.62069	0.37931	0.10417	0.10417	0.14583	0.0625	0.29167	0.29167	0.26829	0.12195	0.29268	0.02439	0.09756
>lcl|KX574821.1_cds_AOX15283.1_1 [gene=	0.5	0.25	0.25	0	0.66667	0.33333	0.83333	0.16667	0.52381	0.47619	0.48	0.52	0.39286	0.10714	0.35714	0.14286	0.83333	0.16667	0.43478	0.13043	0.43478	0.33333	0.66667	0.16129	0.16129	0.25806	0.16129	0.03226	0.22581	1	0.94444	0.05556	0.4	0.1	0.45	0.05	0.68421	0.31579	0.11765	0	0.17647	0	0.35294	0.35294	0.43396	0.03774	0.16981	0.03774	0.20755
>lcl|KX574820.1_cds_AOX15282.1_1 [gene=	0.11765	0.17647	0.52941	0.17647	0.25	0.75	0.6875	0.3125	0.71429	0.28571	0.38462	0.61538	0.41176	0.11765	0.23529	0.23529	1	0	0.5	0.3125	0.1875	0.4	0.6	0.12121	0.15152	0.57576	0.06061	0.0303	0.06061	1	0.33333	0.66667	0.5	0.2	0.3	0	0.45455	0.54545	0	0	0	0	0.7	0.3	0.39394	0.09091	0.24242	0	0.15152
>lcl|KX574819.1_cds_AOX15281.1_1 [gene=	0.53333	0.17778	0.26667	0.02222	0.33333	0.66667	0.6	0.4	0.5	0.5	0.41667	0.58333	0.25	0.1875	0.40625	0.15625	0.88889	0.11111	0.5	0.14706	0.35294	0.32143	0.67857	0.12245	0.36735	0.30612	0.10204	0.04082	0.06122	1	0.78571	0.21429	0.5	0.0625	0.21875	0.21875	0.41667	0.58333	0.10526	0.15789	0.05263	0.05263	0.36842	0.26316	0.18421	0.13158	0.34211	0.13158	0.13158
>lcl|KX574818.1_cds_AOX15280.1_1 [gene=	0.39063	0.17188	0.39063	0.04688	0.4375	0.5625	0.69697	0.30303	0.58696	0.41304	0.54839	0.45161	0.24561	0.22807	0.29825	0.22807	0.68	0.32	0.53659	0.2439	0.21951	0.48571	0.51429	0.12329	0.17808	0.38356	0.06849	0.10959	0.13699	1	0.84	0.16	0.44444	0.11111	0.36111	0.08333	0.6	0.4	0.2069	0.03448	0.17241	0.06897	0.27586	0.24138	0.21818	0.12727	0.32727	0.01818	0.2
>lcl|KX574817.1_cds_AOX15279.1_1 [gene=	0.50685	0.13699	0.32877	0.0274	0.72727	0.27273	0.67568	0.32432	0.63158	0.36842	0.63333	0.36667	0.3913	0.11594	0.3913	0.10145	0.68182	0.31818	0.5	0.23529	0.26471	0.5	0.5	0.13235	0.17647	0.38235	0.08824	0.11765	0.10294	1	0.5	0.5	0.45455	0.09091	0.39394	0.06061	0.34615	0.65385	0.13514	0.02703	0.02703	0.02703	0.48649	0.2973	0.33333	0.08889	0.28889	0.04444	0.2
>lcl|KX574816.1_cds_AOX15278.1_1 [gene=	0.75	0.0625	0.1875	0	0.33333	0.66667	0.58824	0.41176	0.58333	0.41667	0.41667	0.58333	0.4	0.2	0.3	0.1	0.85714	0.14286	0.54545	0.36364	0.09091	0.47059	0.52941	0.05	0.2	0.325	0.15	0.125	0.15	1	0.42857	0.57143	0.55556	0.05556	0.27778	0.11111	0.57143	0.42857	0.23529	0.05882	0.17647	0.17647	0.17647	0.17647	0.33333	0.19048	0.19048	0.04762	0.14286
>lcl|KX574815.1_cds_AOX15277.1_1 [gene=	0.56757	0.08108	0.2973	0.05405	0.625	0.375	0.73077	0.26923	0.66667	0.33333	0.57143	0.42857	0.3913	0.08696	0.43478	0.08696	0.5	0.5	0.5	0.17857	0.32143	0.26923	0.73077	0.09375	0.125	0.4375	0.15625	0.125	0.0625	1	0.7619	0.2381	0.54545	0.04545	0.31818	0.09091	0.52941	0.47059	0.21739	0.08696	0.08696	0.04348	0.47826	0.08696	0.125	0.125	0.25	0	0.15625
>lcl|KX574814.1_cds_AOX15276.1_1 [gene=	0.5	0.08333	0.39583	0.02083	0.2	0.8	0.90476	0.09524	0.71429	0.28571	0.85714	0.14286	0.32353	0.05882	0.5	0.11765	0.66667	0.33333	0.5	0.35	0.15	0.58621	0.41379	0.11111	0.27778	0.37037	0.05556	0.07407	0.11111	1	0.68421	0.31579	0.52	0.12	0.32	0.04	0.47368	0.52632	0.2	0.1	0.1	0.05	0.15	0.4	0.28	0.12	0.28	0.06	0.16
>lcl|KX574813.1_cds_AOX15275.1_1 [gene=	0.44068	0.11864	0.35593	0.08475	0.16667	0.83333	0.8	0.2	0.76316	0.23684	0.92857	0.07143	0.29412	0.14706	0.44118	0.11765	0.7	0.3	0.5	0.3	0.2	0.52	0.48	0.08621	0.24138	0.31034	0.10345	0.15517	0.10345	1	0.72222	0.27778	0.61538	0.07692	0.26923	0.03846	0.31579	0.68421	0.04762	0.14286	0.14286	0.14286	0.28571	0.2381	0.32558	0.06977	0.27907	0.09302	0.18605
>lcl|KX574812.1_cds_AOX15274.1_1 [gene=	0.48718	0.15385	0.30769	0.05128	0.42857	0.57143	0.78571	0.21429	0.52	0.48	0.63636	0.36364	0.29412	0.23529	0.35294	0.11765	0.625	0.375	0.42857	0.2381	0.33333	0.61905	0.38095	0.14894	0.21277	0.25532	0.10638	0.10638	0.17021	1	0.46667	0.53333	0.1875	0.125	0.5625	0.125	0.44444	0.55556	0	0.2	0.1	0	0.5	0.2	0.22222	0.19444	0.30556	0.08333	0.05556
>lcl|KX574811.1_cds_AOX15273.1_1 [gene=	0.32787	0.29508	0.32787	0.04918	0.57143	0.42857	0.63636	0.36364	0.41026	0.58974	0.66667	0.33333	0.31915	0.12766	0.23404	0.31915	0.42857	0.57143	0.45714	0.31429	0.22857	0.6	0.4	0.08929	0.25	0.35714	0.19643	0.03571	0.07143	1	0.59259	0.40741	0.37931	0.13793	0.34483	0.13793	0.35	0.65	0.07407	0.11111	0.03704	0.07407	0.40741	0.2963	0.32653	0.22449	0.20408	0.08163	0.04082
>lcl|KX574810.1_cds_AOX15272.1_1 [gene=	0.47059	0.23529	0.19608	0.09804	0.64286	0.35714	0.65385	0.34615	0.62963	0.37037	0.42308	0.57692	0.29545	0.13636	0.22727	0.34091	0.4	0.6	0.58824	0.20588	0.20588	0.38889	0.61111	0.07143	0.125	0.35714	0.30357	0.07143	0.07143	1	0.57143	0.42857	0.6	0.13333	0.16667	0.1	0.38889	0.61111	0.20588	0.08824	0.05882	0.11765	0.26471	0.26471	0.38095	0.22222	0.12698	0.07937	0.04762
>lcl|KX574809.1_cds_AOX15271.1_1 [gene=	0.5283	0.20755	0.22642	0.03774	0.53846	0.46154	0.65217	0.34783	0.32353	0.67647	0.71429	0.28571	0.38298	0.14894	0.23404	0.23404	0.57143	0.42857	0.5625	0.21875	0.21875	0.54839	0.45161	0.08929	0.26786	0.33929	0.14286	0.05357	0.10714	1	0.48	0.52	0.41935	0.09677	0.35484	0.12903	0.45455	0.54545	0.19231	0.03846	0.07692	0.03846	0.42308	0.23077	0.41935	0.1129	0.16129	0.09677	0.04839
>lcl|KX574808.1_cds_AOX15270.1_1 [gene=	0.375	0.175	0.4	0.05	0.41667	0.58333	0.75	0.25	0.41379	0.58621	0.59091	0.40909	0.28125	0.09375	0.5	0.125	0.66667	0.33333	0.55	0.3	0.15	0.42857	0.57143	0.1	0.25	0.3	0.1	0.175	0.075	1	0.6	0.4	0.4	0.06667	0.4	0.13333	0.6	0.4	0.15385	0.07692	0.07692	0.15385	0.30769	0.23077	0.13953	0.13953	0.2093	0.04651	0.18605
>lcl|KX574807.1_cds_AOX15269.1_1 [gene=	0.4	0.175	0.375	0.05	0.45455	0.54545	0.70833	0.29167	0.43333	0.56667	0.54545	0.45455	0.23333	0.1	0.5	0.16667	0.58333	0.41667	0.55	0.3	0.15	0.44118	0.55882	0.10256	0.23077	0.30769	0.12821	0.15385	0.07692	1	0.5625	0.4375	0.41176	0.05882	0.41176	0.11765	0.57143	0.42857	0.14286	0.14286	0.07143	0.14286	0.28571	0.21429	0.14286	0.11905	0.21429	0.04762	0.19048
>lcl|KX574806.1_cds_AOX15268.1_1 [gene=	0.47273	0.12727	0.36364	0.03636	0.625	0.375	0.75	0.25	0.61905	0.38095	0.6	0.4	0.35417	0.08333	0.45833	0.10417	0.75	0.25	0.44	0.36	0.2	0.62963	0.37037	0.13158	0.21053	0.39474	0.05263	0.13158	0.07895	1	0.875	0.125	0.41176	0.17647	0.29412	0.11765	0.45455	0.54545	0.33333	0	0.08333	0	0.41667	0.16667	0.22222	0.14815	0.14815	0.03704	0.33333
>lcl|KJ420936.1_cds_AIC74459.1_1 [prote	0.45946	0.10811	0.32432	0.10811	0.16667	0.83333	0.46667	0.53333	0.69697	0.30303	0.38462	0.61538	0.19355	0.25806	0.29032	0.25806	0.59091	0.40909	0.60976	0.19512	0.19512	0.66667	0.33333	0.18182	0.2	0.16364	0.09091	0.21818	0.14545	1	0.77778	0.22222	0.375	0.15625	0.4375	0.03125	0.73077	0.26923	0.2	0.06667	0.2	0.1	0.23333	0.2	0.17949	0.23077	0.28205	0.10256	0.10256
>lcl|KJ420935.1_cds_AIC74458.1_1 [prote	0.27027	0.18919	0.48649	0.05405	0.71429	0.28571	0.66667	0.33333	0.65517	0.34483	0.36667	0.63333	0.33333	0.14815	0.40741	0.11111	0.6	0.4	0.45455	0.31818	0.22727	0.57895	0.42105	0.23529	0.27451	0.11765	0.13725	0.11765	0.11765	1	0.625	0.375	0.42424	0.27273	0.30303	0	0.8	0.2	0.26087	0.04348	0.13043	0.04348	0.30435	0.21739	0.24242	0.12121	0.27273	0.06061	0.15152
>lcl|KJ420934.1_cds_AIC74457.1_1 [prote	0.26087	0.08696	0.6087	0.04348	0.5	0.5	0.85714	0.14286	0.65625	0.34375	0.77778	0.22222	0.25926	0.14815	0.40741	0.18519	0.9	0.1	0.59524	0.14286	0.2619	0.6	0.4	0.1	0.3	0.4	0.1	0.05	0.05	1	0.85714	0.14286	0.3	0.16667	0.53333	0	0.82353	0.17647	0.1	0	0.05	0.05	0.6	0.2	0.32258	0.09677	0.32258	0.03226	0.16129
>lcl|KJ420933.1_cds_AIC74456.1_1 [prote	0.21429	0.21429	0.53571	0.03571	0.83333	0.16667	0.625	0.375	0.73529	0.26471	0.85714	0.14286	0.18519	0.14815	0.44444	0.22222	1	0	0.62791	0.16279	0.2093	0.74359	0.25641	0.13846	0.24615	0.32308	0.10769	0.15385	0.03077	1	0.88235	0.11765	0.42857	0.03571	0.5	0.03571	0.82353	0.17647	0.12	0	0.04	0.04	0.6	0.2	0.29032	0.12903	0.32258	0	0.19355
>lcl|KC008574.1_cds_AGT03777.1_1 [gene=	0.6	0.14286	0.17143	0.08571	0.42857	0.57143	0.65217	0.34783	0.69444	0.30556	0.42222	0.57778	0.31818	0.22727	0.18182	0.27273	0.41667	0.58333	0.5	0.35294	0.14706	0.3	0.7	0.18868	0.20755	0.32075	0.13208	0.09434	0.0566	1	0.42857	0.57143	0.25	0.21875	0.3125	0.21875	0.55556	0.44444	0.03846	0.19231	0.03846	0.23077	0.26923	0.23077	0.33333	0.3	0.1	0.16667	0.03333
>lcl|KC008573.1_cds_AGT03776.1_1 [gene=	0.375	0.15625	0.375	0.09375	0.875	0.125	0.59091	0.40909	0.53488	0.46512	0.64516	0.35484	0.30303	0.18182	0.39394	0.12121	0.72727	0.27273	0.34375	0.34375	0.3125	0.61905	0.38095	0.25926	0.24074	0.18519	0.09259	0.18519	0.03704	1	0.68421	0.31579	0.51724	0	0.44828	0.03448	0.75	0.25	0.12	0.08	0.24	0.12	0.2	0.24	0.23333	0.16667	0.16667	0.16667	0.13333
>lcl|JQ728553.1_cds_AGA17940.1_1 [prote	0.37736	0.07547	0.50943	0.03774	0.5	0.5	0.74286	0.25714	0.60784	0.39216	0.54839	0.45161	0.4	0.14545	0.29091	0.16364	0.75	0.25	0.6	0.175	0.225	0.65	0.35	0.12857	0.25714	0.27143	0.14286	0.11429	0.08571	1	0.58333	0.41667	0.4	0.05	0.5	0.05	0.64286	0.35714	0.21053	0.05263	0.18421	0.05263	0.23684	0.26316	0.26667	0.11111	0.2	0.08889	0.24444
>lcl|JQ728552.1_cds_AGA17939.1_1 [prote	0.42308	0.17308	0.36538	0.03846	0.45	0.55	0.8125	0.1875	0.64815	0.35185	0.75758	0.24242	0.26786	0.07143	0.48214	0.17857	0.59259	0.40741	0.51429	0.17143	0.31429	0.53659	0.46341	0.28378	0.25676	0.2027	0.10811	0.05405	0.09459	1	0.6875	0.3125	0.43243	0.02703	0.51351	0.02703	0.72222	0.27778	0.17647	0.14706	0.08824	0	0.38235	0.20588	0.2	0.075	0.425	0.05	0.15
>lcl|KF360055.1_cds_AGY46257.1_1 [prote	0.53571	0.10714	0.35714	0	0.5	0.5	0.8	0.2	0.94444	0.05556	0.9	0.1	0.24	0.24	0.44	0.08	1	0	0.63158	0	0.36842	0.61111	0.38889	0.2381	0.09524	0.38095	0.14286	0	0.14286	1	0.83333	0.16667	0.625	0.125	0.25	0	0.77778	0.22222	0.25	0.125	0	0.25	0.375	0	0.61111	0.05556	0.22222	0	0.05556
>lcl|KC329532.1_cds_AGI04215.1_1 [prote	0.25	0.375	0.375	0	0.66667	0.33333	0.72727	0.27273	0.85714	0.14286	0.38095	0.61905	0.16667	0.27778	0.38889	0.16667	1	0	0.42857	0.28571	0.28571	0.5	0.5	0.23529	0.23529	0.08824	0.14706	0.17647	0.11765	1	0.46154	0.53846	0.45455	0.18182	0.18182	0.18182	0.75	0.25	0.16667	0.11111	0.11111	0.05556	0.16667	0.38889	0.13636	0.04545	0.31818	0.09091	0.31818
>lcl|GU181386.1_cds_ADO22708.1_1 [gene=	0.40741	0.14815	0.33333	0.11111	0.45455	0.54545	0.61538	0.38462	0.42857	0.57143	0.55556	0.44444	0.38889	0.11111	0.27778	0.22222	0.81818	0.18182	0.51852	0.25926	0.22222	0.41379	0.58621	0.12766	0.29787	0.2766	0.08511	0.02128	0.19149	1	0.66667	0.33333	0.1875	0.1875	0.5	0.125	0.30769	0.69231	0.28571	0.04762	0.14286	0.04762	0.19048	0.28571	0.36	0.12	0.24	0.08	0.12
>lcl|GU732820.1_cds_ADW78251.1_1 [prote	0.40741	0.14815	0.33333	0.11111	0.45455	0.54545	0.61538	0.38462	0.42857	0.57143	0.55556	0.44444	0.38889	0.11111	0.27778	0.22222	0.81818	0.18182	0.51852	0.25926	0.22222	0.41379	0.58621	0.12766	0.29787	0.2766	0.08511	0.02128	0.19149	1	0.66667	0.33333	0.1875	0.1875	0.5	0.125	0.30769	0.69231	0.28571	0.04762	0.14286	0.04762	0.19048	0.28571	0.36	0.12	0.24	0.08	0.12
>lcl|JQ710680.1_cds_AFI98880.1_1 [gene=	0.48649	0.14865	0.33784	0.02703	0.63636	0.36364	0.7027	0.2973	0.63158	0.36842	0.63333	0.36667	0.3913	0.11594	0.3913	0.10145	0.63636	0.36364	0.51429	0.22857	0.25714	0.5	0.5	0.13235	0.17647	0.39706	0.08824	0.10294	0.10294	1	0.52381	0.47619	0.45455	0.09091	0.39394	0.06061	0.34615	0.65385	0.13514	0.02703	0.02703	0.02703	0.48649	0.2973	0.33333	0.08889	0.28889	0.04444	0.2
>lcl|JQ710679.1_cds_AFI98879.1_1 [gene=	0.53333	0.17778	0.26667	0.02222	0.33333	0.66667	0.6	0.4	0.5	0.5	0.41667	0.58333	0.25	0.1875	0.40625	0.15625	0.88889	0.11111	0.5	0.14706	0.35294	0.32143	0.67857	0.12245	0.36735	0.30612	0.10204	0.04082	0.06122	1	0.78571	0.21429	0.5	0.0625	0.21875	0.21875	0.41667	0.58333	0.10526	0.15789	0.05263	0.05263	0.36842	0.26316	0.18421	0.13158	0.34211	0.13158	0.13158
>lcl|HM036710.1_cds_ADI49691.1_1 [gene=	0.375	0.15625	0.42188	0.04688	0.5	0.5	0.70732	0.29268	0.4386	0.5614	0.59375	0.40625	0.39583	0.14583	0.1875	0.27083	0.61905	0.38095	0.59259	0.14815	0.25926	0.44444	0.55556	0.16667	0.26667	0.26667	0.08333	0.06667	0.15	1	0.93333	0.06667	0.53846	0.12821	0.30769	0.02564	0.52	0.48	0.23529	0.02941	0.14706	0.02941	0.32353	0.23529	0.24444	0.15556	0.24444	0.15556	0.15556
>lcl|HQ293119.1_cds_ADP94147.1_1 [prote	0.45283	0.30189	0.15094	0.09434	0.6	0.4	0.55556	0.44444	0.56	0.44	0.41667	0.58333	0.31818	0.11364	0.15909	0.40909	0.4	0.6	0.61765	0.17647	0.20588	0.44444	0.55556	0.1	0.08333	0.35	0.33333	0.05	0.08333	1	0.54545	0.45455	0.59375	0.1875	0.09375	0.125	0.4375	0.5625	0.28125	0.0625	0.09375	0.09375	0.21875	0.25	0.32308	0.29231	0.12308	0.09231	0.07692
>lcl|HM037907.1_cds_ADG60271.1_1 [prote	0.41509	0.07547	0.45283	0.0566	0.33333	0.66667	0.88235	0.11765	0.5625	0.4375	0.6	0.4	0.22034	0.23729	0.35593	0.18644	0.62963	0.37037	0.61905	0.19048	0.19048	0.57895	0.42105	0.10256	0.28205	0.24359	0.10256	0.14103	0.12821	1	0.64865	0.35135	0.37838	0.10811	0.45946	0.05405	0.61905	0.38095	0.27778	0.11111	0.11111	0.05556	0.22222	0.22222	0.28846	0.11538	0.25	0.01923	0.19231
>lcl|GU474427.1_cds_ADC95435.1_1 [prote	0.40741	0.11111	0.33333	0.14815	0.5	0.5	0.64	0.36	0.36364	0.63636	0.625	0.375	0.41176	0.05882	0.29412	0.23529	0.75	0.25	0.5	0.32143	0.17857	0.42308	0.57692	0.11364	0.27273	0.25	0.11364	0.04545	0.20455	1	0.66667	0.33333	0.17647	0.23529	0.47059	0.11765	0.27273	0.72727	0.30435	0.04348	0.13043	0.04348	0.17391	0.30435	0.36	0.12	0.2	0.04	0.12
>lcl|DQ356887.1_cds_ABC96116.1_1 [gene=	0.44737	0.13158	0.36842	0.05263	0.58333	0.41667	0.80435	0.19565	0.625	0.375	0.55172	0.44828	0.30357	0.16071	0.32143	0.21429	0.61905	0.38095	0.475	0.25	0.275	0.41379	0.58621	0.15278	0.30556	0.29167	0.05556	0.08333	0.11111	1	0.68182	0.31818	0.56897	0.06897	0.2931	0.06897	0.54167	0.45833	0.07895	0.02632	0.10526	0.13158	0.31579	0.34211	0.40741	0.07407	0.18519	0.05556	0.24074
>lcl|MH184042.1_cds_AXG64150.1_1 [prote	0.48485	0.18182	0.27273	0.06061	0.25	0.75	0.64286	0.35714	0.4	0.6	0.42857	0.57143	0.29412	0.14706	0.38235	0.17647	0.30769	0.69231	0.5	0.38462	0.11538	0.52381	0.47619	0.02041	0.12245	0.42857	0.10204	0.16327	0.16327	1	0.69231	0.30769	0.43333	0.2	0.33333	0.03333	0.3913	0.6087	0.09091	0.06061	0.06061	0.06061	0.33333	0.39394	0.2963	0.22222	0.22222	0.07407	0.14815
>lcl|MH184045.1_cds_AXG64148.1_1 [prote	0.6875	0.0625	0.25	0	0.16667	0.83333	0.67742	0.32258	0.4	0.6	0.4	0.6	0.35294	0.05882	0.32353	0.26471	0.35714	0.64286	0.52	0.36	0.12	0.33333	0.66667	0	0.06522	0.5	0.15217	0.1087	0.17391	1	0.66667	0.33333	0.39286	0.25	0.35714	0	0.40909	0.59091	0.13889	0.08333	0.05556	0	0.38889	0.33333	0.45455	0.09091	0.31818	0	0.13636
>lcl|MH184047.1_cds_AXG64144.1_1 [prote	0.47368	0.21053	0.26316	0.05263	0.25	0.75	0.64516	0.35484	0.40476	0.59524	0.48148	0.51852	0.20588	0.20588	0.44118	0.14706	0.42857	0.57143	0.48148	0.40741	0.11111	0.42553	0.57447	0.06977	0.13953	0.46512	0.09302	0.09302	0.13953	1	0.61111	0.38889	0.41379	0.24138	0.31034	0.03448	0.38095	0.61905	0.12903	0.06452	0.06452	0.03226	0.48387	0.22581	0.41667	0.25	0.125	0.08333	0
>lcl|KR919800.1_cds_ANA95823.1_1 [gene=	0.6	0	0.33333	0.06667	1	0	0.42857	0.57143	0.53846	0.46154	0.57143	0.42857	0.29412	0.05882	0.47059	0.17647	0.66667	0.33333	0.5	0.33333	0.16667	0.5	0.5	0.16216	0.27027	0.21622	0.13514	0	0.21622	1	0.71429	0.28571	0.25	0.16667	0.5	0.08333	0.5	0.5	0.1	0	0.3	0.1	0.3	0.2	0.27778	0.22222	0.11111	0	0.22222
>lcl|KR919799.1_cds_ANA95822.1_1 [gene=	0.4	0.32	0.24	0.04	0.42857	0.57143	0.83333	0.16667	0.57692	0.42308	0.35714	0.64286	0.46667	0.16667	0.1	0.26667	0.72727	0.27273	0.85714	0.14286	0	0.62963	0.37037	0.03333	0.3	0.3	0.26667	0.03333	0.06667	1	0.5	0.5	0.47059	0.23529	0.17647	0.11765	0.66667	0.33333	0.17647	0.17647	0.11765	0.11765	0.17647	0.23529	0.42857	0.28571	0.14286	0.04762	0.09524
>lcl|KY050733.1_cds_ATQ36653.1_1 [gene=	0.2	0	0.8	0	1	0	0	1	0.8	0.2	1	0	0	0	1	0	0.75	0.25	0.6	0	0.4	0.6	0.4	0.08333	0.58333	0.16667	0	0.16667	0	1	0.5	0.5	0.2	0	0.4	0.4	0.5	0.5	0.21429	0.14286	0.21429	0.07143	0.21429	0.14286	0	0.3	0.1	0.1	0.4
>lcl|GQ921845.1_cds_ADN39417.1_1 [gene=	0.33333	0.28333	0.31667	0.06667	0.57143	0.42857	0.63636	0.36364	0.41026	0.58974	0.66667	0.33333	0.31915	0.12766	0.23404	0.31915	0.42857	0.57143	0.45714	0.31429	0.22857	0.6	0.4	0.08929	0.25	0.35714	0.19643	0.03571	0.07143	1	0.59259	0.40741	0.37931	0.13793	0.34483	0.13793	0.35	0.65	0.07407	0.11111	0.03704	0.07407	0.40741	0.2963	0.32653	0.22449	0.20408	0.08163	0.04082
>lcl|GQ921844.1_cds_ADN39416.1_1 [gene=	0.5	0.1875	0.25	0.0625	0.5	0.5	0.68	0.32	0.4	0.6	0.46154	0.53846	0.3125	0.15625	0.34375	0.1875	0.81818	0.18182	0.43333	0.2	0.36667	0.36667	0.63333	0.12245	0.32653	0.32653	0.08163	0.04082	0.10204	1	0.76923	0.23077	0.48387	0.09677	0.35484	0.06452	0.18182	0.81818	0.05	0.2	0.1	0.05	0.35	0.25	0.32432	0.16216	0.27027	0.05405	0.13514
>lcl|HM585369.1_cds_ADM47799.1_1 [gene=	0.34091	0.25	0.29545	0.11364	0.6	0.4	0.51852	0.48148	0.4375	0.5625	0.54545	0.45455	0.28125	0.15625	0.375	0.1875	0.46667	0.53333	0.48	0.28	0.24	0.14815	0.85185	0.09259	0.22222	0.22222	0.25926	0.11111	0.09259	1	0.26316	0.73684	0.25	0.28125	0.40625	0.0625	0.58824	0.41176	0.17647	0.11765	0.05882	0.08824	0.35294	0.20588	0.2381	0.14286	0.04762	0.19048	0.19048
>lcl|JX134606.1_cds_AGC94919.1_1 [prote	0.475	0.125	0.4	0	0.63636	0.36364	0.80769	0.19231	0.51852	0.48148	0.375	0.625	0.37778	0.15556	0.33333	0.13333	0.63636	0.36364	0.57143	0.25	0.17857	0.69231	0.30769	0.05172	0.34483	0.24138	0.12069	0.06897	0.17241	1	0.64706	0.35294	0.48649	0.21622	0.27027	0.02703	0.61538	0.38462	0.26667	0.13333	0.16667	0.03333	0.2	0.2	0.41935	0.09677	0.19355	0.03226	0.06452
>lcl|GQ921847.1_cds_ADN39419.1_1 [gene=	0.3913	0.08696	0.43478	0.08696	0.125	0.875	0.61111	0.38889	0.61538	0.38462	0.36842	0.63158	0.33333	0.12121	0.42424	0.12121	0.5	0.5	0.54545	0.18182	0.27273	0.57692	0.42308	0.1	0.23333	0.2	0.23333	0.06667	0.16667	1	0.53846	0.46154	0.46667	0.06667	0.33333	0.13333	0.5	0.5	0	0.2	0.06667	0	0.33333	0.4	0.16	0.04	0.4	0.04	0.16
>lcl|GQ921846.1_cds_ADN39418.1_1 [prote	0.3871	0.16129	0.41935	0.03226	0.5	0.5	0.66667	0.33333	0.51515	0.48485	0.51724	0.48276	0.41935	0.16129	0.25806	0.16129	0.71429	0.28571	0.45161	0.3871	0.16129	0.27027	0.72973	0.07692	0.15385	0.26923	0.19231	0.05769	0.25	1	0.63158	0.36842	0.42308	0.15385	0.38462	0.03846	0.63636	0.36364	0.25	0.125	0.04167	0	0.375	0.20833	0.28571	0.21429	0.14286	0.03571	0.32143
>lcl|JN638574.1_cds_AEY82379.1_1 [prote	0.46875	0.125	0.21875	0.1875	0.625	0.375	0.82609	0.17391	0.32258	0.67742	0.625	0.375	0.3	0.06667	0.4	0.23333	0.8	0.2	0.35	0.35	0.3	0.43333	0.56667	0.15152	0.54545	0.12121	0.12121	0.0303	0.0303	1	0.5625	0.4375	0.38095	0.04762	0.28571	0.28571	0.66667	0.33333	0.18182	0.09091	0	0.09091	0.45455	0.18182	0.21053	0.15789	0.15789	0.10526	0.05263
>lcl|MK142783.1_cds_QFR99330.1_1 [gene=	0.5	0.5	0	0	0.5	0.5	1	0	1	0	1	0	0.25	0.08333	0.41667	0.25	0.66667	0.33333	0.4	0.3	0.3	0.76923	0.23077	0.57143	0	0.28571	0	0.14286	0	1	0.75	0.25	0.22222	0.33333	0.44444	0	0.66667	0.33333	0.25	0	0.1875	0.0625	0.375	0.125	0.55556	0.11111	0.11111	0	0.11111
>lcl|MK142783.1_cds_QFR99287.1_2 [gene=	0.65714	0.08571	0.2	0.05714	1	0	0.57143	0.42857	0.7619	0.2381	0.26923	0.73077	0.66667	0.15152	0.15152	0.0303	0.5	0.5	0.54839	0.3871	0.06452	0	0	0.25806	0.19355	0.19355	0	0.32258	0.03226	1	0.40909	0.59091	0.66667	0	0.33333	0	0.83333	0.16667	0.53333	0.13333	0.13333	0	0.13333	0.06667	0.37037	0.14815	0.11111	0	0.18519
>lcl|MK142783.1_cds_QFR99288.1_3 [gene=	0.5	0.14286	0.28571	0.07143	0.57143	0.42857	0.8125	0.1875	0.85714	0.14286	0.65909	0.34091	0.16667	0.16667	0.44444	0.22222	0.78261	0.21739	0.55882	0.14706	0.29412	0.73333	0.26667	0.36765	0.19118	0.23529	0.02941	0.11765	0.05882	1	0.85185	0.14815	0.2	0.26667	0.4	0.13333	0.77778	0.22222	0.16129	0.09677	0.32258	0.09677	0.22581	0.09677	0.34483	0.10345	0.24138	0.10345	0.17241
>lcl|MK142783.1_cds_QFR99289.1_4 [gene=	0.46	0.24	0.18	0.12	1	0	0.78947	0.21053	0.85366	0.14634	0.69231	0.30769	0.46154	0.12821	0.30769	0.10256	0.33333	0.66667	0.58696	0.17391	0.23913	0.88889	0.11111	0.38	0.18	0.24	0.08	0.06	0.06	1	0.93333	0.06667	0.53333	0.26667	0.13333	0.06667	0.69444	0.30556	0.35484	0.09677	0.19355	0	0.29032	0.06452	0.31429	0.25714	0.17143	0.08571	0.17143
>lcl|MK142783.1_cds_QFR99290.1_5 [gene=	0.33333	0.44444	0.11111	0.11111	1	0	1	0	0.8125	0.1875	0.625	0.375	0.07692	0.15385	0.53846	0.23077	0.5	0.5	0.69231	0.07692	0.23077	0.77778	0.22222	0.43478	0.30435	0.04348	0.04348	0.08696	0.08696	1	0.82353	0.17647	0	0	1	0	0.63636	0.36364	0.21429	0.07143	0.42857	0.14286	0	0.14286	0.33333	0.08333	0.16667	0	0.41667
>lcl|MK142783.1_cds_QFR99291.1_6 [gene=	0.5	0.1875	0.1875	0.125	1	0	1	0	0.8	0.2	0.4375	0.5625	0.34783	0.17391	0.21739	0.26087	1	0	0.45833	0.20833	0.33333	0.71429	0.28571	0.54545	0.0303	0.30303	0.0303	0.09091	0	1	0.77778	0.22222	0.5	0.21429	0.21429	0.07143	0.9	0.1	0	0	0.66667	0.33333	0	0	0.21429	0.21429	0.35714	0	0.21429
>lcl|MK142783.1_cds_QFR99292.1_7 [gene=	0.26316	0.21053	0.42105	0.10526	1	0	0.69231	0.30769	0.54545	0.45455	0.5	0.5	0.42857	0.14286	0.21429	0.21429	0.83333	0.16667	0.6	0.2	0.2	0.8	0.2	0.40909	0.18182	0.18182	0.13636	0	0.09091	1	0.75	0.25	0.375	0.25	0.25	0.125	0.8	0.2	0.19048	0.04762	0.09524	0.04762	0.42857	0.19048	0.27273	0.18182	0.36364	0	0.09091
>lcl|MK142783.1_cds_QFR99293.1_8 [gene=	0.31373	0.21569	0.31373	0.15686	0.81818	0.18182	0.76667	0.23333	0.72973	0.27027	0.65385	0.34615	0.21212	0.12121	0.48485	0.18182	0.67391	0.32609	0.52273	0.18182	0.29545	0.82278	0.17722	0.30233	0.27907	0.1938	0.09302	0.09302	0.03876	1	0.82432	0.17568	0.2931	0.25862	0.27586	0.17241	0.75	0.25	0.12903	0.05376	0.31183	0.10753	0.22581	0.17204	0.29167	0.13333	0.20833	0.14167	0.19167
>lcl|MK142783.1_cds_QFR99294.1_9 [gene=	0.57143	0.17857	0.21429	0.03571	0.71429	0.28571	0.86207	0.13793	0.72549	0.27451	0.7931	0.2069	0.25	0.10417	0.45833	0.1875	0.76471	0.23529	0.4386	0.26316	0.29825	0.8	0.2	0.34286	0.15714	0.25714	0.07143	0.11429	0.05714	1	0.9	0.1	0.34286	0.25714	0.25714	0.14286	0.66667	0.33333	0.10526	0.08772	0.33333	0.12281	0.29825	0.05263	0.36585	0.07317	0.19512	0.07317	0.19512
>lcl|MK142783.1_cds_QFR99295.1_10 [gene	0.45455	0.16364	0.25455	0.12727	0.66667	0.33333	0.86667	0.13333	0.81579	0.18421	0.82051	0.17949	0.25275	0.08791	0.47253	0.18681	0.84615	0.15385	0.57143	0.0989	0.32967	0.78	0.22	0.33929	0.23214	0.16071	0.05357	0.125	0.08929	1	0.80435	0.19565	0.42553	0.19149	0.25532	0.12766	0.68519	0.31481	0.14667	0.06667	0.24	0.10667	0.26667	0.17333	0.33333	0.13333	0.2	0.08	0.17333
>lcl|MK142783.1_cds_QFR99296.1_11 [gene	0.45946	0.24324	0.21622	0.08108	0.5	0.5	0.58333	0.41667	0.75	0.25	0.61538	0.38462	0.5625	0.125	0.1875	0.125	1	0	0.53333	0.2	0.26667	0.75	0.25	0.275	0.25	0.1	0.075	0.225	0.075	1	0.5625	0.4375	0.5	0.07143	0.35714	0.07143	0.72727	0.27273	0.53333	0.13333	0.13333	0.06667	0.06667	0.06667	0.41176	0.23529	0.05882	0.05882	0.23529
>lcl|MK142783.1_cds_QFR99297.1_12 [gene	0.52381	0.19048	0.2381	0.04762	1	0	0.57143	0.42857	0.77273	0.22727	0.60606	0.39394	0.31667	0.08333	0.43333	0.16667	0.76923	0.23077	0.44	0.32	0.24	0.83333	0.16667	0.38596	0.12281	0.24561	0.01754	0.19298	0.03509	1	0.78571	0.21429	0.54167	0.16667	0.16667	0.125	0.875	0.125	0.42105	0.05263	0.21053	0	0.21053	0.10526	0.41667	0.29167	0	0	0.25
>lcl|MK142783.1_cds_QFR99298.1_13 [gene	0.48529	0.16176	0.29412	0.05882	0.5	0.5	0.75	0.25	0.66667	0.33333	0.63462	0.36538	0.35294	0.16176	0.29412	0.19118	0.775	0.225	0.54348	0.23913	0.21739	0.66667	0.33333	0.44944	0.17978	0.21348	0.04494	0.05618	0.05618	1	0.83871	0.16129	0.33333	0.1	0.26667	0.3	0.75862	0.24138	0.28	0.12	0.2	0.04	0.28	0.08	0.28	0.18	0.14	0.1	0.2
>lcl|MK142783.1_cds_QFR99299.1_14 [gene	0.38028	0.15493	0.33803	0.12676	1	0	0.90909	0.09091	0.64706	0.35294	0.62745	0.37255	0.39437	0.14085	0.28169	0.1831	0.78571	0.21429	0.51852	0.16667	0.31481	0.94118	0.05882	0.28571	0.20238	0.16667	0.08333	0.17857	0.08333	1	0.52632	0.47368	0.375	0.15625	0.3125	0.15625	0.67857	0.32143	0.38462	0.07692	0.15385	0.03846	0.23077	0.11538	0.30769	0.09615	0.15385	0.05769	0.25
>lcl|MK142783.1_cds_QFR99300.1_15 [gene	0.44444	0.22222	0.16667	0.16667	1	0	1	0	0.8	0.2	0.625	0.375	0.22222	0	0.66667	0.11111	0.75	0.25	0.46667	0.26667	0.26667	0.6	0.4	0.27273	0.27273	0.18182	0.09091	0.18182	0	1	0.91667	0.08333	0.16667	0.33333	0.33333	0.16667	0.5	0.5	0.09091	0	0.45455	0.18182	0.18182	0.09091	0.125	0.125	0.375	0.125	0.25
>lcl|MK142783.1_cds_QFR99301.1_16 [gene	0.375	0.375	0.25	0	0	1	1	0	0.88889	0.11111	0.5	0.5	0.45455	0	0.36364	0.18182	0.83333	0.16667	0.46667	0.13333	0.4	0.82353	0.17647	0.2963	0.22222	0.22222	0.03704	0.14815	0.07407	1	0.75	0.25	0.33333	0.22222	0.33333	0.11111	0.91667	0.08333	0.47826	0.08696	0.26087	0	0.13043	0.04348	0.28571	0.21429	0.21429	0.07143	0.21429
>lcl|MK142783.1_cds_QFR99302.1_17 [gene	0.57143	0.28571	0	0.14286	0.5	0.5	1	0	0.55556	0.44444	0.83333	0.16667	0.2	0.2	0.3	0.3	1	0	0.38462	0.15385	0.46154	0.5	0.5	0.30769	0.30769	0.07692	0.07692	0.15385	0.07692	1	1	0	0.33333	0.33333	0.22222	0.11111	0.85714	0.14286	0.27273	0.18182	0.09091	0	0.27273	0.18182	0.45455	0.18182	0.09091	0	0.18182
>lcl|MK142783.1_cds_QFR99303.1_18 [gene	0.45455	0.27273	0.09091	0.18182	0.6	0.4	0.83333	0.16667	0.72727	0.27273	0.6	0.4	0.18182	0.18182	0.54545	0.09091	0.66667	0.33333	0.625	0.125	0.25	0.66667	0.33333	0.38095	0.04762	0.2381	0.14286	0.19048	0	1	0.91667	0.08333	0.38889	0.11111	0.38889	0.11111	0.83333	0.16667	0.11765	0.11765	0.29412	0.11765	0.29412	0.05882	0.28	0.08	0.36	0.04	0.24
>lcl|MK142783.1_cds_QFR99304.1_19 [gene	0.33333	0.11111	0.55556	0	0	0	0.75	0.25	0.71429	0.28571	0.73333	0.26667	0.42857	0.14286	0.14286	0.28571	0	0	0.46154	0.23077	0.30769	0.66667	0.33333	0.33333	0.13333	0.33333	0	0.13333	0.06667	1	0	0	0.2	0	0.4	0.4	1	0	0	0	0.66667	0.33333	0	0	0.375	0.25	0	0.125	0.125
>lcl|MK142783.1_cds_QFR99305.1_20 [gene	0.64286	0.14286	0.07143	0.14286	0	0	0.66667	0.33333	0.63636	0.36364	1	0	0.5	0.25	0.125	0.125	0	1	0.46667	0.2	0.33333	0.5	0.5	0.38462	0.07692	0.23077	0.07692	0.07692	0.15385	1	0.90909	0.09091	0.4	0	0.4	0.2	0.83333	0.16667	0	0.1	0.3	0.1	0.4	0.1	0.16667	0	0.33333	0	0.5
>lcl|MK142783.1_cds_QFR99306.1_21 [gene	0.43902	0.21951	0.21951	0.12195	1	0	0.65217	0.34783	0.8	0.2	0.64706	0.35294	0.36	0.06	0.4	0.18	0.75	0.25	0.59375	0.28125	0.125	0.78947	0.21053	0.3125	0.20833	0.1875	0.0625	0.1875	0.04167	1	0.75	0.25	0.40741	0.18519	0.11111	0.2963	0.75	0.25	0.25926	0.11111	0.18519	0.07407	0.33333	0.03704	0.31034	0.27586	0.17241	0.03448	0.17241
>lcl|MK142783.1_cds_QFR99307.1_22 [gene	0.53333	0.08889	0.28889	0.08889	0.55556	0.44444	0.85185	0.14815	0.70968	0.29032	0.63636	0.36364	0.5	0.04348	0.28261	0.17391	0.71429	0.28571	0.42857	0.47619	0.09524	0.84	0.16	0.2	0.25	0.25	0	0.15	0.15	1	0.66667	0.33333	0.52381	0.09524	0.2381	0.14286	0.64286	0.35714	0.36667	0.16667	0.16667	0.03333	0.26667	0	0.33333	0.22222	0.16667	0	0.16667
>lcl|MK142783.1_cds_QFR99308.1_23 [gene	0.38889	0.27778	0.27778	0.05556	0.7	0.3	0.76667	0.23333	0.64706	0.35294	0.8	0.2	0.36111	0.19444	0.25	0.19444	0.7	0.3	0.63158	0.21053	0.15789	0.66667	0.33333	0.30952	0.2619	0.16667	0.04762	0.11905	0.09524	1	0.83333	0.16667	0.35714	0.35714	0.14286	0.14286	0.7619	0.2381	0.13043	0.13043	0.13043	0.13043	0.26087	0.21739	0.22034	0.0678	0.08475	0.08475	0.45763
>lcl|MK142783.1_cds_QFR99309.1_24 [gene	0.33333	0.5	0	0.16667	0	1	0.8	0.2	0.8	0.2	0.58824	0.41176	0.375	0.125	0.375	0.125	1	0	0.47826	0.13043	0.3913	0.66667	0.33333	0.29412	0.29412	0.29412	0.11765	0	0	1	1	0	0.14286	0.14286	0.42857	0.28571	0.5	0.5	0.375	0.0625	0.375	0	0.1875	0	0.33333	0.26667	0.13333	0	0.2
>lcl|MK142783.1_cds_QFR99310.1_25 [gene	0.5	0	0.5	0	1	0	0.57143	0.42857	0.82353	0.17647	0.47059	0.52941	0.25	0	0.375	0.375	0.75	0.25	0.53333	0.26667	0.2	0.69231	0.30769	0.32258	0.12903	0.25806	0.09677	0.12903	0.06452	1	0.85714	0.14286	0.2	0.4	0.2	0.2	0.83333	0.16667	1	0	0	0	0	0	0.38095	0.09524	0.2381	0.09524	0.09524
>lcl|MK142783.1_cds_QFR99311.1_26 [gene	0.4	0.05	0.4	0.15	0.5	0.5	0.81818	0.18182	0.57895	0.42105	0.57143	0.42857	0.18519	0.2963	0.25926	0.25926	0.5	0.5	0.53571	0.17857	0.28571	0.625	0.375	0.25926	0.25926	0.37037	0.03704	0.03704	0.03704	1	0.8125	0.1875	0.41667	0.29167	0.25	0.04167	0.52941	0.47059	0.33333	0	0.33333	0.08333	0.08333	0.16667	0.3	0.2	0.05	0.1	0.2
>lcl|MK142783.1_cds_QFR99312.1_27 [gene	0.75	0.25	0	0	0	0	1	0	0.5	0.5	0.85714	0.14286	0.33333	0	0.33333	0.33333	0	0	0.75	0	0.25	0.8	0.2	0.41667	0.33333	0.16667	0.08333	0	0	1	0.8	0.2	0.5	0.25	0	0.25	1	0	0.1875	0.0625	0.375	0	0.3125	0.0625	0.22222	0.11111	0.11111	0.22222	0.33333
>lcl|MK142783.1_cds_QFR99313.1_28 [gene	0.55556	0.11111	0.33333	0	1	0	0.8	0.2	0.8	0.2	1	0	0	0	0.75	0.25	0.66667	0.33333	0.3	0.1	0.6	0.7	0.3	0.30769	0.15385	0.38462	0	0.07692	0.07692	1	0.57143	0.42857	0	1	0	0	0.5	0.5	0.19231	0.03846	0.03846	0.19231	0.30769	0.23077	0	0.09091	0.27273	0.18182	0.36364
>lcl|MK142783.1_cds_QFR99314.1_29 [gene	0.5	0.5	0	0	0.5	0.5	1	0	1	0	1	0	0.25	0.08333	0.41667	0.25	0.66667	0.33333	0.4	0.3	0.3	0.76923	0.23077	0.57143	0	0.28571	0	0.14286	0	1	0.75	0.25	0.22222	0.33333	0.44444	0	0.66667	0.33333	0.25	0	0.1875	0.0625	0.375	0.125	0.55556	0.11111	0.11111	0	0.11111
>lcl|MK142783.1_cds_QFR99315.1_30 [gene	0.21429	0.28571	0.42857	0.07143	0	1	0.90909	0.09091	0.76923	0.23077	0.8	0.2	0.21429	0.21429	0.42857	0.14286	0.5	0.5	0.5625	0.1875	0.25	1	0	0.17391	0.04348	0.30435	0.08696	0.08696	0.30435	1	0.25	0.75	0.625	0.125	0.25	0	0.85714	0.14286	0.25	0	0.33333	0	0.25	0.16667	0.33333	0.08333	0.16667	0.08333	0.16667
>lcl|MK142783.1_cds_QFR99316.1_31 [gene	0.4186	0.16279	0.30233	0.11628	0.33333	0.66667	0.92	0.08	0.95238	0.04762	0.725	0.275	0.33871	0.16129	0.37097	0.12903	0.85714	0.14286	0.42308	0.23077	0.34615	0.85714	0.14286	0.28571	0.33333	0.16667	0.04762	0.11905	0.04762	1	0.8	0.2	0.34483	0.2069	0.27586	0.17241	0.69231	0.30769	0.48148	0	0.03704	0.03704	0.37037	0.07407	0.24138	0.06897	0.13793	0.13793	0.34483
>lcl|MK142783.1_cds_QFR99317.1_32 [gene	0.5	0.14286	0.35714	0	1	0	0.6	0.4	0.71429	0.28571	0.92857	0.07143	0.375	0.125	0.3125	0.1875	0.4	0.6	0.42857	0.14286	0.42857	1	0	0.3913	0.21739	0.13043	0.13043	0.04348	0.08696	1	0.66667	0.33333	0.63636	0.09091	0.09091	0.18182	1	0	0.55556	0.22222	0.22222	0	0	0	0.28571	0.07143	0.14286	0.07143	0.35714
>lcl|MK142783.1_cds_QFR99318.1_33 [gene	0.16667	0.16667	0.5	0.16667	1	0	0.8	0.2	0.66667	0.33333	0.8	0.2	0.5	0.14286	0.21429	0.14286	1	0	0.58333	0.25	0.16667	0.875	0.125	0.5	0.19231	0.19231	0.03846	0.07692	0	1	1	0	0.47368	0.15789	0.31579	0.05263	1	0	0.5	0.25	0	0	0.25	0	0	0.42857	0.42857	0	0.14286
>lcl|MK142783.1_cds_QFR99319.1_34 [gene	0.38462	0.07692	0.30769	0.23077	0.8	0.2	0.58824	0.41176	0.79167	0.20833	0.84615	0.15385	0.0625	0.25	0.5625	0.125	0.90909	0.09091	0.44444	0.16667	0.38889	0.88	0.12	0.38889	0.25	0.22222	0.05556	0.05556	0.02778	1	0.72222	0.27778	0.5	0.07143	0.28571	0.14286	0.76923	0.23077	0.2	0.13333	0.26667	0.06667	0.26667	0.06667	0.30435	0.17391	0.08696	0.08696	0.26087
>lcl|MK142783.1_cds_QFR99320.1_35 [gene	0.46154	0	0.53846	0	1	0	1	0	1	0	0.25	0.75	0.6	0.06667	0.33333	0	1	0	0.55556	0.11111	0.33333	0.75	0.25	0.5	0	0	0.25	0.25	0	1	0.8	0.2	0.25	0.125	0.25	0.375	1	0	0.35	0	0.2	0.1	0.3	0.05	0.22222	0.22222	0.11111	0.11111	0.33333
>lcl|MK142783.1_cds_QFR99321.1_36 [gene	0.75	0	0.25	0	1	0	0.5	0.5	0.625	0.375	1	0	0.6	0.1	0.3	0	1	0	0.47368	0.15789	0.36842	0.83333	0.16667	0.5	0.08333	0.16667	0	0.16667	0.08333	1	0.66667	0.33333	0	0.66667	0	0.33333	1	0	0	0	0.63636	0	0.13636	0.22727	0.85714	0	0	0	0.14286
>lcl|MK142783.1_cds_QFR99322.1_37 [gene	0.58333	0.08333	0.16667	0.16667	1	0	0.5	0.5	0.88889	0.11111	1	0	0.28571	0	0.42857	0.28571	1	0	0.5	0.21429	0.28571	1	0	0.5	0.25	0	0.125	0.125	0	1	0.875	0.125	0.2	0.4	0.4	0	0.66667	0.33333	0.25	0	0.41667	0.08333	0.25	0	0	0	0.5	0	0
>lcl|MK142783.1_cds_QFR99323.1_38 [gene	0.33333	0.08333	0.58333	0	0	0	0	1	1	0	0.25	0.75	0.38462	0.07692	0.46154	0.07692	1	0	0.41667	0	0.58333	0.88889	0.11111	0	0	0.66667	0	0.33333	0	1	1	0	0.375	0.25	0.25	0.125	0.75	0.25	0.26316	0	0.36842	0	0.31579	0.05263	0.33333	0.22222	0.11111	0.22222	0.11111
>lcl|MK142783.1_cds_QFR99324.1_39 [gene	0.30769	0.15385	0.46154	0.07692	0.66667	0.33333	0.71429	0.28571	0.875	0.125	0.75	0.25	0.29412	0.11765	0.52941	0.05882	1	0	0.41379	0.31034	0.27586	0.77778	0.22222	0.4375	0.0625	0.1875	0	0.1875	0.125	1	0.7	0.3	0.28571	0.14286	0.42857	0.14286	0.93333	0.06667	0.17647	0.05882	0.29412	0	0.41176	0.05882	0.375	0.25	0.25	0	0.125
>lcl|MK142783.1_cds_QFR99325.1_40 [gene	0.4	0.1	0.5	0	1	0	0.75	0.25	0.75	0.25	1	0	0.375	0	0.25	0.375	1	0	0.5	0	0.5	0.83333	0.16667	0.41667	0.25	0.08333	0.08333	0.16667	0	1	0.85714	0.14286	0.33333	0.33333	0	0.33333	1	0	0.27273	0.09091	0.27273	0	0.36364	0	0.33333	0.13333	0	0.13333	0.33333
>lcl|MK142783.1_cds_QFR99326.1_41 [gene	0.16667	0.33333	0.38889	0.11111	0.66667	0.33333	0.55556	0.44444	0.625	0.375	1	0	0.38889	0.02778	0.33333	0.25	0.875	0.125	0.36364	0.22727	0.40909	0.77273	0.22727	0.31579	0.26316	0.15789	0.05263	0.15789	0.05263	1	0.75	0.25	0.53333	0.26667	0.13333	0.06667	0.6	0.4	0.32258	0.06452	0.09677	0.03226	0.41935	0.06452	0.26667	0.13333	0.06667	0.06667	0.4
>lcl|MK142783.1_cds_QFR99327.1_42 [gene	0.5	0.14583	0.29167	0.0625	0.60714	0.39286	0.83704	0.16296	0.61194	0.38806	0.47297	0.52703	0.19588	0.10309	0.4433	0.25773	0.77586	0.22414	0.43195	0.26036	0.30769	0.60993	0.39007	0.15415	0.25296	0.26482	0.09881	0.13439	0.09486	1	0.75352	0.24648	0.28866	0.2268	0.27835	0.20619	0.67021	0.32979	0.11644	0.06164	0.21918	0.09589	0.33562	0.17123	0.27236	0.19919	0.20732	0.12602	0.15447
>lcl|MK142783.1_cds_QFR99328.1_43 [gene	0.46429	0.21429	0.28571	0.03571	0.72727	0.27273	0.86667	0.13333	0.73684	0.26316	0.47059	0.52941	0.21622	0.08108	0.59459	0.10811	0.83333	0.16667	0.5	0.22414	0.27586	0.75	0.25	0.26389	0.09722	0.20833	0.13889	0.23611	0.05556	1	0.47619	0.52381	0.52632	0.05263	0.36842	0.05263	0.75	0.25	0.15385	0	0.38462	0.07692	0.38462	0	0.27451	0.19608	0.23529	0.05882	0.07843
>lcl|MK142783.1_cds_QFR99329.1_44 [gene	0.22222	0.22222	0.5	0.05556	0	0	1	0	0.71429	0.28571	0.66667	0.33333	0.3	0.1	0.5	0.1	0.75	0.25	0.54545	0.09091	0.36364	0.8125	0.1875	0.54545	0.18182	0.09091	0	0.09091	0.09091	1	0.66667	0.33333	0	0.4	0.4	0.2	1	0	0.5	0.05556	0.27778	0	0.16667	0	0	0.5	0.2	0.1	0.2
>lcl|MK142783.1_cds_QFR99331.1_45 [gene	0.53191	0.14894	0.17021	0.14894	0.83333	0.16667	0.77273	0.22727	0.64706	0.35294	0.74603	0.25397	0.26786	0.07143	0.41071	0.25	0.92857	0.07143	0.43056	0.15278	0.41667	0.78125	0.21875	0.48913	0.15217	0.25	0.02174	0.05435	0.03261	1	0.8125	0.1875	0.48148	0.11111	0.40741	0	0.8	0.2	0.13636	0.09091	0.31818	0.09091	0.31818	0.04545	0.32258	0.17742	0.1129	0.12903	0.19355
>lcl|MK142783.1_cds_QFR99332.1_46 [gene	0.33333	0.2	0.3	0.16667	1	0	0.75	0.25	0.76923	0.23077	0.75	0.25	0.3	0.075	0.575	0.05	0.81818	0.18182	0.38983	0.22034	0.38983	0.73333	0.26667	0.47143	0.07143	0.24286	0.04286	0.15714	0.01429	1	1	0	0.26087	0.21739	0.3913	0.13043	0.77778	0.22222	0.06667	0.13333	0.26667	0.13333	0.26667	0.13333	0.41026	0.10256	0.20513	0.12821	0.12821
>lcl|MK142783.1_cds_QFR99333.1_47 [gene	0.3	0.4	0.2	0.1	1	0	0.66667	0.33333	0.66667	0.33333	0.85714	0.14286	0.25	0	0.75	0	1	0	0.57143	0.21429	0.21429	1	0	0.15385	0.38462	0.30769	0.07692	0	0.07692	1	0.8	0.2	0	0	0	0	1	0	0.5	0	0.16667	0	0.33333	0	0.22222	0	0.55556	0	0.22222
>lcl|MK142783.1_cds_QFR99334.1_48 [gene	0.7	0.1	0.1	0.1	1	0	1	0	0.75	0.25	0.84615	0.15385	0.30769	0.07692	0.53846	0.07692	1	0	0.6	0.08	0.32	1	0	0.34615	0.07692	0.38462	0	0.19231	0	1	0.66667	0.33333	0	0.25	0.75	0	0.66667	0.33333	0.5	0	0	0	0.5	0	0.16667	0.11111	0.38889	0.16667	0.16667
>lcl|MK142783.1_cds_QFR99335.1_49 [gene	0.4	0.4	0.2	0	0.66667	0.33333	1	0	0.91667	0.08333	0.57143	0.42857	0.57143	0.28571	0.14286	0	0	1	0.42105	0.21053	0.36842	0.6	0.4	0.35714	0.35714	0.14286	0.07143	0	0.07143	1	0.88889	0.11111	0.5	0.25	0.25	0	1	0	0.33333	0.08333	0.5	0	0.08333	0	0.125	0.125	0.25	0.25	0.125
>lcl|MK142783.1_cds_QFR99336.1_50 [gene	0.31579	0.26316	0.36842	0.05263	1	0	0.875	0.125	0.77778	0.22222	0.9	0.1	0.3871	0.06452	0.35484	0.19355	0	0	0.43902	0.2439	0.31707	1	0	0.31746	0.12698	0.2381	0	0.26984	0.04762	1	0.76923	0.23077	0.5	0.125	0.25	0.125	0.88889	0.11111	0.3	0	0	0.1	0.4	0.2	0.30556	0.13889	0.30556	0.05556	0.19444
>lcl|MK142783.1_cds_QFR99337.1_51 [gene	0.25714	0.2	0.31429	0.22857	0.78571	0.21429	0.78481	0.21519	0.848	0.152	0.72951	0.27049	0.27586	0.10345	0.48276	0.13793	0.75	0.25	0.49701	0.1497	0.35329	0.80465	0.19535	0.30256	0.17436	0.20513	0.09231	0.12308	0.10256	1	0.79503	0.20497	0.4	0.24286	0.31429	0.04286	0.88158	0.11842	0.12613	0.04505	0.18018	0.06306	0.51351	0.07207	0.26667	0.1037	0.26667	0.11852	0.2
>lcl|MK142783.1_cds_QFR99338.1_52 [gene	0.22222	0.22222	0.5	0.05556	0	0	1	0	0.71429	0.28571	0.66667	0.33333	0.3	0.1	0.5	0.1	0.75	0.25	0.54545	0.09091	0.36364	0.8125	0.1875	0.54545	0.18182	0.09091	0	0.09091	0.09091	1	0.66667	0.33333	0	0.4	0.4	0.2	1	0	0.5	0.05556	0.27778	0	0.16667	0	0	0.5	0.2	0.1	0.2
>lcl|MK142783.1_cds_QFR99339.1_53 [gene	0.46429	0.21429	0.28571	0.03571	0.72727	0.27273	0.86667	0.13333	0.73684	0.26316	0.47059	0.52941	0.21622	0.08108	0.59459	0.10811	0.83333	0.16667	0.5	0.22414	0.27586	0.75	0.25	0.26389	0.09722	0.20833	0.13889	0.23611	0.05556	1	0.47619	0.52381	0.52632	0.05263	0.36842	0.05263	0.75	0.25	0.15385	0	0.38462	0.07692	0.38462	0	0.27451	0.19608	0.23529	0.05882	0.07843
>lcl|MK142783.1_cds_QFR99340.1_54 [gene	0.5	0.14583	0.29167	0.0625	0.60714	0.39286	0.83704	0.16296	0.61194	0.38806	0.47297	0.52703	0.19588	0.10309	0.4433	0.25773	0.77586	0.22414	0.43195	0.26036	0.30769	0.60993	0.39007	0.15415	0.25296	0.26482	0.09881	0.13439	0.09486	1	0.75352	0.24648	0.28866	0.2268	0.27835	0.20619	0.67021	0.32979	0.11644	0.06164	0.21918	0.09589	0.33562	0.17123	0.27236	0.19919	0.20732	0.12602	0.15447
>lcl|MK142783.1_cds_QFR99341.1_55 [gene	0.16667	0.33333	0.38889	0.11111	0.66667	0.33333	0.55556	0.44444	0.625	0.375	1	0	0.38889	0.02778	0.33333	0.25	0.875	0.125	0.36364	0.22727	0.40909	0.77273	0.22727	0.31579	0.26316	0.15789	0.05263	0.15789	0.05263	1	0.75	0.25	0.53333	0.26667	0.13333	0.06667	0.6	0.4	0.32258	0.06452	0.09677	0.03226	0.41935	0.06452	0.26667	0.13333	0.06667	0.06667	0.4
>lcl|NC_047245.1_cds_YP_009759841.1_1 [	0.6	0.4	0	0	0.5	0.5	1	0	1	0	1	0	0.16667	0.08333	0.41667	0.33333	0.66667	0.33333	0.5	0.375	0.125	0.7	0.3	0.57143	0	0.28571	0	0.14286	0	1	0.8	0.2	0.11111	0.33333	0.55556	0	0.66667	0.33333	0.25	0	0.1875	0.0625	0.375	0.125	0.66667	0.16667	0.16667	0	0
>lcl|NC_047245.1_cds_YP_009759842.1_2 [	0.71429	0.05714	0.2	0.02857	1	0	0.57143	0.42857	0.7619	0.2381	0.26923	0.73077	0.66667	0.15152	0.15152	0.0303	0.5	0.5	0.48387	0.45161	0.06452	0	0	0.25806	0.19355	0.19355	0	0.32258	0.03226	1	0.40909	0.59091	0.66667	0	0.33333	0	0.66667	0.33333	0.53333	0.13333	0.13333	0	0.13333	0.06667	0.37037	0.14815	0.07407	0.03704	0.18519
>lcl|NC_047245.1_cds_YP_009759843.1_3 [	0.58333	0.08333	0.33333	0	0.75	0.25	0.8125	0.1875	0.81818	0.18182	0.65854	0.34146	0.16667	0.16667	0.44444	0.22222	0.7	0.3	0.61538	0.12821	0.25641	0.66667	0.33333	0.38462	0.21538	0.21538	0.01538	0.12308	0.04615	1	0.8	0.2	0.33333	0.2	0.33333	0.13333	0.70588	0.29412	0.23333	0.03333	0.36667	0.06667	0.23333	0.06667	0.33929	0.10714	0.25	0.08929	0.17857
>lcl|NC_047245.1_cds_YP_009759844.1_4 [	0.5	0.22	0.14	0.14	1	0	0.7	0.3	0.85366	0.14634	0.69231	0.30769	0.46154	0.12821	0.30769	0.10256	0.33333	0.66667	0.6087	0.15217	0.23913	0.83333	0.16667	0.36	0.18	0.26	0.06	0.08	0.06	1	0.92308	0.07692	0.6	0.13333	0.13333	0.13333	0.72222	0.27778	0.35484	0.06452	0.22581	0	0.29032	0.06452	0.34286	0.25714	0.14286	0.08571	0.17143
>lcl|NC_047245.1_cds_YP_009759845.1_5 [	0.33333	0.44444	0.11111	0.11111	1	0	1	0	0.75	0.25	0.66667	0.33333	0.08333	0.16667	0.5	0.25	0.5	0.5	0.75	0.08333	0.16667	0.77778	0.22222	0.3913	0.34783	0.04348	0.04348	0.08696	0.08696	1	0.76471	0.23529	0	0	1	0	0.63636	0.36364	0.21429	0.07143	0.42857	0.14286	0	0.14286	0.33333	0.08333	0.16667	0	0.41667
>lcl|NC_047245.1_cds_YP_009759846.1_6 [	0.5	0.1875	0.1875	0.125	1	0	1	0	0.8	0.2	0.4375	0.5625	0.34783	0.17391	0.21739	0.26087	1	0	0.45833	0.25	0.29167	0.71429	0.28571	0.54545	0.0303	0.30303	0.06061	0.06061	0	1	0.77778	0.22222	0.42857	0.28571	0.21429	0.07143	0.9	0.1	0	0	0.66667	0.33333	0	0	0.28571	0.21429	0.28571	0	0.21429
>lcl|NC_047245.1_cds_YP_009759847.1_7 [	0.26316	0.21053	0.47368	0.05263	1	0	0.66667	0.33333	0.54545	0.45455	0.5	0.5	0.42857	0.14286	0.21429	0.21429	0.83333	0.16667	0.6	0.2	0.2	0.8	0.2	0.40909	0.18182	0.18182	0.13636	0	0.09091	1	0.75	0.25	0.375	0.25	0.25	0.125	0.8	0.2	0.19048	0.04762	0.09524	0.04762	0.47619	0.14286	0.27273	0.18182	0.36364	0	0.09091
>lcl|NC_047245.1_cds_YP_009759848.1_8 [	0.30189	0.24528	0.32075	0.13208	0.78261	0.21739	0.77586	0.22414	0.74324	0.25676	0.63158	0.36842	0.22449	0.12245	0.46939	0.18367	0.68085	0.31915	0.52985	0.16418	0.30597	0.81579	0.18421	0.30159	0.29365	0.18254	0.07937	0.09524	0.04762	1	0.82432	0.17568	0.31746	0.2381	0.30159	0.14286	0.76667	0.23333	0.1383	0.06383	0.29787	0.08511	0.24468	0.17021	0.28448	0.10345	0.23276	0.15517	0.18966
>lcl|NC_047245.1_cds_YP_009759849.1_9 [	0.53571	0.21429	0.21429	0.03571	0.71429	0.28571	0.86207	0.13793	0.74	0.26	0.7931	0.2069	0.25	0.125	0.45833	0.16667	0.82353	0.17647	0.45614	0.2807	0.26316	0.81081	0.18919	0.33803	0.15493	0.25352	0.08451	0.12676	0.04225	1	0.89655	0.10345	0.35294	0.23529	0.26471	0.14706	0.61538	0.38462	0.125	0.08929	0.33929	0.08929	0.30357	0.05357	0.325	0.075	0.2	0.1	0.175
>lcl|NC_047245.1_cds_YP_009759850.1_10	0.46296	0.14815	0.25926	0.12963	0.61538	0.38462	0.86667	0.13333	0.81579	0.18421	0.84615	0.15385	0.27473	0.07692	0.47253	0.17582	0.84615	0.15385	0.54839	0.13978	0.31183	0.8	0.2	0.33636	0.23636	0.16364	0.05455	0.11818	0.09091	1	0.80851	0.19149	0.42857	0.18367	0.28571	0.10204	0.71154	0.28846	0.15789	0.05263	0.22368	0.13158	0.25	0.18421	0.34247	0.16438	0.17808	0.06849	0.16438
>lcl|NC_047245.1_cds_YP_009759851.1_11	0.48649	0.21622	0.21622	0.08108	0.5	0.5	0.58333	0.41667	0.75	0.25	0.66667	0.33333	0.5625	0.125	0.1875	0.125	1	0	0.53333	0.2	0.26667	0.75	0.25	0.29268	0.2439	0.09756	0.07317	0.21951	0.07317	1	0.5625	0.4375	0.57143	0.07143	0.35714	0	0.72727	0.27273	0.46667	0.2	0.13333	0.06667	0.06667	0.06667	0.41176	0.17647	0.11765	0.05882	0.23529
>lcl|NC_047245.1_cds_YP_009759852.1_12	0.54762	0.16667	0.2619	0.02381	1	0	0.5	0.5	0.81818	0.18182	0.66667	0.33333	0.31667	0.08333	0.4	0.2	0.84615	0.15385	0.44	0.32	0.24	0.83333	0.16667	0.375	0.125	0.23214	0.01786	0.21429	0.03571	1	0.78571	0.21429	0.54167	0.16667	0.125	0.16667	0.875	0.125	0.36842	0.05263	0.15789	0.10526	0.15789	0.15789	0.4	0.32	0	0	0.24
>lcl|NC_047245.1_cds_YP_009759853.1_13	0.2	0	0.8	0	1	0	0	1	0.8	0.2	1	0	0	0.25	0.75	0	0.75	0.25	0.6	0	0.4	0.6	0.4	0.18182	0.45455	0.18182	0	0.18182	0	1	0.5	0.5	0.2	0	0.6	0.2	0.5	0.5	0.21429	0.07143	0.21429	0.07143	0.14286	0.28571	0	0.25	0.16667	0.16667	0.33333
>lcl|NC_047245.1_cds_YP_009759854.1_14	0.47059	0.16176	0.30882	0.05882	0.5	0.5	0.75	0.25	0.66667	0.33333	0.67308	0.32692	0.35294	0.19118	0.29412	0.16176	0.725	0.275	0.56522	0.21739	0.21739	0.66667	0.33333	0.44944	0.17978	0.23596	0.02247	0.04494	0.06742	1	0.83871	0.16129	0.33333	0.1	0.26667	0.3	0.75862	0.24138	0.28	0.12	0.24	0.04	0.24	0.08	0.29412	0.17647	0.13725	0.09804	0.21569
>lcl|NC_047245.1_cds_YP_009759855.1_15	0.42254	0.11268	0.33803	0.12676	1	0	0.90909	0.09091	0.64706	0.35294	0.64706	0.35294	0.38889	0.15278	0.27778	0.18056	0.78571	0.21429	0.5283	0.15094	0.32075	0.94118	0.05882	0.28235	0.2	0.17647	0.08235	0.17647	0.08235	1	0.52632	0.47368	0.34375	0.15625	0.28125	0.21875	0.67857	0.32143	0.38462	0.07692	0.15385	0.03846	0.23077	0.11538	0.30769	0.09615	0.15385	0.05769	0.26923
>lcl|NC_047245.1_cds_YP_009759856.1_16	0.44444	0.22222	0.16667	0.16667	1	0	1	0	0.8	0.2	0.625	0.375	0.11111	0	0.66667	0.22222	0.75	0.25	0.46667	0.26667	0.26667	0.6	0.4	0.27273	0.27273	0.18182	0.09091	0.18182	0	1	0.91667	0.08333	0.16667	0.33333	0.33333	0.16667	0.5	0.5	0.09091	0	0.45455	0.18182	0.27273	0	0.125	0.125	0.375	0.125	0.25
>lcl|NC_047245.1_cds_YP_009759857.1_17	0.375	0.375	0.25	0	0	1	1	0	0.88889	0.11111	0.5	0.5	0.5	0	0.33333	0.16667	1	0	0.46667	0.13333	0.4	0.82353	0.17647	0.2963	0.22222	0.25926	0.03704	0.11111	0.07407	1	0.625	0.375	0.33333	0.22222	0.33333	0.11111	0.84615	0.15385	0.47826	0.08696	0.26087	0	0.13043	0.04348	0.21429	0.28571	0.14286	0.14286	0.21429
>lcl|NC_047245.1_cds_YP_009759858.1_18	0.5	0.375	0	0.125	0.5	0.5	1	0	0.55556	0.44444	0.83333	0.16667	0.2	0.2	0.3	0.3	1	0	0.35714	0.14286	0.5	0.5	0.5	0.33333	0.33333	0.08333	0	0.16667	0.08333	1	0.75	0.25	0.33333	0.33333	0.22222	0.11111	0.85714	0.14286	0.27273	0.18182	0.09091	0	0.27273	0.18182	0.54545	0.09091	0.09091	0	0.18182
>lcl|NC_047245.1_cds_YP_009759859.1_19	0.46154	0.23077	0.07692	0.23077	0.75	0.25	0.76923	0.23077	0.63636	0.36364	0.71429	0.28571	0.125	0.25	0.4375	0.1875	0.75	0.25	0.7	0.1	0.2	0.70588	0.29412	0.3913	0.04348	0.26087	0.17391	0.13043	0	1	0.84615	0.15385	0.41176	0.05882	0.41176	0.11765	0.83333	0.16667	0.19048	0.09524	0.28571	0.09524	0.28571	0.04762	0.22222	0.07407	0.33333	0.07407	0.25926
>lcl|NC_047245.1_cds_YP_009759860.1_20	0.33333	0.11111	0.55556	0	0	0	0.75	0.25	0.71429	0.28571	0.73333	0.26667	0.42857	0.14286	0.14286	0.28571	0	0	0.46154	0.23077	0.30769	0.66667	0.33333	0.28571	0.21429	0.35714	0	0.14286	0	1	0	0	0.2	0	0.4	0.4	1	0	0.33333	0	0.66667	0	0	0	0.375	0.25	0	0.125	0.125
>lcl|NC_047245.1_cds_YP_009759861.1_21	0.64286	0.14286	0.07143	0.14286	0	0	0.8	0.2	0.63636	0.36364	1	0	0.5	0.125	0.25	0.125	0	1	0.57143	0.07143	0.35714	0.75	0.25	0.38462	0.07692	0.23077	0.07692	0.07692	0.15385	1	0.83333	0.16667	0.4	0	0.4	0.2	0.83333	0.16667	0	0.1	0.3	0.1	0.4	0.1	0.14286	0	0.28571	0	0.42857
>lcl|NC_047245.1_cds_YP_009759862.1_22	0.45	0.225	0.2	0.125	1	0	0.65217	0.34783	0.79412	0.20588	0.64706	0.35294	0.34	0.04	0.44	0.18	0.75	0.25	0.59375	0.25	0.15625	0.80952	0.19048	0.30612	0.20408	0.18367	0.06122	0.18367	0.06122	1	0.73684	0.26316	0.42308	0.19231	0.19231	0.19231	0.75	0.25	0.2963	0.03704	0.22222	0.07407	0.33333	0.03704	0.34483	0.24138	0.17241	0.03448	0.17241
>lcl|NC_047245.1_cds_YP_009759863.1_23	0.52273	0.13636	0.25	0.09091	0.55556	0.44444	0.88462	0.11538	0.67647	0.32353	0.57143	0.42857	0.5	0.04348	0.28261	0.17391	0.64286	0.35714	0.42857	0.47619	0.09524	0.88	0.12	0.225	0.25	0.25	0	0.125	0.15	1	0.71429	0.28571	0.52174	0.08696	0.21739	0.17391	0.71429	0.28571	0.35484	0.16129	0.16129	0.06452	0.25806	0	0.35294	0.23529	0.11765	0	0.17647
>lcl|NC_047245.1_cds_YP_009759864.1_24	0.38889	0.27778	0.27778	0.05556	0.7	0.3	0.75	0.25	0.65714	0.34286	0.79167	0.20833	0.35294	0.17647	0.26471	0.20588	0.7	0.3	0.68421	0.18421	0.13158	0.66667	0.33333	0.29545	0.27273	0.13636	0.04545	0.15909	0.09091	1	0.8	0.2	0.38462	0.38462	0.07692	0.15385	0.78947	0.21053	0.14286	0.14286	0.19048	0.04762	0.2381	0.2381	0.23729	0.0678	0.08475	0.08475	0.45763
>lcl|NC_047245.1_cds_YP_009759865.1_25	0.4	0.4	0	0.2	0.33333	0.66667	0.71429	0.28571	0.77778	0.22222	0.61111	0.38889	0.375	0.125	0.375	0.125	0	0	0.42857	0.2381	0.33333	0.66667	0.33333	0.29412	0.29412	0.23529	0.11765	0.05882	0	1	1	0	0.14286	0.14286	0.42857	0.28571	0.5	0.5	0.375	0.0625	0.375	0	0.1875	0	0.35714	0.21429	0.14286	0	0.21429
>lcl|NC_047245.1_cds_YP_009759866.1_26	0.5	0	0.5	0	0.66667	0.33333	0.71429	0.28571	0.82353	0.17647	0.52941	0.47059	0.33333	0	0.33333	0.33333	0.85714	0.14286	0.55172	0.27586	0.17241	0.69231	0.30769	0.29032	0.16129	0.29032	0.09677	0.09677	0.06452	1	0.84615	0.15385	0.2	0.4	0.2	0.2	0.71429	0.28571	1	0	0	0	0	0	0.36842	0.10526	0.31579	0.05263	0.10526
>lcl|NC_047245.1_cds_YP_009759867.1_27	0.35	0.1	0.4	0.15	0.5	0.5	0.81818	0.18182	0.63158	0.36842	0.57143	0.42857	0.19231	0.30769	0.23077	0.26923	0.5	0.5	0.53571	0.17857	0.28571	0.66667	0.33333	0.33333	0.18519	0.37037	0.03704	0.03704	0.03704	1	0.76471	0.23529	0.41667	0.29167	0.20833	0.08333	0.41176	0.58824	0.30769	0.07692	0.23077	0.07692	0.15385	0.15385	0.31579	0.21053	0.05263	0.10526	0.21053
>lcl|NC_047245.1_cds_YP_009759868.1_28	1	0	0	0	0	0	1	0	0.5	0.5	1	0	0.33333	0	0.33333	0.33333	0	0	0.75	0	0.25	0.8	0.2	0.41667	0.33333	0.16667	0.08333	0	0	1	0.8	0.2	0.5	0.25	0	0.25	1	0	0.25	0	0.375	0	0.3125	0.0625	0.22222	0.11111	0.11111	0.22222	0.33333
>lcl|NC_047245.1_cds_YP_009759869.1_29	0.625	0	0.375	0	1	0	1	0	1	0	1	0	0	0	0.66667	0.33333	0.66667	0.33333	0.35294	0.11765	0.52941	0.66667	0.33333	0.33333	0.16667	0.41667	0	0	0.08333	1	0.4	0.6	0	0	0	0	0.5	0.5	0.16	0.04	0.04	0.16	0.36	0.24	0	0.22222	0.22222	0.22222	0.33333
>lcl|NC_047245.1_cds_YP_009759870.1_30	0.4186	0.13953	0.32558	0.11628	0.33333	0.66667	0.92	0.08	0.90476	0.09524	0.725	0.275	0.33871	0.16129	0.33871	0.16129	0.85714	0.14286	0.42308	0.23077	0.34615	0.78571	0.21429	0.28571	0.33333	0.14286	0.07143	0.11905	0.04762	1	0.8	0.2	0.37931	0.17241	0.31034	0.13793	0.69231	0.30769	0.48148	0	0.03704	0.03704	0.37037	0.07407	0.24138	0.06897	0.13793	0.13793	0.31034
>lcl|NC_047245.1_cds_YP_009759871.1_31	0.5	0.14286	0.28571	0.07143	1	0	0.6	0.4	0.71429	0.28571	0.92857	0.07143	0.4375	0	0.375	0.1875	0.4	0.6	0.42857	0.14286	0.42857	1	0	0.40909	0.22727	0.18182	0.04545	0.04545	0.09091	1	0.5	0.5	0.63636	0.09091	0.09091	0.18182	1	0	0.5	0.2	0.2	0.1	0	0	0.28571	0.14286	0.07143	0.07143	0.35714
>lcl|NC_047245.1_cds_YP_009759872.1_32	0.16667	0.16667	0.41667	0.25	1	0	0.8	0.2	0.66667	0.33333	0.8	0.2	0.46154	0.30769	0.15385	0.07692	1	0	0.77778	0.11111	0.11111	0.85714	0.14286	0.48	0.24	0.2	0	0.08	0	1	1	0	0.47059	0.17647	0.29412	0.05882	1	0	0.5	0.25	0	0	0.25	0	0	0.33333	0.66667	0	0
>lcl|NC_047245.1_cds_YP_009759873.1_33	0.38462	0.07692	0.38462	0.15385	0.75	0.25	0.61111	0.38889	0.82609	0.17391	0.85714	0.14286	0.06667	0.26667	0.6	0.06667	0.90909	0.09091	0.44444	0.16667	0.38889	0.86957	0.13043	0.41667	0.25	0.22222	0.05556	0.02778	0.02778	1	0.65	0.35	0.38462	0.07692	0.38462	0.15385	0.76923	0.23077	0.2	0.13333	0.26667	0.06667	0.26667	0.06667	0.36	0.16	0.08	0.08	0.24
>lcl|NC_047245.1_cds_YP_009759874.1_34	0.4	0	0.6	0	1	0	1	0	1	0	0.25	0.75	0.6	0.06667	0.33333	0	1	0	0.5	0.1	0.4	0.75	0.25	0.5	0	0	0.25	0.25	0	1	0.8	0.2	0.125	0.125	0.25	0.5	1	0	0.35	0	0.2	0.15	0.3	0	0.22222	0.11111	0.22222	0.11111	0.33333
>lcl|NC_047245.1_cds_YP_009759875.1_35	0.75	0	0.25	0	1	0	0.5	0.5	0.625	0.375	1	0	0.5	0.1	0.3	0.1	1	0	0.45	0.2	0.35	1	0	0.41667	0.16667	0.16667	0	0.16667	0.08333	1	0.7	0.3	0.33333	0.33333	0	0.33333	1	0	0	0	0.63636	0	0.18182	0.18182	0.83333	0	0	0	0.16667
>lcl|NC_047245.1_cds_YP_009759876.1_36	0.58333	0.08333	0.25	0.08333	1	0	0.6	0.4	0.875	0.125	1	0	0.28571	0	0.42857	0.28571	1	0	0.5	0.21429	0.28571	1	0	0.625	0.125	0	0.125	0.125	0	1	0.77778	0.22222	0.2	0.4	0.4	0	0.66667	0.33333	0.25	0	0.41667	0.08333	0.25	0	0	0	0.5	0	0
>lcl|NC_047245.1_cds_YP_009759877.1_37	0.4	0	0.4	0.2	0.5	0.5	0.71429	0.28571	0.8125	0.1875	0.75	0.25	0.23529	0.17647	0.52941	0.05882	1	0	0.3871	0.32258	0.29032	0.78947	0.21053	0.4375	0.0625	0.1875	0	0.125	0.1875	1	0.7	0.3	0.28571	0.28571	0.28571	0.14286	0.92857	0.07143	0.17647	0.05882	0.29412	0	0.47059	0	0.375	0.25	0.25	0	0.125
>lcl|NC_047245.1_cds_YP_009759878.1_38	0.5	0.08333	0.41667	0	1	0	0.66667	0.33333	0.8	0.2	1	0	0.375	0.125	0.375	0.125	1	0	0.5	0.08333	0.41667	0.84211	0.15789	0.54545	0.09091	0.09091	0.09091	0.18182	0	1	1	0	0.25	0.5	0	0.25	1	0	0.27273	0.09091	0.36364	0	0.27273	0	0.41667	0.16667	0	0.08333	0.25
>lcl|NC_047245.1_cds_YP_009759879.1_39	0.16667	0.33333	0.33333	0.16667	0.66667	0.33333	0.55556	0.44444	0.625	0.375	1	0	0.38889	0.02778	0.33333	0.25	0.875	0.125	0.36364	0.22727	0.40909	0.77273	0.22727	0.33333	0.22222	0.16667	0.05556	0.16667	0.05556	1	0.75	0.25	0.53333	0.26667	0.13333	0.06667	0.6	0.4	0.32258	0.06452	0.09677	0.03226	0.41935	0.06452	0.28571	0.14286	0.07143	0.07143	0.35714
>lcl|NC_047245.1_cds_YP_009759880.1_40	0.4898	0.14286	0.30612	0.06122	0.62069	0.37931	0.83088	0.16912	0.59701	0.40299	0.48993	0.51007	0.19792	0.10417	0.4375	0.26042	0.76271	0.23729	0.42105	0.26316	0.31579	0.61268	0.38732	0.1581	0.25692	0.25692	0.09881	0.13439	0.09486	1	0.75352	0.24648	0.29032	0.22581	0.27957	0.2043	0.68132	0.31868	0.11724	0.06207	0.22069	0.08966	0.34483	0.16552	0.27092	0.1992	0.20717	0.12749	0.15538
>lcl|NC_047245.1_cds_YP_009759881.1_41	0.46429	0.21429	0.28571	0.03571	0.72727	0.27273	0.86667	0.13333	0.73684	0.26316	0.48571	0.51429	0.21622	0.08108	0.59459	0.10811	0.83333	0.16667	0.5	0.22414	0.27586	0.75	0.25	0.26761	0.08451	0.21127	0.14085	0.23944	0.05634	1	0.47619	0.52381	0.52632	0.05263	0.36842	0.05263	0.75	0.25	0.15385	0	0.38462	0.07692	0.38462	0	0.27451	0.19608	0.2549	0.03922	0.07843
>lcl|NC_047245.1_cds_YP_009759882.1_42	0.22222	0.22222	0.5	0.05556	0	0	1	0	0.71429	0.28571	0.66667	0.33333	0.3	0.1	0.5	0.1	0.75	0.25	0.54545	0.09091	0.36364	0.8125	0.1875	0.54545	0.18182	0.09091	0	0.09091	0.09091	1	0.66667	0.33333	0	0.4	0.4	0.2	1	0	0.5	0.05556	0.27778	0	0.16667	0	0	0.5	0.2	0.1	0.2
>lcl|NC_047245.1_cds_YP_009759883.1_43	0.5625	0.125	0.14583	0.16667	0.83333	0.16667	0.7619	0.2381	0.77778	0.22222	0.75385	0.24615	0.28571	0	0.5	0.21429	1	0	0.43836	0.17808	0.38356	0.8	0.2	0.46809	0.17021	0.24468	0.02128	0.06383	0.03191	1	0.8	0.2	0.5	0.07143	0.42857	0	0.71429	0.28571	0.19048	0.09524	0.2381	0.04762	0.38095	0.04762	0.27119	0.18644	0.13559	0.13559	0.20339
>lcl|NC_047245.1_cds_YP_009759884.1_44	0.375	0.0625	0.375	0.1875	0.66667	0.33333	0.8	0.2	0.72727	0.27273	0.75	0.25	0.2381	0.19048	0.42857	0.14286	0.66667	0.33333	0.46341	0.09756	0.43902	0.63636	0.36364	0.52381	0.16667	0.21429	0	0.09524	0	1	0.85714	0.14286	0.28571	0	0.57143	0.14286	1	0	0.14286	0	0.28571	0.28571	0.28571	0	0.25714	0.08571	0.31429	0.08571	0.2
>lcl|NC_047245.1_cds_YP_009759885.1_45	0.31034	0.24138	0.31034	0.13793	1	0	0.8125	0.1875	0.76923	0.23077	0.7381	0.2619	0.3	0.1	0.575	0.025	0.90909	0.09091	0.43333	0.2	0.36667	0.8125	0.1875	0.5	0.06944	0.23611	0.04167	0.13889	0.01389	1	0.9	0.1	0.29167	0.20833	0.375	0.125	0.88889	0.11111	0.14286	0.14286	0.14286	0.14286	0.35714	0.07143	0.425	0.075	0.175	0.15	0.125
>lcl|NC_047245.1_cds_YP_009759886.1_46	0.3	0.4	0.2	0.1	1	0	0.66667	0.33333	1	0	0.85714	0.14286	0.25	0	0.75	0	1	0	0.5	0.28571	0.21429	1	0	0.15385	0.38462	0.30769	0.07692	0	0.07692	1	0.8	0.2	0	0	0	0	1	0	0.5	0	0.16667	0	0.33333	0	0.22222	0	0.55556	0	0.22222
>lcl|NC_047245.1_cds_YP_009759887.1_47	0.7	0.1	0.1	0.1	1	0	1	0	0.75	0.25	0.84615	0.15385	0.30769	0	0.53846	0.15385	1	0	0.625	0.08333	0.29167	0	1	0.33333	0.07407	0.33333	0.03704	0.22222	0	1	0.66667	0.33333	0	0.25	0.75	0	0.66667	0.33333	0.5	0	0	0	0.5	0	0.11765	0.11765	0.41176	0.23529	0.11765
>lcl|NC_047245.1_cds_YP_009759888.1_48	0.4	0.4	0.2	0	0.66667	0.33333	1	0	0.91667	0.08333	0.71429	0.28571	0.5	0.33333	0.16667	0	0	1	0.4	0.2	0.4	0.6	0.4	0.35714	0.35714	0.14286	0.07143	0	0.07143	1	0.9	0.1	0.5	0.25	0.25	0	1	0	0.33333	0.08333	0.5	0	0.08333	0	0.125	0.125	0.25	0.25	0.25
>lcl|NC_047245.1_cds_YP_009759889.1_49	0.31579	0.26316	0.36842	0.05263	1	0	0.875	0.125	0.77778	0.22222	0.90476	0.09524	0.375	0.09375	0.3125	0.21875	0	1	0.45238	0.2381	0.30952	1	0	0.30645	0.1129	0.24194	0.01613	0.27419	0.04839	1	0.81818	0.18182	0.4375	0.125	0.3125	0.125	0.88889	0.11111	0.3	0	0	0.1	0.4	0.2	0.27778	0.13889	0.33333	0.05556	0.19444
>lcl|NC_047245.1_cds_YP_009759890.1_50	0.47059	0.11765	0.17647	0.23529	0.66667	0.33333	0.75	0.25	0.83333	0.16667	0.77778	0.22222	0.33333	0.13333	0.4	0.13333	0.66667	0.33333	0.51282	0.15385	0.33333	0.93333	0.06667	0.42105	0.23684	0.13158	0.07895	0.10526	0.02632	1	0.90909	0.09091	0.5	0.09091	0.40909	0	0.6	0.4	0.2069	0.03448	0.31034	0.10345	0.31034	0.03448	0.21429	0.14286	0.14286	0.14286	0.14286
>lcl|NC_047245.1_cds_YP_009759891.1_51	0.22222	0.22222	0.5	0.05556	0	0	1	0	0.71429	0.28571	0.66667	0.33333	0.3	0.1	0.5	0.1	0.75	0.25	0.54545	0.09091	0.36364	0.8125	0.1875	0.54545	0.18182	0.09091	0	0.09091	0.09091	1	0.66667	0.33333	0	0.4	0.4	0.2	1	0	0.5	0.05556	0.27778	0	0.16667	0	0	0.5	0.2	0.1	0.2
>lcl|NC_047245.1_cds_YP_009759892.1_52	0.46429	0.21429	0.28571	0.03571	0.72727	0.27273	0.86667	0.13333	0.73684	0.26316	0.48571	0.51429	0.21622	0.08108	0.59459	0.10811	0.83333	0.16667	0.5	0.22414	0.27586	0.75	0.25	0.26761	0.08451	0.21127	0.14085	0.23944	0.05634	1	0.47619	0.52381	0.52632	0.05263	0.36842	0.05263	0.75	0.25	0.15385	0	0.38462	0.07692	0.38462	0	0.27451	0.19608	0.2549	0.03922	0.07843
>lcl|NC_047245.1_cds_YP_009759893.1_53	0.4898	0.14286	0.30612	0.06122	0.62069	0.37931	0.83088	0.16912	0.59701	0.40299	0.48993	0.51007	0.19792	0.10417	0.4375	0.26042	0.76271	0.23729	0.42105	0.26316	0.31579	0.61268	0.38732	0.1581	0.25692	0.25692	0.09881	0.13439	0.09486	1	0.75352	0.24648	0.29032	0.22581	0.27957	0.2043	0.68132	0.31868	0.11724	0.06207	0.22069	0.08966	0.34483	0.16552	0.27092	0.1992	0.20717	0.12749	0.15538
>lcl|NC_047245.1_cds_YP_009759894.1_54	0.16667	0.33333	0.33333	0.16667	0.66667	0.33333	0.55556	0.44444	0.625	0.375	1	0	0.38889	0.02778	0.33333	0.25	0.875	0.125	0.36364	0.22727	0.40909	0.77273	0.22727	0.33333	0.22222	0.16667	0.05556	0.16667	0.05556	1	0.75	0.25	0.53333	0.26667	0.13333	0.06667	0.6	0.4	0.32258	0.06452	0.09677	0.03226	0.41935	0.06452	0.28571	0.14286	0.07143	0.07143	0.35714
>lcl|MN746302.1_cds_QIQ56452.1_1 [gene=	0.6	0.4	0	0	0.5	0.5	1	0	1	0	1	0	0.16667	0.08333	0.41667	0.33333	0.66667	0.33333	0.5	0.375	0.125	0.7	0.3	0.57143	0	0.28571	0	0.14286	0	1	0.8	0.2	0.11111	0.33333	0.55556	0	0.66667	0.33333	0.25	0	0.1875	0.0625	0.375	0.125	0.66667	0.16667	0.16667	0	0
>lcl|MN746302.1_cds_QIQ56453.1_2 [gene=	0.71429	0.05714	0.2	0.02857	1	0	0.57143	0.42857	0.7619	0.2381	0.26923	0.73077	0.66667	0.15152	0.15152	0.0303	0.5	0.5	0.48387	0.45161	0.06452	0	0	0.25806	0.19355	0.19355	0	0.32258	0.03226	1	0.40909	0.59091	0.66667	0	0.33333	0	0.66667	0.33333	0.53333	0.13333	0.13333	0	0.13333	0.06667	0.37037	0.14815	0.07407	0.03704	0.18519
>lcl|MN746302.1_cds_QIQ56454.1_3 [gene=	0.58333	0.08333	0.33333	0	0.75	0.25	0.8125	0.1875	0.81818	0.18182	0.65854	0.34146	0.16667	0.16667	0.44444	0.22222	0.7	0.3	0.61538	0.12821	0.25641	0.66667	0.33333	0.38462	0.21538	0.21538	0.01538	0.12308	0.04615	1	0.8	0.2	0.33333	0.2	0.33333	0.13333	0.70588	0.29412	0.23333	0.03333	0.36667	0.06667	0.23333	0.06667	0.33929	0.10714	0.25	0.08929	0.17857
>lcl|MN746302.1_cds_QIQ56455.1_4 [gene=	0.5	0.22	0.14	0.14	1	0	0.7	0.3	0.85366	0.14634	0.69231	0.30769	0.46154	0.12821	0.30769	0.10256	0.33333	0.66667	0.6087	0.15217	0.23913	0.83333	0.16667	0.36	0.18	0.26	0.06	0.08	0.06	1	0.92308	0.07692	0.6	0.13333	0.13333	0.13333	0.72222	0.27778	0.35484	0.06452	0.22581	0	0.29032	0.06452	0.34286	0.25714	0.14286	0.08571	0.17143
>lcl|MN746302.1_cds_QIQ56456.1_5 [gene=	0.33333	0.44444	0.11111	0.11111	1	0	1	0	0.75	0.25	0.66667	0.33333	0.08333	0.16667	0.5	0.25	0.5	0.5	0.75	0.08333	0.16667	0.77778	0.22222	0.3913	0.34783	0.04348	0.04348	0.08696	0.08696	1	0.76471	0.23529	0	0	1	0	0.63636	0.36364	0.21429	0.07143	0.42857	0.14286	0	0.14286	0.33333	0.08333	0.16667	0	0.41667
>lcl|MN746302.1_cds_QIQ56457.1_6 [gene=	0.5	0.1875	0.1875	0.125	1	0	1	0	0.8	0.2	0.4375	0.5625	0.34783	0.17391	0.21739	0.26087	1	0	0.45833	0.25	0.29167	0.71429	0.28571	0.54545	0.0303	0.30303	0.06061	0.06061	0	1	0.77778	0.22222	0.42857	0.28571	0.21429	0.07143	0.9	0.1	0	0	0.66667	0.33333	0	0	0.28571	0.21429	0.28571	0	0.21429
>lcl|MN746302.1_cds_QIQ56458.1_7 [gene=	0.26316	0.21053	0.47368	0.05263	1	0	0.66667	0.33333	0.54545	0.45455	0.5	0.5	0.42857	0.14286	0.21429	0.21429	0.83333	0.16667	0.6	0.2	0.2	0.8	0.2	0.40909	0.18182	0.18182	0.13636	0	0.09091	1	0.75	0.25	0.375	0.25	0.25	0.125	0.8	0.2	0.19048	0.04762	0.09524	0.04762	0.47619	0.14286	0.27273	0.18182	0.36364	0	0.09091
>lcl|MN746302.1_cds_QIQ56459.1_8 [gene=	0.30189	0.24528	0.32075	0.13208	0.78261	0.21739	0.77586	0.22414	0.74324	0.25676	0.63158	0.36842	0.22449	0.12245	0.46939	0.18367	0.68085	0.31915	0.52985	0.16418	0.30597	0.81579	0.18421	0.30159	0.29365	0.18254	0.07937	0.09524	0.04762	1	0.82432	0.17568	0.31746	0.2381	0.30159	0.14286	0.76667	0.23333	0.1383	0.06383	0.29787	0.08511	0.24468	0.17021	0.28448	0.10345	0.23276	0.15517	0.18966
>lcl|MN746302.1_cds_QIQ56460.1_9 [gene=	0.53571	0.21429	0.21429	0.03571	0.71429	0.28571	0.86207	0.13793	0.74	0.26	0.7931	0.2069	0.25	0.125	0.45833	0.16667	0.82353	0.17647	0.45614	0.2807	0.26316	0.81081	0.18919	0.33803	0.15493	0.25352	0.08451	0.12676	0.04225	1	0.89655	0.10345	0.35294	0.23529	0.26471	0.14706	0.61538	0.38462	0.125	0.08929	0.33929	0.08929	0.30357	0.05357	0.325	0.075	0.2	0.1	0.175
>lcl|MN746302.1_cds_QIQ56461.1_10 [gene	0.46296	0.14815	0.25926	0.12963	0.61538	0.38462	0.86667	0.13333	0.81579	0.18421	0.84615	0.15385	0.27473	0.07692	0.47253	0.17582	0.84615	0.15385	0.54839	0.13978	0.31183	0.8	0.2	0.33636	0.23636	0.16364	0.05455	0.11818	0.09091	1	0.80851	0.19149	0.42857	0.18367	0.28571	0.10204	0.71154	0.28846	0.15789	0.05263	0.22368	0.13158	0.25	0.18421	0.34247	0.16438	0.17808	0.06849	0.16438
>lcl|MN746302.1_cds_QIQ56462.1_11 [gene	0.48649	0.21622	0.21622	0.08108	0.5	0.5	0.58333	0.41667	0.75	0.25	0.66667	0.33333	0.5625	0.125	0.1875	0.125	1	0	0.53333	0.2	0.26667	0.75	0.25	0.29268	0.2439	0.09756	0.07317	0.21951	0.07317	1	0.5625	0.4375	0.57143	0.07143	0.35714	0	0.72727	0.27273	0.46667	0.2	0.13333	0.06667	0.06667	0.06667	0.41176	0.17647	0.11765	0.05882	0.23529
>lcl|MN746302.1_cds_QIQ56463.1_12 [gene	0.54762	0.16667	0.2619	0.02381	1	0	0.5	0.5	0.81818	0.18182	0.66667	0.33333	0.31667	0.08333	0.4	0.2	0.84615	0.15385	0.44	0.32	0.24	0.83333	0.16667	0.375	0.125	0.23214	0.01786	0.21429	0.03571	1	0.78571	0.21429	0.54167	0.16667	0.125	0.16667	0.875	0.125	0.36842	0.05263	0.15789	0.10526	0.15789	0.15789	0.4	0.32	0	0	0.24
>lcl|MN746302.1_cds_QIQ56464.1_13 [gene	0.2	0	0.8	0	1	0	0	1	0.8	0.2	1	0	0	0.25	0.75	0	0.75	0.25	0.6	0	0.4	0.6	0.4	0.18182	0.45455	0.18182	0	0.18182	0	1	0.5	0.5	0.2	0	0.6	0.2	0.5	0.5	0.21429	0.07143	0.21429	0.07143	0.14286	0.28571	0	0.25	0.16667	0.16667	0.33333
>lcl|MN746302.1_cds_QIQ56465.1_14 [gene	0.47059	0.16176	0.30882	0.05882	0.5	0.5	0.75	0.25	0.66667	0.33333	0.67308	0.32692	0.35294	0.19118	0.29412	0.16176	0.725	0.275	0.56522	0.21739	0.21739	0.66667	0.33333	0.44944	0.17978	0.23596	0.02247	0.04494	0.06742	1	0.83871	0.16129	0.33333	0.1	0.26667	0.3	0.75862	0.24138	0.28	0.12	0.24	0.04	0.24	0.08	0.29412	0.17647	0.13725	0.09804	0.21569
>lcl|MN746302.1_cds_QIQ56466.1_15 [gene	0.42254	0.11268	0.33803	0.12676	1	0	0.90909	0.09091	0.64706	0.35294	0.64706	0.35294	0.38889	0.15278	0.27778	0.18056	0.78571	0.21429	0.5283	0.15094	0.32075	0.94118	0.05882	0.28235	0.2	0.17647	0.08235	0.17647	0.08235	1	0.52632	0.47368	0.34375	0.15625	0.28125	0.21875	0.67857	0.32143	0.38462	0.07692	0.15385	0.03846	0.23077	0.11538	0.30769	0.09615	0.15385	0.05769	0.26923
>lcl|MN746302.1_cds_QIQ56467.1_16 [gene	0.44444	0.22222	0.16667	0.16667	1	0	1	0	0.8	0.2	0.625	0.375	0.11111	0	0.66667	0.22222	0.75	0.25	0.46667	0.26667	0.26667	0.6	0.4	0.27273	0.27273	0.18182	0.09091	0.18182	0	1	0.91667	0.08333	0.16667	0.33333	0.33333	0.16667	0.5	0.5	0.09091	0	0.45455	0.18182	0.27273	0	0.125	0.125	0.375	0.125	0.25
>lcl|MN746302.1_cds_QIQ56468.1_17 [gene	0.375	0.375	0.25	0	0	1	1	0	0.88889	0.11111	0.5	0.5	0.5	0	0.33333	0.16667	1	0	0.46667	0.13333	0.4	0.82353	0.17647	0.2963	0.22222	0.25926	0.03704	0.11111	0.07407	1	0.625	0.375	0.33333	0.22222	0.33333	0.11111	0.84615	0.15385	0.47826	0.08696	0.26087	0	0.13043	0.04348	0.21429	0.28571	0.14286	0.14286	0.21429
>lcl|MN746302.1_cds_QIQ56469.1_18 [gene	0.5	0.375	0	0.125	0.5	0.5	1	0	0.55556	0.44444	0.83333	0.16667	0.2	0.2	0.3	0.3	1	0	0.35714	0.14286	0.5	0.5	0.5	0.33333	0.33333	0.08333	0	0.16667	0.08333	1	0.75	0.25	0.33333	0.33333	0.22222	0.11111	0.85714	0.14286	0.27273	0.18182	0.09091	0	0.27273	0.18182	0.54545	0.09091	0.09091	0	0.18182
>lcl|MN746302.1_cds_QIQ56470.1_19 [gene	0.46154	0.23077	0.07692	0.23077	0.75	0.25	0.76923	0.23077	0.63636	0.36364	0.71429	0.28571	0.125	0.25	0.4375	0.1875	0.75	0.25	0.7	0.1	0.2	0.70588	0.29412	0.3913	0.04348	0.26087	0.17391	0.13043	0	1	0.84615	0.15385	0.41176	0.05882	0.41176	0.11765	0.83333	0.16667	0.19048	0.09524	0.28571	0.09524	0.28571	0.04762	0.22222	0.07407	0.33333	0.07407	0.25926
>lcl|MN746302.1_cds_QIQ56471.1_20 [gene	0.33333	0.11111	0.55556	0	0	0	0.75	0.25	0.71429	0.28571	0.73333	0.26667	0.42857	0.14286	0.14286	0.28571	0	0	0.46154	0.23077	0.30769	0.66667	0.33333	0.28571	0.21429	0.35714	0	0.14286	0	1	0	0	0.2	0	0.4	0.4	1	0	0.33333	0	0.66667	0	0	0	0.375	0.25	0	0.125	0.125
>lcl|MN746302.1_cds_QIQ56472.1_21 [gene	0.64286	0.14286	0.07143	0.14286	0	0	0.8	0.2	0.63636	0.36364	1	0	0.5	0.125	0.25	0.125	0	1	0.57143	0.07143	0.35714	0.75	0.25	0.38462	0.07692	0.23077	0.07692	0.07692	0.15385	1	0.83333	0.16667	0.4	0	0.4	0.2	0.83333	0.16667	0	0.1	0.3	0.1	0.4	0.1	0.14286	0	0.28571	0	0.42857
>lcl|MN746302.1_cds_QIQ56473.1_22 [gene	0.45	0.225	0.2	0.125	1	0	0.65217	0.34783	0.79412	0.20588	0.64706	0.35294	0.34	0.04	0.44	0.18	0.75	0.25	0.59375	0.25	0.15625	0.80952	0.19048	0.30612	0.20408	0.18367	0.06122	0.18367	0.06122	1	0.73684	0.26316	0.42308	0.19231	0.19231	0.19231	0.75	0.25	0.2963	0.03704	0.22222	0.07407	0.33333	0.03704	0.34483	0.24138	0.17241	0.03448	0.17241
>lcl|MN746302.1_cds_QIQ56474.1_23 [gene	0.52273	0.13636	0.25	0.09091	0.55556	0.44444	0.88462	0.11538	0.67647	0.32353	0.57143	0.42857	0.5	0.04348	0.28261	0.17391	0.64286	0.35714	0.42857	0.47619	0.09524	0.88	0.12	0.225	0.25	0.25	0	0.125	0.15	1	0.71429	0.28571	0.52174	0.08696	0.21739	0.17391	0.71429	0.28571	0.35484	0.16129	0.16129	0.06452	0.25806	0	0.35294	0.23529	0.11765	0	0.17647
>lcl|MN746302.1_cds_QIQ56475.1_24 [gene	0.38889	0.27778	0.27778	0.05556	0.7	0.3	0.75	0.25	0.65714	0.34286	0.79167	0.20833	0.35294	0.17647	0.26471	0.20588	0.7	0.3	0.68421	0.18421	0.13158	0.66667	0.33333	0.29545	0.27273	0.13636	0.04545	0.15909	0.09091	1	0.8	0.2	0.38462	0.38462	0.07692	0.15385	0.78947	0.21053	0.14286	0.14286	0.19048	0.04762	0.2381	0.2381	0.23729	0.0678	0.08475	0.08475	0.45763
>lcl|MN746302.1_cds_QIQ56476.1_25 [gene	0.4	0.4	0	0.2	0.33333	0.66667	0.71429	0.28571	0.77778	0.22222	0.61111	0.38889	0.375	0.125	0.375	0.125	0	0	0.42857	0.2381	0.33333	0.66667	0.33333	0.29412	0.29412	0.23529	0.11765	0.05882	0	1	1	0	0.14286	0.14286	0.42857	0.28571	0.5	0.5	0.375	0.0625	0.375	0	0.1875	0	0.35714	0.21429	0.14286	0	0.21429
>lcl|MN746302.1_cds_QIQ56477.1_26 [gene	0.5	0	0.5	0	0.66667	0.33333	0.71429	0.28571	0.82353	0.17647	0.52941	0.47059	0.33333	0	0.33333	0.33333	0.85714	0.14286	0.55172	0.27586	0.17241	0.69231	0.30769	0.29032	0.16129	0.29032	0.09677	0.09677	0.06452	1	0.84615	0.15385	0.2	0.4	0.2	0.2	0.71429	0.28571	1	0	0	0	0	0	0.36842	0.10526	0.31579	0.05263	0.10526
>lcl|MN746302.1_cds_QIQ56478.1_27 [gene	0.35	0.1	0.4	0.15	0.5	0.5	0.81818	0.18182	0.63158	0.36842	0.57143	0.42857	0.19231	0.30769	0.23077	0.26923	0.5	0.5	0.53571	0.17857	0.28571	0.66667	0.33333	0.33333	0.18519	0.37037	0.03704	0.03704	0.03704	1	0.76471	0.23529	0.41667	0.29167	0.20833	0.08333	0.41176	0.58824	0.30769	0.07692	0.23077	0.07692	0.15385	0.15385	0.31579	0.21053	0.05263	0.10526	0.21053
>lcl|MN746302.1_cds_QIQ56479.1_28 [gene	1	0	0	0	0	0	1	0	0.5	0.5	1	0	0.33333	0	0.33333	0.33333	0	0	0.75	0	0.25	0.8	0.2	0.41667	0.33333	0.16667	0.08333	0	0	1	0.8	0.2	0.5	0.25	0	0.25	1	0	0.25	0	0.375	0	0.3125	0.0625	0.22222	0.11111	0.11111	0.22222	0.33333
>lcl|MN746302.1_cds_QIQ56480.1_29 [gene	0.625	0	0.375	0	1	0	1	0	1	0	1	0	0	0	0.66667	0.33333	0.66667	0.33333	0.35294	0.11765	0.52941	0.66667	0.33333	0.33333	0.16667	0.41667	0	0	0.08333	1	0.4	0.6	0	0	0	0	0.5	0.5	0.16	0.04	0.04	0.16	0.36	0.24	0	0.22222	0.22222	0.22222	0.33333
>lcl|MN746302.1_cds_QIQ56481.1_30 [gene	0.4186	0.13953	0.32558	0.11628	0.33333	0.66667	0.92	0.08	0.90476	0.09524	0.725	0.275	0.33871	0.16129	0.33871	0.16129	0.85714	0.14286	0.42308	0.23077	0.34615	0.78571	0.21429	0.28571	0.33333	0.14286	0.07143	0.11905	0.04762	1	0.8	0.2	0.37931	0.17241	0.31034	0.13793	0.69231	0.30769	0.48148	0	0.03704	0.03704	0.37037	0.07407	0.24138	0.06897	0.13793	0.13793	0.31034
>lcl|MN746302.1_cds_QIQ56482.1_31 [gene	0.5	0.14286	0.28571	0.07143	1	0	0.6	0.4	0.71429	0.28571	0.92857	0.07143	0.4375	0	0.375	0.1875	0.4	0.6	0.42857	0.14286	0.42857	1	0	0.40909	0.22727	0.18182	0.04545	0.04545	0.09091	1	0.5	0.5	0.63636	0.09091	0.09091	0.18182	1	0	0.5	0.2	0.2	0.1	0	0	0.28571	0.14286	0.07143	0.07143	0.35714
>lcl|MN746302.1_cds_QIQ56483.1_32 [gene	0.16667	0.16667	0.41667	0.25	1	0	0.8	0.2	0.66667	0.33333	0.8	0.2	0.46154	0.30769	0.15385	0.07692	1	0	0.77778	0.11111	0.11111	0.85714	0.14286	0.48	0.24	0.2	0	0.08	0	1	1	0	0.47059	0.17647	0.29412	0.05882	1	0	0.5	0.25	0	0	0.25	0	0	0.33333	0.66667	0	0
>lcl|MN746302.1_cds_QIQ56484.1_33 [gene	0.38462	0.07692	0.38462	0.15385	0.75	0.25	0.61111	0.38889	0.82609	0.17391	0.85714	0.14286	0.06667	0.26667	0.6	0.06667	0.90909	0.09091	0.44444	0.16667	0.38889	0.86957	0.13043	0.41667	0.25	0.22222	0.05556	0.02778	0.02778	1	0.65	0.35	0.38462	0.07692	0.38462	0.15385	0.76923	0.23077	0.2	0.13333	0.26667	0.06667	0.26667	0.06667	0.36	0.16	0.08	0.08	0.24
>lcl|MN746302.1_cds_QIQ56485.1_34 [gene	0.4	0	0.6	0	1	0	1	0	1	0	0.25	0.75	0.6	0.06667	0.33333	0	1	0	0.5	0.1	0.4	0.75	0.25	0.5	0	0	0.25	0.25	0	1	0.8	0.2	0.125	0.125	0.25	0.5	1	0	0.35	0	0.2	0.15	0.3	0	0.22222	0.11111	0.22222	0.11111	0.33333
>lcl|MN746302.1_cds_QIQ56486.1_35 [gene	0.75	0	0.25	0	1	0	0.5	0.5	0.625	0.375	1	0	0.5	0.1	0.3	0.1	1	0	0.45	0.2	0.35	1	0	0.41667	0.16667	0.16667	0	0.16667	0.08333	1	0.7	0.3	0.33333	0.33333	0	0.33333	1	0	0	0	0.63636	0	0.18182	0.18182	0.83333	0	0	0	0.16667
>lcl|MN746302.1_cds_QIQ56487.1_36 [gene	0.58333	0.08333	0.25	0.08333	1	0	0.6	0.4	0.875	0.125	1	0	0.28571	0	0.42857	0.28571	1	0	0.5	0.21429	0.28571	1	0	0.625	0.125	0	0.125	0.125	0	1	0.77778	0.22222	0.2	0.4	0.4	0	0.66667	0.33333	0.25	0	0.41667	0.08333	0.25	0	0	0	0.5	0	0
>lcl|MN746302.1_cds_QIQ56488.1_37 [gene	0.4	0	0.4	0.2	0.5	0.5	0.71429	0.28571	0.8125	0.1875	0.75	0.25	0.23529	0.17647	0.52941	0.05882	1	0	0.3871	0.32258	0.29032	0.78947	0.21053	0.4375	0.0625	0.1875	0	0.125	0.1875	1	0.7	0.3	0.28571	0.28571	0.28571	0.14286	0.92857	0.07143	0.17647	0.05882	0.29412	0	0.47059	0	0.375	0.25	0.25	0	0.125
>lcl|MN746302.1_cds_QIQ56489.1_38 [gene	0.5	0.08333	0.41667	0	1	0	0.66667	0.33333	0.8	0.2	1	0	0.375	0.125	0.375	0.125	1	0	0.5	0.08333	0.41667	0.84211	0.15789	0.54545	0.09091	0.09091	0.09091	0.18182	0	1	1	0	0.25	0.5	0	0.25	1	0	0.27273	0.09091	0.36364	0	0.27273	0	0.41667	0.16667	0	0.08333	0.25
>lcl|MN746302.1_cds_QIQ56490.1_39 [gene	0.16667	0.33333	0.33333	0.16667	0.66667	0.33333	0.55556	0.44444	0.625	0.375	1	0	0.38889	0.02778	0.33333	0.25	0.875	0.125	0.36364	0.22727	0.40909	0.77273	0.22727	0.33333	0.22222	0.16667	0.05556	0.16667	0.05556	1	0.75	0.25	0.53333	0.26667	0.13333	0.06667	0.6	0.4	0.32258	0.06452	0.09677	0.03226	0.41935	0.06452	0.28571	0.14286	0.07143	0.07143	0.35714
>lcl|MN746302.1_cds_QIQ56491.1_40 [gene	0.4898	0.14286	0.30612	0.06122	0.62069	0.37931	0.83088	0.16912	0.59701	0.40299	0.48993	0.51007	0.19792	0.10417	0.4375	0.26042	0.76271	0.23729	0.42105	0.26316	0.31579	0.61268	0.38732	0.1581	0.25692	0.25692	0.09881	0.13439	0.09486	1	0.75352	0.24648	0.29032	0.22581	0.27957	0.2043	0.68132	0.31868	0.11724	0.06207	0.22069	0.08966	0.34483	0.16552	0.27092	0.1992	0.20717	0.12749	0.15538
>lcl|MN746302.1_cds_QIQ56492.1_41 [gene	0.46429	0.21429	0.28571	0.03571	0.72727	0.27273	0.86667	0.13333	0.73684	0.26316	0.48571	0.51429	0.21622	0.08108	0.59459	0.10811	0.83333	0.16667	0.5	0.22414	0.27586	0.75	0.25	0.26761	0.08451	0.21127	0.14085	0.23944	0.05634	1	0.47619	0.52381	0.52632	0.05263	0.36842	0.05263	0.75	0.25	0.15385	0	0.38462	0.07692	0.38462	0	0.27451	0.19608	0.2549	0.03922	0.07843
>lcl|MN746302.1_cds_QIQ56493.1_42 [gene	0.22222	0.22222	0.5	0.05556	0	0	1	0	0.71429	0.28571	0.66667	0.33333	0.3	0.1	0.5	0.1	0.75	0.25	0.54545	0.09091	0.36364	0.8125	0.1875	0.54545	0.18182	0.09091	0	0.09091	0.09091	1	0.66667	0.33333	0	0.4	0.4	0.2	1	0	0.5	0.05556	0.27778	0	0.16667	0	0	0.5	0.2	0.1	0.2
>lcl|MN746302.1_cds_QIQ56494.1_43 [gene	0.5625	0.125	0.14583	0.16667	0.83333	0.16667	0.7619	0.2381	0.77778	0.22222	0.75385	0.24615	0.28571	0	0.5	0.21429	1	0	0.43836	0.17808	0.38356	0.8	0.2	0.46809	0.17021	0.24468	0.02128	0.06383	0.03191	1	0.8	0.2	0.5	0.07143	0.42857	0	0.71429	0.28571	0.19048	0.09524	0.2381	0.04762	0.38095	0.04762	0.27119	0.18644	0.13559	0.13559	0.20339
>lcl|MN746302.1_cds_QIQ56495.1_44 [gene	0.375	0.0625	0.375	0.1875	0.66667	0.33333	0.8	0.2	0.72727	0.27273	0.75	0.25	0.2381	0.19048	0.42857	0.14286	0.66667	0.33333	0.46341	0.09756	0.43902	0.63636	0.36364	0.52381	0.16667	0.21429	0	0.09524	0	1	0.85714	0.14286	0.28571	0	0.57143	0.14286	1	0	0.14286	0	0.28571	0.28571	0.28571	0	0.25714	0.08571	0.31429	0.08571	0.2
>lcl|MN746302.1_cds_QIQ56496.1_45 [gene	0.31034	0.24138	0.31034	0.13793	1	0	0.8125	0.1875	0.76923	0.23077	0.7381	0.2619	0.3	0.1	0.575	0.025	0.90909	0.09091	0.43333	0.2	0.36667	0.8125	0.1875	0.5	0.06944	0.23611	0.04167	0.13889	0.01389	1	0.9	0.1	0.29167	0.20833	0.375	0.125	0.88889	0.11111	0.14286	0.14286	0.14286	0.14286	0.35714	0.07143	0.425	0.075	0.175	0.15	0.125
>lcl|MN746302.1_cds_QIQ56497.1_46 [gene	0.3	0.4	0.2	0.1	1	0	0.66667	0.33333	1	0	0.85714	0.14286	0.25	0	0.75	0	1	0	0.5	0.28571	0.21429	1	0	0.15385	0.38462	0.30769	0.07692	0	0.07692	1	0.8	0.2	0	0	0	0	1	0	0.5	0	0.16667	0	0.33333	0	0.22222	0	0.55556	0	0.22222
>lcl|MN746302.1_cds_QIQ56498.1_47 [gene	0.7	0.1	0.1	0.1	1	0	1	0	0.75	0.25	0.84615	0.15385	0.30769	0	0.53846	0.15385	1	0	0.625	0.08333	0.29167	0	1	0.33333	0.07407	0.33333	0.03704	0.22222	0	1	0.66667	0.33333	0	0.25	0.75	0	0.66667	0.33333	0.5	0	0	0	0.5	0	0.11765	0.11765	0.41176	0.23529	0.11765
>lcl|MN746302.1_cds_QIQ56499.1_48 [gene	0.4	0.4	0.2	0	0.66667	0.33333	1	0	0.91667	0.08333	0.71429	0.28571	0.5	0.33333	0.16667	0	0	1	0.4	0.2	0.4	0.6	0.4	0.35714	0.35714	0.14286	0.07143	0	0.07143	1	0.9	0.1	0.5	0.25	0.25	0	1	0	0.33333	0.08333	0.5	0	0.08333	0	0.125	0.125	0.25	0.25	0.25
>lcl|MN746302.1_cds_QIQ56500.1_49 [gene	0.31579	0.26316	0.36842	0.05263	1	0	0.875	0.125	0.77778	0.22222	0.90476	0.09524	0.375	0.09375	0.3125	0.21875	0	1	0.45238	0.2381	0.30952	1	0	0.30645	0.1129	0.24194	0.01613	0.27419	0.04839	1	0.81818	0.18182	0.4375	0.125	0.3125	0.125	0.88889	0.11111	0.3	0	0	0.1	0.4	0.2	0.27778	0.13889	0.33333	0.05556	0.19444
>lcl|MN746302.1_cds_QIQ56501.1_50 [gene	0.47059	0.11765	0.17647	0.23529	0.66667	0.33333	0.75	0.25	0.83333	0.16667	0.77778	0.22222	0.33333	0.13333	0.4	0.13333	0.66667	0.33333	0.51282	0.15385	0.33333	0.93333	0.06667	0.42105	0.23684	0.13158	0.07895	0.10526	0.02632	1	0.90909	0.09091	0.5	0.09091	0.40909	0	0.6	0.4	0.2069	0.03448	0.31034	0.10345	0.31034	0.03448	0.21429	0.14286	0.14286	0.14286	0.14286
>lcl|MN746302.1_cds_QIQ56502.1_51 [gene	0.22222	0.22222	0.5	0.05556	0	0	1	0	0.71429	0.28571	0.66667	0.33333	0.3	0.1	0.5	0.1	0.75	0.25	0.54545	0.09091	0.36364	0.8125	0.1875	0.54545	0.18182	0.09091	0	0.09091	0.09091	1	0.66667	0.33333	0	0.4	0.4	0.2	1	0	0.5	0.05556	0.27778	0	0.16667	0	0	0.5	0.2	0.1	0.2
>lcl|MN746302.1_cds_QIQ56503.1_52 [gene	0.46429	0.21429	0.28571	0.03571	0.72727	0.27273	0.86667	0.13333	0.73684	0.26316	0.48571	0.51429	0.21622	0.08108	0.59459	0.10811	0.83333	0.16667	0.5	0.22414	0.27586	0.75	0.25	0.26761	0.08451	0.21127	0.14085	0.23944	0.05634	1	0.47619	0.52381	0.52632	0.05263	0.36842	0.05263	0.75	0.25	0.15385	0	0.38462	0.07692	0.38462	0	0.27451	0.19608	0.2549	0.03922	0.07843
>lcl|MN746302.1_cds_QIQ56504.1_53 [gene	0.4898	0.14286	0.30612	0.06122	0.62069	0.37931	0.83088	0.16912	0.59701	0.40299	0.48993	0.51007	0.19792	0.10417	0.4375	0.26042	0.76271	0.23729	0.42105	0.26316	0.31579	0.61268	0.38732	0.1581	0.25692	0.25692	0.09881	0.13439	0.09486	1	0.75352	0.24648	0.29032	0.22581	0.27957	0.2043	0.68132	0.31868	0.11724	0.06207	0.22069	0.08966	0.34483	0.16552	0.27092	0.1992	0.20717	0.12749	0.15538
Avg	0.43963	0.174625	0.302907	0.0828391	0.62869	0.304083	0.754013	0.245987	0.694415	0.305585	0.667021	0.332979	0.312774	0.12772	0.384576	0.17493	0.696378	0.265807	0.505393	0.211625	0.282982	0.668455	0.31894	0.28414	0.208641	0.235416	0.0799987	0.114496	0.0773087	1	0.702681	0.284714	0.358215	0.178205	0.319399	0.123172	0.696914	0.303086	0.239693	0.0771779	0.20488	0.0677394	0.283465	0.127046	0.286287	0.158117	0.209172	0.0735016	0.189771
	Ala_GCU	0.43963
	Ala_GCC	0.174625
	Ala_GCA	0.302907
	Ala_GCG	0.0828391
	Cys_UGU	0.62869
	Cys_UGC	0.304083
	Asp_GAU	0.754013
	Asp_GAC	0.245987
	Glu_GAA	0.694415
	Glu_GAG	0.305585
	Phe_UUU	0.667021
	Phe_UUC	0.332979
	Gly_GGU	0.312774
	Gly_GGC	0.12772
	Gly_GGA	0.384576
	Gly_GGG	0.17493
	His_CAU	0.696378
	His_CAC	0.265807
	Ile_AUU	0.505393
	Ile_AUC	0.211625
	Ile_AUA	0.282982
	Lys_AAA	0.668455
	Lys_AAG	0.31894
	Leu_UUA	0.28414
	Leu_UUG	0.208641
	Leu_CUU	0.235416
	Leu_CUC	0.0799987
	Leu_CUA	0.114496
	Leu_CUG	0.0773087
	Met_AUG	1
	Asn_AAU	0.702681
	Asn_AAC	0.284714
	Pro_CCU	0.358215
	Pro_CCC	0.178205
	Pro_CCA	0.319399
	Pro_CCG	0.123172
	Gln_CAA	0.696914
	Gln_CAG	0.303086
	Arg_CGU	0.239693
	Arg_CGC	0.0771779
	Arg_CGA	0.20488
	Arg_CGG	0.0677394
	Arg_AGA	0.283465
	Arg_AGG	0.127046
	Ser_UCU	0.286287
	Ser_UCC	0.158117
	Ser_UCA	0.209172
	Ser_UCG	0.0735016
	Ser_AGU	0.189771
	Ser_AGC	0.0831531
	Thr_ACU	0.389699
	Thr_ACC	0.201472
	Thr_ACA	0.309691
	Thr_ACG	0.0991387
	Val_GUU	0.386351
	Val_GUC	0.121575
	Val_GUA	0.320703
	Val_GUG	0.171371
	Trp_UGG	0.928571
	Ter_UAA	0.52521
	Ter_UAG	0.243697
	Ter_UGA	0.231092
	Tyr_UAU	0.729081
	Tyr_UAC	0.245709
[truncated: 15 more columns]

## Sheet: Meloidogyne
RSCU analysis data of Meloidogyne incognita
Fasta header line	Ala_GCU	Ala_GCC	Ala_GCA	Ala_GCG	Cys_UGU	Cys_UGC	Asp_GAU	Asp_GAC	Glu_GAA	Glu_GAG	Phe_UUU	Phe_UUC	Gly_GGU	Gly_GGC	Gly_GGA	Gly_GGG	His_CAU	His_CAC	Ile_AUU	Ile_AUC	Ile_AUA	Lys_AAA	Lys_AAG	Leu_UUA	Leu_UUG	Leu_CUU	Leu_CUC	Leu_CUA	Leu_CUG	Met_AUG	Asn_AAU	Asn_AAC	Pro_CCU	Pro_CCC	Pro_CCA	Pro_CCG	Gln_CAA	Gln_CAG	Arg_CGU	Arg_CGC	Arg_CGA	Arg_CGG	Arg_AGA	Arg_AGG	Ser_UCU	Ser_UCC	Ser_UCA	Ser_UCG	Ser_AGU
>lcl|U09180.1_cds_AAC46496.1_1 [gene=se	0.48718	0.12821	0.23077	0.15385	0.5	0.5	0.9	0.1	0.56338	0.43662	0.82353	0.17647	0.33333	0.2	0.33333	0.13333	1	0	0.83333	0.125	0.04167	0.53846	0.46154	0.26	0.3	0.24	0.06	0.02	0.12	1	0.77778	0.22222	0.4	0.2	0.4	0	0.72973	0.27027	0.47619	0.14286	0.19048	0.04762	0.14286	0	0.38235	0.14706	0.17647	0.08824	0.14706
>lcl|AF006727.1_cds_AAB63467.1_1 [gene=	0.26087	0.47826	0.21739	0.04348	0.3	0.7	0.66667	0.33333	0.5	0.5	0.66667	0.33333	0.14815	0.2037	0.61111	0.03704	0.4	0.6	0.375	0.5	0.125	0.33333	0.66667	0.21429	0.35714	0.28571	0.07143	0	0.07143	1	0.5	0.5	0.29231	0.24615	0.41538	0.04615	0.82759	0.17241	0.30769	0	0.07692	0.07692	0.23077	0.30769	0.41176	0.17647	0.17647	0.05882	0
>lcl|MG585325.1_cds_AYG87741.1_1 [gene=	0.33333	0.22222	0.22222	0.22222	1	0	1	0	1	0	0.85714	0.14286	0.23077	0.15385	0.23077	0.38462	1	0	1	0	0	1	0	0.28571	0.28571	0.28571	0	0.14286	0	1	0.83333	0.16667	0.33333	0	0.66667	0	1	0	0	0	1	0	0	0	0.25	0	0.625	0	0.125
>lcl|AF224342.1_cds_AAF37276.1_1 [gene=	0.55	0	0.45	0	0.66667	0.33333	0.94444	0.05556	1	0	0.89474	0.10526	0.33333	0	0.66667	0	1	0	0.48276	0	0.51724	1	0	0.71429	0.19048	0.09524	0	0	0	1	0.95833	0.04167	0.14286	0.14286	0.64286	0.07143	0.90909	0.09091	0.25	0	0	0	0.75	0	0.24	0.04	0.4	0.16	0.12
>lcl|AY327873.1_cds_AAQ97032.1_1 [gene=	0.53333	0.2	0.26667	0	1	0	0.78571	0.21429	0.875	0.125	0.82353	0.17647	0.08333	0.16667	0.45833	0.29167	0.8	0.2	0.52632	0	0.47368	0.77273	0.22727	0.68421	0.15789	0.05263	0.05263	0	0.05263	1	0.95	0.05	0.18182	0.18182	0.63636	0	1	0	0.55556	0	0.11111	0	0.33333	0	0.25	0.08333	0.25	0.08333	0.29167
>lcl|AF527788.1_cds_AAQ09004.1_1 [prote	0.6	0.1	0.2	0.1	0.76923	0.23077	0.58333	0.41667	0.5	0.5	0.78571	0.21429	0.34375	0.1875	0.34375	0.125	0.75	0.25	0.64706	0.05882	0.29412	0.54545	0.45455	0.2	0.1	0.4	0	0.1	0.2	1	0.74074	0.25926	0.25	0.25	0.25	0.25	0.77778	0.22222	0.42857	0.28571	0	0	0.14286	0.14286	0.36842	0.15789	0.10526	0.05263	0.05263
>lcl|GU441459.1_cds_ADD10372.1_1 [prote	0.65625	0.21875	0.09375	0.03125	0.5	0.5	0.61404	0.38596	0.56818	0.43182	0.44	0.56	0.39394	0.15152	0.42424	0.0303	0.625	0.375	0.68085	0.25532	0.06383	0.34118	0.65882	0.05172	0.5	0.37931	0.06897	0	0	1	0.5	0.5	0.23529	0.23529	0.41176	0.11765	0.875	0.125	0.58621	0.10345	0.27586	0	0.03448	0	0.55556	0.17778	0.06667	0.02222	0.04444
>lcl|KR029612.1_cds_ALF04210.1_1 [gene=	0.39583	0.16667	0.41667	0.02083	1	0	0.78571	0.21429	0.82143	0.17857	0.85366	0.14634	0.30233	0.06977	0.51163	0.11628	0.53333	0.46667	0.76316	0.02632	0.21053	0.79167	0.20833	0.31148	0.2459	0.2623	0.06557	0.09836	0.01639	1	0.90244	0.09756	0.43333	0.03333	0.53333	0	0.83333	0.16667	0.34375	0.03125	0.21875	0.03125	0.34375	0.03125	0.27451	0.05882	0.37255	0.05882	0.19608
>lcl|MW345915.1_cds_QUP79262.1_1 [prote	0.33333	0.33333	0.33333	0	0.875	0.125	0.66667	0.33333	0.88889	0.11111	0.75	0.25	0	0	0.6	0.4	1	0	0.83333	0.16667	0	0.6	0.4	0.55556	0.11111	0.11111	0.11111	0.11111	0	1	0.625	0.375	0.4	0.1	0.5	0	0.6	0.4	0.25	0	0.375	0	0.25	0.125	0.6	0.1	0.2	0.1	0
>lcl|LC570781.1_cds_BCI98909.1_1 [gene=	0.39474	0.28947	0.18421	0.13158	0.64286	0.35714	0.6875	0.3125	0.76471	0.23529	0.70588	0.29412	0.36111	0.22222	0.30556	0.11111	0.63636	0.36364	0.4878	0.17073	0.34146	0.72727	0.27273	0.2381	0.34921	0.22222	0.06349	0.12698	0	1	0.76087	0.23913	0.4	0.17143	0.37143	0.05714	0.84615	0.15385	0.13462	0.05769	0.15385	0.03846	0.42308	0.19231	0.21538	0.10769	0.30769	0.06154	0.24615
>lcl|LC570780.1_cds_BCI98908.1_1 [gene=	0.36842	0.31579	0.21053	0.10526	0.75	0.25	0.75	0.25	0.85185	0.14815	0.78125	0.21875	0.38889	0.22222	0.30556	0.08333	0.72727	0.27273	0.51351	0.13514	0.35135	0.59091	0.40909	0.27586	0.25862	0.25862	0.05172	0.12069	0.03448	1	0.66667	0.33333	0.32353	0.23529	0.38235	0.05882	0.82609	0.17391	0.18367	0.02041	0.14286	0.04082	0.44898	0.16327	0.27586	0.10345	0.25862	0.05172	0.22414
>lcl|LC570779.1_cds_BCI98907.1_1 [gene=	0.32353	0.29412	0.20588	0.17647	0.72727	0.27273	0.66667	0.33333	0.78571	0.21429	0.67857	0.32143	0.4	0.22857	0.28571	0.08571	0.7	0.3	0.53125	0.125	0.34375	0.63158	0.36842	0.18	0.36	0.2	0.1	0.14	0.02	1	0.77419	0.22581	0.41935	0.16129	0.3871	0.03226	0.78261	0.21739	0.12195	0.07317	0.17073	0.04878	0.39024	0.19512	0.2037	0.11111	0.2963	0.05556	0.25926
>lcl|MG585324.1_cds_AYG87740.1_1 [prote	0.5	0.125	0.25	0.125	1	0	1	0	1	0	0.85714	0.14286	0.30769	0.07692	0.23077	0.38462	1	0	1	0	0	1	0	0.28571	0.28571	0.28571	0	0.14286	0	1	0.66667	0.33333	0.33333	0	0.66667	0	1	0	0	0	1	0	0	0	0.25	0	0.625	0	0.125
>lcl|MG585323.1_cds_AYG87739.1_1 [prote	0.33333	0.22222	0.22222	0.22222	1	0	1	0	1	0	0.85714	0.14286	0.23077	0.15385	0.23077	0.38462	1	0	1	0	0	1	0	0.28571	0.28571	0.28571	0	0.14286	0	1	0.83333	0.16667	0.33333	0	0.66667	0	1	0	0	0	1	0	0	0	0.25	0	0.625	0	0.125
>lcl|MG585322.1_cds_AYG87738.1_1 [prote	0.44444	0.11111	0.33333	0.11111	1	0	1	0	1	0	0.875	0.125	0.16667	0.16667	0.25	0.41667	1	0	0.8	0.2	0	0.75	0.25	0	0.33333	0.33333	0	0.33333	0	1	0.71429	0.28571	0.25	0.125	0.5	0.125	1	0	0	0	1	0	0	0	0.5	0.125	0.25	0	0.125
>lcl|MG579969.1_cds_AVP26554.1_1 [gene=	0.36667	0.1	0.46667	0.06667	0.66667	0.33333	0.78571	0.21429	0.5	0.5	0.54545	0.45455	0.2963	0.14815	0.40741	0.14815	0	1	0.55556	0.22222	0.22222	0.75	0.25	0.36364	0.22727	0.22727	0.04545	0.09091	0.04545	1	0.5	0.5	0.41667	0	0.5	0.08333	0.66667	0.33333	0.25	0	0.125	0	0.625	0	0.22581	0.03226	0.32258	0.09677	0.19355
>lcl|MF510388.1_cds_ASU91377.1_1 [prote	0.47826	0.26087	0.21739	0.04348	0	0	0.6	0.4	0.58333	0.41667	0.16667	0.83333	0.33333	0.66667	0	0	0	1	0.53846	0.30769	0.15385	0.44	0.56	0	0.54545	0.13636	0.27273	0.04545	0	1	0.18182	0.81818	0.3	0.2	0.4	0.1	0.66667	0.33333	0	0.4	0.4	0	0.2	0	0.2	0	0	0.2	0.1
>lcl|KX426063.1_cds_APO36912.1_1 [prote	0.6087	0.26087	0.13043	0	0	1	0.55	0.45	0.48148	0.51852	0.66667	0.33333	0.58333	0.16667	0.16667	0.08333	0.5	0.5	0.77778	0.22222	0	0.33333	0.66667	0.16667	0.375	0.29167	0.16667	0	0	1	0.54545	0.45455	0.4	0	0.6	0	0.78571	0.21429	0.30769	0.53846	0.07692	0.07692	0	0	0.23529	0.17647	0.17647	0.23529	0.11765
>lcl|KX426062.1_cds_APO36911.1_1 [prote	0.6087	0.26087	0.13043	0	0	1	0.55	0.45	0.46429	0.53571	0.6	0.4	0.58333	0.16667	0.16667	0.08333	0.5	0.5	0.77778	0.22222	0	0.35	0.65	0.16	0.36	0.32	0.16	0	0	1	0.54545	0.45455	0.4	0	0.6	0	0.78571	0.21429	0.30769	0.53846	0.07692	0.07692	0	0	0.23529	0.17647	0.17647	0.23529	0.11765
>lcl|KX426061.1_cds_APO36910.1_1 [prote	0.6087	0.26087	0.13043	0	0	1	0.55	0.45	0.48148	0.51852	0.6	0.4	0.58333	0.16667	0.16667	0.08333	0.5	0.5	0.77778	0.22222	0	0.33333	0.66667	0.16	0.36	0.32	0.16	0	0	1	0.54545	0.45455	0.4	0	0.6	0	0.78571	0.21429	0.30769	0.53846	0.07692	0.07692	0	0	0.23529	0.17647	0.17647	0.23529	0.11765
>lcl|KX290302.1_cds_APU94132.1_1 [gene=	0.22222	0.55556	0.22222	0	0.6	0.4	0.45455	0.54545	0.8	0.2	0.55556	0.44444	0.08333	0.16667	0.58333	0.16667	0.66667	0.33333	0.75	0.16667	0.08333	0.65	0.35	0.3	0.1	0.4	0.1	0.1	0	1	0.53846	0.46154	0.4	0.2	0.3	0.1	0.71429	0.28571	0	0	1	0	0	0	0.15385	0.15385	0.46154	0	0.15385
>lcl|KU737535.1_cds_AOT85457.1_1 [gene=	0.41667	0.08333	0.16667	0.33333	0.66667	0.33333	0.88889	0.11111	0.66667	0.33333	0.33333	0.66667	0.42857	0.14286	0.35714	0.07143	1	0	0.33333	0.44444	0.22222	0.54545	0.45455	0.2	0.4	0.3	0	0.1	0	1	0.55556	0.44444	0.25	0.5	0.25	0	0.5	0.5	0	0.25	0.25	0.25	0.25	0	0.23077	0.23077	0.23077	0.07692	0.07692
>lcl|KX372291.1_cds_AOG74800.1_1 [gene=	0.46429	0.10714	0.32143	0.10714	0.66667	0.33333	0.7	0.3	0.6087	0.3913	0.66667	0.33333	0.2	0.18462	0.55385	0.06154	0.5	0.5	0.54545	0.27273	0.18182	0.76923	0.23077	0.1	0.2	0.4	0.1	0.2	0	1	1	0	0.56923	0.12308	0.23077	0.07692	0.73684	0.26316	0.57143	0	0.35714	0	0.07143	0	0.23529	0	0.11765	0.17647	0.41176
>lcl|JQ683672.1_cds_AFV15797.1_1 [gene=	0.45946	0.05405	0.43243	0.05405	0.77778	0.22222	0.77778	0.22222	0.80488	0.19512	0.90909	0.09091	0.37209	0.02326	0.39535	0.2093	0.91667	0.08333	0.57895	0	0.42105	0.91667	0.08333	0.48077	0.19231	0.30769	0.01923	0	0	1	0.97059	0.02941	0.51429	0.11429	0.34286	0.02857	0.79167	0.20833	0.24242	0.06061	0.15152	0.09091	0.45455	0	0.38	0.14	0.2	0.04	0.24
>lcl|JQ284069.1_cds_AFG25458.1_1 [prote	0.28571	0.19048	0.47619	0.04762	0.72727	0.27273	0.83333	0.16667	0.8	0.2	0.75	0.25	0.17722	0.3038	0.48101	0.03797	0.875	0.125	0.33333	0.66667	0	0.7	0.3	0.125	0	0.625	0.125	0.125	0	1	0.6	0.4	0.27119	0.0678	0.66102	0	0.90909	0.09091	0.16667	0.16667	0.33333	0	0.16667	0.16667	0.21053	0.05263	0.52632	0	0.10526
>lcl|JQ284068.1_cds_AFG25457.1_1 [prote	0.4	0	0.6	0	0.5	0.5	1	0	0.76923	0.23077	1	0	0	0.14286	0.71429	0.14286	1	0	0.8	0	0.2	0.76923	0.23077	0.5	0.3	0.2	0	0	0	1	1	0	0.16667	0	0.66667	0.16667	0.9	0.1	0.0625	0.0625	0.1875	0	0.5	0.1875	0.33333	0	0.66667	0	0
>lcl|JQ284066.1_cds_AFG25455.1_1 [prote	0.56667	0.06667	0.3	0.06667	0	0	0.63636	0.36364	0.77551	0.22449	0.5	0.5	0.3	0.05	0.6	0.05	0	1	0.69231	0.15385	0.15385	0.62069	0.37931	0.42105	0.42105	0.10526	0	0.05263	0	1	0.72727	0.27273	0.38462	0.15385	0.42308	0.03846	0.90909	0.09091	0.5	0.05882	0.23529	0.05882	0.11765	0.02941	0.22222	0.22222	0.22222	0	0.22222
>lcl|JQ284065.1_cds_AFG25454.1_1 [prote	0.5	0.15385	0.30769	0.03846	1	0	0.76923	0.23077	0.8	0.2	0.75758	0.24242	0.04545	0.22727	0.45455	0.27273	0.8	0.2	0.61538	0	0.38462	0.7	0.3	0.34783	0.19565	0.13043	0.17391	0.06522	0.08696	1	0.9	0.1	0.6	0.1	0.3	0	0.69231	0.30769	0.3125	0	0.125	0	0.375	0.1875	0.22222	0	0.38889	0	0.27778
>lcl|JQ284064.1_cds_AFG25453.1_1 [prote	0.4375	0	0.5	0.0625	1	0	0.6	0.4	0.71429	0.28571	1	0	0	0.5	0.5	0	0.66667	0.33333	0.85714	0	0.14286	0.58333	0.41667	0.14286	0	0.57143	0.14286	0.07143	0.07143	1	1	0	0	0	1	0	0.76923	0.23077	0.66667	0	0.08333	0	0.25	0	0	0	0	0.5	0.5
>lcl|JQ284062.1_cds_AFG25451.1_1 [prote	0.46512	0.13953	0.37209	0.02326	0.16667	0.83333	0.83333	0.16667	0.66667	0.33333	0.8	0.2	0.07692	0.07692	0.69231	0.15385	0.59259	0.40741	0.72	0.04	0.24	0.82353	0.17647	0.35714	0.21429	0.21429	0.04762	0.04762	0.11905	1	0.94118	0.05882	0.34483	0.24138	0.34483	0.06897	0.78218	0.21782	0.55	0.05	0.2	0.05	0.1	0.05	0.20408	0.16327	0.30612	0.04082	0.20408
>lcl|JQ284060.1_cds_AFG25449.1_1 [prote	0.6	0.06667	0.33333	0	0.6	0.4	0.74074	0.25926	0.60714	0.39286	0.6	0.4	0.4	0.15	0.4	0.05	0.83333	0.16667	0.5	0.0625	0.4375	0.77273	0.22727	0.37931	0.2069	0.27586	0.06897	0.06897	0	1	0.85714	0.14286	0.57143	0.14286	0.28571	0	0.75	0.25	0.07143	0.07143	0.21429	0	0.28571	0.35714	0.29412	0.05882	0.35294	0	0.11765
>lcl|JQ284057.1_cds_AFG25446.1_1 [prote	0.66667	0	0.33333	0	0	0	0.75	0.25	0.44444	0.55556	0.33333	0.66667	0.4	0.2	0.2	0.2	0	1	0.5	0.5	0	0.72727	0.27273	0.08333	0.41667	0.41667	0	0	0.08333	1	0.5	0.5	0	0	0.625	0.375	0.75	0.25	0.57143	0.14286	0	0.14286	0.14286	0	0.33333	0	0.66667	0	0
>lcl|JQ247983.1_cds_AFE85884.1_1 [gene=	0.5	0.07143	0.42857	0	0.75	0.25	0.64286	0.35714	0.59259	0.40741	0.65	0.35	0.22222	0	0.44444	0.33333	1	0	0.90909	0.04545	0.04545	0.66667	0.33333	0.16667	0.46667	0.26667	0.03333	0	0.06667	1	0.76471	0.23529	0.33333	0.06667	0.4	0.2	0.55556	0.44444	0.28571	0.07143	0.14286	0.07143	0.35714	0.07143	0.16667	0.08333	0.25	0.16667	0.08333
>lcl|JQ247982.1_cds_AFE85883.1_1 [gene=	0.57143	0.07143	0.35714	0	0.75	0.25	0.64286	0.35714	0.62963	0.37037	0.65	0.35	0.22222	0	0.44444	0.33333	1	0	0.85714	0.09524	0.04762	0.67647	0.32353	0.13333	0.53333	0.26667	0.03333	0	0.03333	1	0.76471	0.23529	0.4	0.06667	0.4	0.13333	0.66667	0.33333	0.30769	0.07692	0.15385	0.07692	0.30769	0.07692	0.25	0.08333	0.25	0.08333	0.16667
>lcl|AY714229.1_cds_AAV87529.1_1 [gene=	0.33333	0.33333	0.2381	0.09524	0.71429	0.28571	0.58824	0.41176	0.63636	0.36364	0.73913	0.26087	0.28	0.28	0.24	0.2	0.55556	0.44444	0.52	0.28	0.2	0.85714	0.14286	0.325	0.15	0.225	0.1	0.075	0.125	1	0.64516	0.35484	0.26316	0.15789	0.42105	0.15789	0.83333	0.16667	0.1875	0.0625	0.125	0.125	0.375	0.125	0.25641	0.05128	0.20513	0.10256	0.23077
>lcl|AY515703.1_cds_AAS88580.1_1 [gene=	0.53333	0.2	0.26667	0	1	0	0.78571	0.21429	0.875	0.125	0.82353	0.17647	0.08333	0.16667	0.45833	0.29167	0.8	0.2	0.52632	0	0.47368	0.77273	0.22727	0.68421	0.15789	0.05263	0.05263	0	0.05263	1	0.95	0.05	0.18182	0.18182	0.63636	0	1	0	0.55556	0	0.11111	0	0.33333	0	0.25	0.08333	0.25	0.08333	0.29167
>lcl|AY515702.1_cds_AAS88579.1_1 [gene=	0.6	0.1	0.2	0.1	0.76923	0.23077	0.6087	0.3913	0.5	0.5	0.78571	0.21429	0.34375	0.1875	0.34375	0.125	0.75	0.25	0.64706	0.05882	0.29412	0.54545	0.45455	0.2	0.1	0.4	0	0.1	0.2	1	0.71429	0.28571	0.25	0.25	0.25	0.25	0.77778	0.22222	0.42857	0.28571	0	0	0.14286	0.14286	0.36842	0.15789	0.10526	0.05263	0.05263
>lcl|AY509033.1_cds_AAS82581.1_1 [gene=	0.5	0	0.5	0	0.5	0.5	0.77778	0.22222	0.83333	0.16667	0.77778	0.22222	0	0.66667	0.33333	0	1	0	0.5625	0	0.4375	0.77778	0.22222	0.40909	0.18182	0.22727	0.09091	0.04545	0.04545	1	0.9	0.1	0.16667	0.16667	0.66667	0	0.9	0.1	0.16667	0.16667	0.5	0	0.16667	0	0.3	0.1	0.1	0.1	0.4
>lcl|AY509032.1_cds_AAS82580.1_1 [gene=	0.625	0	0.375	0	0.5	0.5	0.78947	0.21053	0.83333	0.16667	0.66667	0.33333	0	0.66667	0.33333	0	1	0	0.6875	0	0.3125	0.78947	0.21053	0.375	0.20833	0.25	0.08333	0.04167	0.04167	1	0.85	0.15	0.33333	0.16667	0.5	0	0.88889	0.11111	0.14286	0.14286	0.42857	0	0.28571	0	0.3	0.1	0.1	0.1	0.4
>lcl|AY426718.1_cds_AAR85527.1_1 [prote	0.6087	0.26087	0.13043	0	0	1	0.6	0.4	0.48148	0.51852	0.66667	0.33333	0.58333	0.16667	0.16667	0.08333	0.5	0.5	0.77778	0.22222	0	0.28571	0.71429	0.16667	0.375	0.29167	0.16667	0	0	1	0.45455	0.54545	0.4	0	0.6	0	0.78571	0.21429	0.30769	0.53846	0.07692	0.07692	0	0	0.23529	0.17647	0.17647	0.23529	0.11765
>lcl|AY422835.1_cds_AAR37373.1_1 [gene=	0.5	0	0.5	0	0.5	0.5	0.77778	0.22222	0.83333	0.16667	0.77778	0.22222	0	0.66667	0.33333	0	1	0	0.5625	0	0.4375	0.77778	0.22222	0.45455	0.13636	0.22727	0.09091	0.04545	0.04545	1	0.9	0.1	0.16667	0.16667	0.66667	0	0.9	0.1	0.16667	0.16667	0.5	0	0.16667	0	0.3	0.1	0.1	0.1	0.4
>lcl|AY422834.1_cds_AAR37372.1_1 [gene=	0.625	0	0.375	0	0.5	0.5	0.78947	0.21053	0.83333	0.16667	0.66667	0.33333	0	0.66667	0.33333	0	1	0	0.6875	0	0.3125	0.78947	0.21053	0.375	0.20833	0.25	0.08333	0.04167	0.04167	1	0.85	0.15	0.33333	0.16667	0.5	0	0.88889	0.11111	0.14286	0.14286	0.42857	0	0.28571	0	0.3	0.1	0.1	0.1	0.4
>lcl|AY491518.1_cds_AAR35032.1_1 [gene=	0.25	0.375	0.25	0.125	0.33333	0.66667	0.75	0.25	1	0	0.78571	0.21429	0.1	0.2	0.6	0.1	1	0	0.76471	0.05882	0.17647	0.71429	0.28571	0.25	0.375	0.1875	0	0.0625	0.125	1	0.75	0.25	0.41667	0.33333	0.16667	0.08333	0.81818	0.18182	0.44444	0	0.22222	0.11111	0.22222	0	0.1875	0.25	0.1875	0.0625	0.125
>lcl|U68729.1_cds_AAC48358.1_1 [gene=co	0.30435	0.13043	0.56522	0	0.4	0.6	0.5	0.5	0.75	0.25	0.2	0.8	0.16438	0.19178	0.64384	0	0	0	0.66667	0.33333	0	0.75	0.25	0	0.5	0.33333	0.16667	0	0	1	0.66667	0.33333	0.40323	0.19355	0.37097	0.03226	0.79167	0.20833	0.33333	0	0.33333	0	0.22222	0.11111	0.37037	0.11111	0.25926	0.03704	0.07407
>lcl|U40766.1_cds_AAC47437.1_1 [gene=co	0.30435	0.13043	0.56522	0	0.2	0.8	0.625	0.375	0.625	0.375	0.4	0.6	0.2	0.14667	0.61333	0.04	0	0	0.42857	0.57143	0	0.66667	0.33333	0	0.42857	0.28571	0.14286	0	0.14286	1	0.625	0.375	0.3871	0.24194	0.33871	0.03226	0.78261	0.21739	0.33333	0	0.11111	0.11111	0.22222	0.22222	0.43478	0.04348	0.30435	0.13043	0.04348
>lcl|GU144285.1_cds_ACZ67203.1_1 [gene=	0.7	0.1	0.2	0	1	0	0.5625	0.4375	0.54545	0.45455	0.84615	0.15385	0.13333	0.06667	0.8	0	1	0	0.78571	0.14286	0.07143	0.68421	0.31579	0.07143	0.21429	0.57143	0.14286	0	0	1	0.57143	0.42857	0.45455	0	0.36364	0.18182	1	0	0.625	0.125	0.125	0	0.125	0	0.75	0	0	0	0.16667
>lcl|AY134435.1_cds_AAN08582.1_1 [gene=	0.42857	0.14286	0.28571	0.14286	0	0	0.8	0.2	0.90909	0.09091	0.75	0.25	0.2	0.2	0.6	0	0.66667	0.33333	0.875	0	0.125	0.75	0.25	0.06667	0.33333	0.2	0.06667	0.2	0.13333	1	0.57143	0.42857	0.4	0.2	0.4	0	0.6	0.4	0	0	0	0	1	0	0.22222	0	0.11111	0.11111	0.44444
>lcl|AY142121.1_cds_AAN52095.1_1 [gene=	0.57143	0.07143	0.35714	0	1	0	0.66667	0.33333	0.84615	0.15385	0.42857	0.57143	0.26667	0.13333	0.46667	0.13333	1	0	0.6875	0.0625	0.25	0.68421	0.31579	0.25	0.08333	0.33333	0.16667	0.16667	0	1	0.85714	0.14286	0.5	0	0.5	0	0.71429	0.28571	0	0.33333	0.33333	0	0.33333	0	0.45455	0	0.36364	0	0.09091
>lcl|AY142120.1_cds_AAN52094.1_1 [gene=	0.5	0.125	0.25	0.125	1	0	0.90909	0.09091	0.68966	0.31034	0.5	0.5	0.36364	0	0.54545	0.09091	0	0	0.66667	0.33333	0	0.56	0.44	0.27273	0.45455	0.18182	0.09091	0	0	1	0.6	0.4	0.66667	0	0.33333	0	0.33333	0.66667	0	0	0	0	1	0	0.5	0	0	0	0.5
>lcl|AY142119.1_cds_AAN52093.1_1 [gene=	0.5	0.07143	0.35714	0.07143	0	0	0.66667	0.33333	0.86667	0.13333	0.78947	0.21053	0.06667	0.2	0.6	0.13333	0.8	0.2	0.93333	0	0.06667	0.72727	0.27273	0.14286	0.28571	0.19048	0.14286	0.14286	0.09524	1	0.57143	0.42857	0.28571	0.14286	0.57143	0	0.71429	0.28571	0	0	0	0	1	0	0.22222	0	0.11111	0.11111	0.44444
>lcl|AY142117.1_cds_AAN52091.1_1 [gene=	0.27778	0.22222	0.5	0	1	0	1	0	0.80556	0.19444	0.8	0.2	0.31579	0	0.52632	0.15789	1	0	0.61538	0.05128	0.33333	0.82609	0.17391	0.40476	0.2619	0.21429	0	0.04762	0.07143	1	0.88889	0.11111	0.36842	0.10526	0.42105	0.10526	1	0	0.09524	0	0.04762	0.04762	0.71429	0.09524	0.33333	0.1	0.16667	0.03333	0.33333
>lcl|AY142116.1_cds_AAN52090.1_1 [gene=	0.6	0.2	0.1	0.1	0.46667	0.53333	1	0	0.75	0.25	0.66667	0.33333	0.23077	0.23077	0.46154	0.07692	0.8	0.2	0.55556	0.11111	0.33333	0.22222	0.77778	0.35294	0.17647	0.29412	0.05882	0.05882	0.05882	1	0.8	0.2	0.33333	0.11111	0.55556	0	0.63636	0.36364	0.375	0	0.25	0.25	0.125	0	0.41667	0	0.25	0	0.16667
>lcl|AY135365.1_cds_AAN15809.1_1 [gene=	0	0	0	1	0.6	0.4	0.33333	0.66667	0.33333	0.66667	0.84615	0.15385	0	0	1	0	1	0	0.8	0	0.2	0.92308	0.07692	0.5	0.15	0.3	0	0.05	0	1	0.875	0.125	0.33333	0.16667	0.5	0	0.875	0.125	0.33333	0.33333	0	0	0.33333	0	0.375	0.125	0.375	0	0
>lcl|AY135364.1_cds_AAN15808.1_1 [gene=	0.83333	0	0	0.16667	0.88889	0.11111	0.8125	0.1875	0.92593	0.07407	0.93333	0.06667	0.17391	0.04348	0.65217	0.13043	0.42857	0.57143	0.9	0.05	0.05	0.7	0.3	0.66667	0.22222	0.05556	0	0.05556	0	1	0.84211	0.15789	0.4	0.1	0.4	0.1	0.88889	0.11111	0.26316	0	0.26316	0	0.47368	0	0.5625	0.0625	0.0625	0	0.3125
>lcl|AY135363.1_cds_AAN15807.1_1 [gene=	0.39286	0.14286	0.35714	0.10714	0.75	0.25	0.65217	0.34783	0.80435	0.19565	0.6	0.4	0.09091	0.09091	0.63636	0.18182	0.91667	0.08333	0.57143	0.14286	0.28571	0.73611	0.26389	0.33962	0.13208	0.11321	0.0566	0.24528	0.11321	1	0.71429	0.28571	0.15385	0.19231	0.5	0.15385	0.89474	0.10526	0.2	0.24	0.28	0.04	0.24	0	0.15152	0.06061	0.06061	0.27273	0.24242
>lcl|AY135362.1_cds_AAN15806.1_1 [gene=	0.33333	0	0.66667	0	0	1	0.5	0.5	0.36364	0.63636	0.28571	0.71429	0	0	0.5	0.5	0.71429	0.28571	0.33333	0.41667	0.25	0.30769	0.69231	0.17647	0.11765	0.17647	0.17647	0.05882	0.29412	1	0.33333	0.66667	0	1	0	0	0.57143	0.42857	0.25	0.75	0	0	0	0	0	0	0.6	0.2	0
>lcl|AY134444.1_cds_AAN08591.1_1 [gene=	0.22222	0.55556	0.22222	0	0.6	0.4	0.45455	0.54545	0.83333	0.16667	0.625	0.375	0.08333	0.16667	0.58333	0.16667	0.66667	0.33333	0.75	0.16667	0.08333	0.63158	0.36842	0.3	0.1	0.4	0.1	0.1	0	1	0.53846	0.46154	0.3	0.2	0.3	0.2	0.71429	0.28571	0	0	1	0	0	0	0.14286	0.14286	0.5	0	0.14286
>lcl|AY134443.1_cds_AAN08590.1_1 [gene=	0.52632	0.05263	0.26316	0.15789	0.875	0.125	0.66667	0.33333	0.71429	0.28571	0.77273	0.22727	0.21429	0.25	0.35714	0.17857	0.6	0.4	0.64286	0.03571	0.32143	0.73529	0.26471	0.28261	0.34783	0.13043	0.06522	0.13043	0.04348	1	0.62963	0.37037	0.45833	0.25	0.25	0.04167	0.77778	0.22222	0.09524	0.09524	0.19048	0.09524	0.42857	0.09524	0.16	0.04	0.36	0.16	0.16
>lcl|AY134442.1_cds_AAN08589.1_1 [gene=	0.375	0.125	0.375	0.125	0.5	0.5	0.7037	0.2963	0.68966	0.31034	0.81818	0.18182	0.63636	0.09091	0.27273	0	1	0	0.73333	0.06667	0.2	0.8125	0.1875	0.3	0.25	0.25	0.05	0.15	0	1	0.83333	0.16667	0.5	0.1	0.4	0	1	0	0.25	0.25	0.25	0	0.25	0	0.36842	0.05263	0.10526	0.10526	0.26316
>lcl|AY134441.1_cds_AAN08588.1_1 [gene=	0.64286	0.07143	0.28571	0	1	0	0.66667	0.33333	0.84615	0.15385	0.42857	0.57143	0.33333	0.06667	0.46667	0.13333	1	0	0.5625	0.0625	0.375	0.73684	0.26316	0.23077	0.15385	0.38462	0.15385	0.07692	0	1	0.84615	0.15385	0.5	0	0.5	0	0.71429	0.28571	0	0.33333	0.33333	0	0.33333	0	0.41667	0	0.33333	0.08333	0.08333
>lcl|AY134440.1_cds_AAN08587.1_1 [gene=	0.625	0.375	0	0	0.6	0.4	0.33333	0.66667	0.53846	0.46154	0.6	0.4	0.1875	0.1875	0.4375	0.1875	0.66667	0.33333	0.70588	0.29412	0	0.58824	0.41176	0.16667	0.08333	0.25	0.25	0.25	0	1	0.5	0.5	0.27273	0.18182	0.36364	0.18182	0.8	0.2	0.5	0	0	0	0.5	0	0.5	0.21429	0.07143	0.07143	0.07143
>lcl|AY134439.1_cds_AAN08586.1_1 [gene=	0.44	0.08	0.4	0.08	0.66667	0.33333	0.80952	0.19048	0.7	0.3	0.65217	0.34783	0.15	0.2	0.55	0.1	0.8	0.2	0.67647	0.14706	0.17647	0.75	0.25	0.2	0.3	0.3	0.1	0.075	0.025	1	0.60976	0.39024	0.29412	0.11765	0.41176	0.17647	0.88889	0.11111	0.66667	0	0	0	0.22222	0.11111	0.17241	0.10345	0.27586	0.10345	0.2069
>lcl|AY134438.1_cds_AAN08585.1_1 [gene=	0.53846	0.07692	0.38462	0	1	0	0.66667	0.33333	0.84615	0.15385	0.375	0.625	0.26667	0.13333	0.46667	0.13333	1	0	0.66667	0.06667	0.26667	0.70588	0.29412	0.30769	0.07692	0.30769	0.07692	0.15385	0.07692	1	0.84615	0.15385	0.4	0	0.6	0	0.83333	0.16667	0	0.33333	0.33333	0	0.33333	0	0.4	0	0.4	0	0.1
>lcl|AY134437.1_cds_AAN08584.1_1 [gene=	0.54545	0	0.18182	0.27273	0.8	0.2	0.73333	0.26667	0.75	0.25	0.4	0.6	0.4	0.2	0.3	0.1	1	0	0.46154	0.46154	0.07692	0.66667	0.33333	0.09091	0.27273	0.45455	0.09091	0.09091	0	1	0.6	0.4	0.2	0.2	0.4	0.2	0.5	0.5	0	0.33333	0.33333	0	0.33333	0	0.23077	0.23077	0.15385	0.07692	0.07692
>lcl|AY134436.1_cds_AAN08583.1_1 [gene=	0.2	0.5	0.2	0.1	0.6	0.4	0.4	0.6	0.71429	0.28571	0.71429	0.28571	0.08333	0.25	0.58333	0.08333	0.5	0.5	0.76923	0.15385	0.07692	0.66667	0.33333	0.25	0.08333	0.33333	0.16667	0.08333	0.08333	1	0.6	0.4	0.3	0.2	0.3	0.2	0.71429	0.28571	0	0	1	0	0	0	0.15385	0.07692	0.53846	0	0.15385
>lcl|AY134434.1_cds_AAN08581.1_1 [gene=	0.41667	0.08333	0.16667	0.33333	0.5	0.5	0.88889	0.11111	0.66667	0.33333	0.33333	0.66667	0.42857	0.14286	0.35714	0.07143	1	0	0.375	0.375	0.25	0.54545	0.45455	0.22222	0.44444	0.22222	0	0.11111	0	1	0.55556	0.44444	0.4	0.4	0.2	0	0.5	0.5	0	0.25	0.25	0.25	0.25	0	0.23077	0.23077	0.23077	0.07692	0.07692
>lcl|AF531170.1_cds_AAQ10025.1_1 [gene=	0.55	0.05	0.25	0.15	0.76923	0.23077	0.9	0.1	0.67164	0.32836	0.5	0.5	0.4	0	0.4	0.2	1	0	0.57143	0.14286	0.28571	0.57692	0.42308	0.27778	0.38889	0.22222	0.05556	0.05556	0	1	0.72727	0.27273	0.5	0.125	0.25	0.125	0.76923	0.23077	0	0	0	0	1	0	0.19048	0.09524	0.28571	0.04762	0.33333
>lcl|AF531169.1_cds_AAQ10024.1_1 [gene=	0.5	0.1	0.4	0	0	0	0.94737	0.05263	0.61364	0.38636	0.8	0.2	0.31579	0.15789	0.42105	0.10526	0.57143	0.42857	0.46154	0.15385	0.38462	0.74286	0.25714	0.40741	0.2963	0.14815	0.03704	0.03704	0.07407	1	0.7931	0.2069	0.41667	0	0.5	0.08333	0.85714	0.14286	0.07143	0	0.14286	0	0.64286	0.14286	0.29167	0	0.16667	0.20833	0.25
>lcl|AF531168.1_cds_AAQ10023.1_1 [gene=	0.44444	0.16667	0.38889	0	0	0	0.83333	0.16667	0.66667	0.33333	0.875	0.125	0.25	0	0.625	0.125	0.875	0.125	0.95238	0	0.04762	0.76667	0.23333	0.44	0.24	0.2	0	0.08	0.04	1	0.90909	0.09091	0.25	0.1875	0.5	0.0625	0.84	0.16	0	0.33333	0.16667	0	0.33333	0.16667	0.48276	0.24138	0.13793	0.06897	0.03448
>lcl|AF531167.1_cds_AAQ10022.1_1 [gene=	0.4	0.2	0.4	0	0.4375	0.5625	0.77778	0.22222	0.66667	0.33333	0.6	0.4	0.5	0	0.16667	0.33333	0.85714	0.14286	0.53846	0.07692	0.38462	0.875	0.125	0.57895	0.21053	0.05263	0	0.05263	0.10526	1	0.69231	0.30769	0.25	0	0.5	0.25	0.75	0.25	0.1	0.1	0	0.1	0.5	0.2	0.22222	0.22222	0.33333	0	0.11111
>lcl|AF531166.1_cds_AAQ10021.1_1 [gene=	0.5	0.07143	0.35714	0.07143	1	0	0.66667	0.33333	0.84615	0.15385	0.42857	0.57143	0.26667	0.13333	0.46667	0.13333	1	0	0.73333	0.06667	0.2	0.72222	0.27778	0.28571	0.07143	0.28571	0.14286	0.14286	0.07143	1	0.85714	0.14286	0.4	0	0.6	0	0.83333	0.16667	0	0.33333	0.33333	0	0.33333	0	0.44444	0	0.44444	0	0
>lcl|AF531165.1_cds_AAQ10020.1_1 [gene=	0.22222	0.55556	0.22222	0	0.6	0.4	0.4	0.6	0.71429	0.28571	0.71429	0.28571	0.08333	0.25	0.58333	0.08333	0.5	0.5	0.76923	0.15385	0.07692	0.65	0.35	0.25	0.08333	0.33333	0.16667	0.08333	0.08333	1	0.57143	0.42857	0.33333	0.11111	0.33333	0.22222	0.71429	0.28571	0	0	1	0	0	0	0.14286	0.14286	0.5	0	0.14286
>lcl|AF531164.1_cds_AAQ10019.1_1 [gene=	0.5	0.14286	0.35714	0	1	0	0.88235	0.11765	0.70423	0.29577	0.64706	0.35294	0.3125	0.1875	0.4375	0.0625	0.7	0.3	0.7	0.1	0.2	0.58491	0.41509	0.28571	0.28571	0.21429	0	0.14286	0.07143	1	0.74074	0.25926	0.14286	0.14286	0.57143	0.14286	0.5	0.5	0.75	0.25	0	0	0	0	0.29167	0.125	0.16667	0	0.25
>lcl|AF531163.1_cds_AAQ10018.1_1 [gene=	0.33333	0.08333	0.5	0.08333	0.92308	0.07692	1	0	1	0	0.66667	0.33333	0.23529	0	0.58824	0.17647	0.75	0.25	0.7619	0.04762	0.19048	0.77778	0.22222	0.82353	0.11765	0	0	0.05882	0	1	1	0	0.3125	0.1875	0.4375	0.0625	0.83333	0.16667	0	0	0	0	1	0	0.33333	0	0.33333	0.08333	0.25
>lcl|AF531162.1_cds_AAQ10017.1_1 [gene=	0.46154	0	0.53846	0	0.91667	0.08333	0.33333	0.66667	0.75	0.25	0.875	0.125	0.25	0	0.5	0.25	0.66667	0.33333	0.53846	0.07692	0.38462	0.72727	0.27273	0.66667	0.22222	0.11111	0	0	0	1	0.66667	0.33333	0.36364	0	0.54545	0.09091	1	0	0	0	0	0	0.66667	0.33333	0.2	0	0.4	0.06667	0.26667
>lcl|AF531161.1_cds_AAQ10016.1_1 [gene=	0.55556	0	0.11111	0.33333	0.8	0.2	0.84615	0.15385	0.4	0.6	0.4	0.6	0.28571	0.28571	0.35714	0.07143	1	0	0.5625	0.3125	0.125	0.625	0.375	0.16667	0.25	0.25	0.16667	0.16667	0	1	0.55556	0.44444	0.25	0.25	0.25	0.25	0.5	0.5	0	0.33333	0.33333	0	0.33333	0	0.23077	0.23077	0.30769	0.07692	0
>lcl|AF495588.1_cds_AAQ06662.1_1 [prote	0.375	0.05	0.5	0.075	0.53846	0.46154	0.85714	0.14286	0.63158	0.36842	0.77551	0.22449	0.35294	0.15686	0.39216	0.09804	0.77273	0.22727	0.62	0.16	0.22	0.88462	0.11538	0.16364	0.30909	0.34545	0.03636	0.12727	0.01818	1	0.84615	0.15385	0.54545	0.09091	0.30303	0.06061	0.80952	0.19048	0.2381	0.07143	0.19048	0.16667	0.28571	0.04762	0.33871	0.06452	0.29032	0.04839	0.17742
>lcl|AY098646.1_cds_AAM28240.1_1 [prote	0.51064	0.12766	0.34043	0.02128	1	0	0.80645	0.19355	0.77778	0.22222	0.78947	0.21053	0.22951	0.18033	0.45902	0.13115	0.85714	0.14286	0.58929	0.03571	0.375	0.83784	0.16216	0.45	0.15	0.225	0.025	0.15	0	1	0.83333	0.16667	0.51852	0.07407	0.37037	0.03704	1	0	0.33333	0.06667	0.2	0	0.4	0	0.22917	0.02083	0.3125	0.0625	0.29167
>lcl|AF323088.2_cds_AAK21883.2_1 [gene=	0.51852	0.07407	0.33333	0.07407	0.88889	0.11111	0.69231	0.30769	0.72727	0.27273	0.64706	0.35294	0.31579	0.10526	0.47368	0.10526	0.66667	0.33333	0.52632	0.15789	0.31579	0.92	0.08	0.4	0.13333	0.33333	0	0.1	0.03333	1	0.81481	0.18519	0.27778	0	0.55556	0.16667	0.92857	0.07143	0.125	0	0.25	0.25	0	0.375	0.30435	0.13043	0.30435	0	0.17391
>lcl|AF323086.1_cds_AAK21881.1_1 [gene=	0.53846	0.07692	0.34615	0.03846	0.88889	0.11111	0.71429	0.28571	0.8	0.2	0.70588	0.29412	0.26316	0.15789	0.42105	0.15789	0.66667	0.33333	0.55	0.15	0.3	0.91304	0.08696	0.4	0.16667	0.33333	0	0.1	0	1	0.81481	0.18519	0.33333	0	0.44444	0.22222	0.85714	0.14286	0	0	0.5	0	0.16667	0.33333	0.3913	0.08696	0.26087	0.04348	0.17391
>lcl|AY729023.2_cds_AAW56944.1_1 [prote	0.45455	0.27273	0.18182	0.09091	0	0	0.33333	0.66667	1	0	1	0	0.05882	0.23529	0.64706	0.05882	1	0	1	0	0	0.66667	0.33333	0.42857	0.21429	0.28571	0	0.07143	0	1	0.66667	0.33333	0	0.25	0.75	0	0.875	0.125	0.08333	0	0.25	0.08333	0.58333	0	0.23077	0.07692	0.30769	0	0.38462
>lcl|AY907829.1_cds_AAY18632.1_1 [prote	0.57143	0.14286	0.14286	0.14286	0.75	0.25	1	0	0.9	0.1	0.83333	0.16667	0	0	0.90909	0.09091	0.66667	0.33333	1	0	0	0.33333	0.66667	0.5	0.16667	0.16667	0.05556	0.05556	0.05556	1	0.8	0.2	0	0	1	0	0.8	0.2	0.25	0	0	0.125	0.5	0.125	0.83333	0.16667	0	0	0
>lcl|AY856132.1_cds_AAX48771.1_1 [gene=	0.35294	0	0.52941	0.11765	0	0	0.91667	0.08333	0.5	0.5	0.85714	0.14286	0.33333	0	0.66667	0	0	0	0.33333	0.16667	0.5	0.5	0.5	0.5	0	0.33333	0.08333	0.08333	0	1	0.85714	0.14286	0.2	0	0.8	0	1	0	0.11765	0	0.23529	0.11765	0.47059	0.05882	0	0.09091	0.45455	0.09091	0.36364
>lcl|AY804187.1_cds_AAX19364.1_1 [gene=	0.33333	0.33333	0.33333	0	1	0	1	0	0.9	0.1	0.71429	0.28571	0.25	0	0.5	0.25	1	0	0.66667	0.16667	0.16667	0.75	0.25	0.33333	0.16667	0.33333	0.08333	0.08333	0	1	0.7	0.3	0	0.5	0.5	0	0.88889	0.11111	0	0	0.5	0	0.375	0.125	0.25	0.5	0.25	0	0
>lcl|AF100549.1_cds_AAD45868.1_1 [gene=	0.33333	0.19048	0.45238	0.02381	0.44444	0.55556	0.63158	0.36842	0.5625	0.4375	0.61111	0.38889	0.2963	0.18519	0.40741	0.11111	0.5	0.5	0.36842	0.31579	0.31579	0.60606	0.39394	0.23077	0.15385	0.23077	0.23077	0.11538	0.03846	1	0.65306	0.34694	0.22222	0.11111	0.55556	0.11111	0.95652	0.04348	0	0	0.33333	0	0.5	0.16667	0.18966	0.05172	0.31034	0.03448	0.31034
>lcl|AF075718.1_cds_AAD02835.1_1 [gene=	0.45946	0.05405	0.43243	0.05405	0.77778	0.22222	0.77778	0.22222	0.80488	0.19512	0.90909	0.09091	0.37209	0.02326	0.39535	0.2093	0.91667	0.08333	0.57895	0	0.42105	0.91667	0.08333	0.48077	0.19231	0.30769	0.01923	0	0	1	0.97059	0.02941	0.51429	0.11429	0.34286	0.02857	0.79167	0.20833	0.24242	0.06061	0.15152	0.09091	0.45455	0	0.38	0.14	0.2	0.04	0.24
>lcl|AF013289.1_cds_AAD01511.1_1 [gene=	0.41667	0.25	0.08333	0.25	0.66667	0.33333	0.78571	0.21429	0.66667	0.33333	0.66667	0.33333	0.17391	0	0.69565	0.13043	0.4	0.6	0.66667	0.06667	0.26667	0.85	0.15	0.26667	0.46667	0.2	0	0.06667	0	1	0.86364	0.13636	0.33333	0.16667	0.41667	0.08333	1	0	0.66667	0	0	0	0.33333	0	0.46667	0	0.13333	0.06667	0.26667
>lcl|AF049139.1_cds_AAC05133.1_1 [prote	0.58333	0.16667	0.25	0	0.4	0.6	0.70588	0.29412	0.71429	0.28571	0.42857	0.57143	0.35	0.1	0.55	0	0.33333	0.66667	0.75	0.16667	0.08333	0.66667	0.33333	0.21429	0.14286	0.28571	0.14286	0.14286	0.07143	1	0.57895	0.42105	0.375	0.125	0.375	0.125	1	0	0	0.22222	0	0.11111	0.66667	0	0.36842	0.05263	0.21053	0.05263	0.05263
>lcl|FJ456886.1_cds_ACJ72212.1_1 [prote	0.19048	0.33333	0.42857	0.04762	0.58824	0.41176	0.78571	0.21429	0.84615	0.15385	0.73333	0.26667	0.11765	0.11765	0.64706	0.11765	0.5	0.5	0.5122	0.19512	0.29268	0.83333	0.16667	0.28571	0.2381	0.16667	0.04762	0.2381	0.02381	1	0.72222	0.27778	0.53846	0.07692	0.30769	0.07692	0.81818	0.18182	0.26316	0	0.36842	0	0.31579	0.05263	0.25	0.02273	0.36364	0.02273	0.18182
>lcl|EF209336.1_cds_ABQ02008.1_1 [gene=	0.28571	0.38095	0.2381	0.09524	0.71429	0.28571	0.5625	0.4375	0.63636	0.36364	0.77273	0.22727	0.28	0.24	0.24	0.24	0.55556	0.44444	0.52	0.28	0.2	0.85185	0.14815	0.34146	0.14634	0.21951	0.09756	0.07317	0.12195	1	0.625	0.375	0.27778	0.16667	0.44444	0.11111	0.83333	0.16667	0.1875	0.0625	0.125	0.125	0.375	0.125	0.21622	0.05405	0.21622	0.10811	0.24324
>lcl|AY861686.1_cds_AAW56830.1_1 [prote	0.5	0.25	0.16667	0.08333	0	1	0.26316	0.73684	0.7619	0.2381	0.54545	0.45455	0.08333	0.41667	0.41667	0.08333	0	1	0.46154	0.46154	0.07692	0.81818	0.18182	0.25	0.33333	0.16667	0.25	0	0	1	1	0	0.33333	0.33333	0.33333	0	1	0	0.5	0	0.125	0.25	0.125	0	0.4	0.2	0	0	0
>lcl|DQ082753.2_cds_AAY84711.2_1 [gene=	0.375	0.10227	0.47727	0.04545	0.77778	0.22222	0.84722	0.15278	0.79381	0.20619	0.78448	0.21552	0.18182	0.14773	0.52273	0.14773	0.81579	0.18421	0.69298	0.04386	0.26316	0.91781	0.08219	0.3913	0.20497	0.26708	0.08075	0.03727	0.01863	1	0.87805	0.12195	0.43056	0.06944	0.41667	0.08333	0.88406	0.11594	0.24528	0.01887	0.13208	0.01887	0.51887	0.06604	0.30769	0.08791	0.24176	0.01099	0.30769
>lcl|FJ176739.1_cds_ACI03080.1_1 [gene=	0.45455	0.09091	0.36364	0.09091	0.66667	0.33333	0.15385	0.84615	0.375	0.625	1	0	0.18182	0.36364	0.45455	0	0.5	0.5	0.92308	0.07692	0	0.30769	0.69231	0.23077	0.23077	0.38462	0.15385	0	0	1	1	0	0	0	0.75	0.25	0.5	0.5	0.3125	0.0625	0.1875	0.125	0.1875	0.125	0.57143	0	0	0.14286	0.28571
>lcl|EF209337.1_cds_ABQ02009.1_1 [gene=	0.46154	0	0.46154	0.07692	0.92308	0.07692	1	0	1	0	1	0	0.30435	0.04348	0.52174	0.13043	0.75	0.25	0.65385	0	0.34615	0.95455	0.04545	0.68	0.16	0.08	0	0.08	0	1	0.93333	0.06667	0.1875	0	0.8125	0	0.85714	0.14286	0	0	0	0.14286	0.78571	0.07143	0.34783	0	0.17391	0.08696	0.34783
>lcl|EF370396.1_cds_ABO38110.1_1 [gene=	0.52174	0.08696	0.3913	0	0.57143	0.42857	0.8	0.2	0.45455	0.54545	0.66667	0.33333	0.22222	0.05556	0.61111	0.11111	0.66667	0.33333	0.625	0.125	0.25	0.91304	0.08696	0.33333	0.22222	0.22222	0.05556	0.11111	0.05556	1	0.58824	0.41176	0.52941	0.05882	0.35294	0.05882	0.77778	0.22222	0.5	0	0	0	0.375	0.125	0.31579	0.05263	0.31579	0.10526	0.21053
>lcl|EF370395.1_cds_ABO38109.1_1 [gene=	0.52174	0.08696	0.3913	0	0.57143	0.42857	0.8	0.2	0.45455	0.54545	0.66667	0.33333	0.22222	0.05556	0.61111	0.11111	0.66667	0.33333	0.625	0.125	0.25	0.91304	0.08696	0.33333	0.22222	0.22222	0.05556	0.11111	0.05556	1	0.58824	0.41176	0.52941	0.05882	0.35294	0.05882	0.77778	0.22222	0.5	0	0	0	0.375	0.125	0.31579	0.05263	0.31579	0.10526	0.21053
>lcl|DQ923592.1_cds_ABI96897.1_1 [gene=	0.56	0.16	0.24	0.04	0.875	0.125	0.45	0.55	0.72414	0.27586	0.8	0.2	0.33333	0.16667	0.33333	0.16667	0.78571	0.21429	0.6129	0.12903	0.25806	0.69565	0.30435	0.25581	0.2093	0.27907	0.13953	0.09302	0.02326	1	1	0	0.28571	0.19048	0.42857	0.09524	0.86957	0.13043	0.10526	0.26316	0.36842	0.10526	0.15789	0	0.3913	0.13043	0.17391	0.13043	0.08696
>lcl|AY882441.1_cds_AAX81450.1_1 [gene=	0.38235	0.23529	0.20588	0.17647	0.85	0.15	0.71429	0.28571	0.65	0.35	0.6	0.4	0.18182	0.18182	0.54545	0.09091	0.77778	0.22222	0.57895	0.15789	0.26316	0.55556	0.44444	0.34545	0.21818	0.2	0	0.12727	0.10909	1	0.7	0.3	0.35294	0.11765	0.35294	0.17647	0.84211	0.15789	0.09091	0.0303	0.30303	0.09091	0.33333	0.15152	0.25	0.15909	0.25	0.09091	0.11364
>lcl|AY729022.1_cds_AAW56943.1_1 [prote	0.22222	0.33333	0.22222	0.22222	1	0	0.6	0.4	0.66667	0.33333	0.66667	0.33333	0.25	0.1	0.5	0.15	1	0	0.5	0	0.5	0.66667	0.33333	0.23529	0.17647	0.23529	0.35294	0	0	1	0.77778	0.22222	0.66667	0	0.33333	0	1	0	0.21429	0	0.28571	0	0.42857	0.07143	0.25	0.125	0.25	0.125	0.25
>lcl|AY422837.1_cds_AAR37375.1_1 [gene=	0.34375	0.15625	0.4375	0.0625	0.42857	0.57143	0.6	0.4	0.58824	0.41176	0.35714	0.64286	0.42424	0.12121	0.33333	0.12121	0.5	0.5	0.64286	0.35714	0	0.76667	0.23333	0.26087	0.13043	0.30435	0.17391	0.08696	0.04348	1	0.7037	0.2963	0.33333	0	0.55556	0.11111	0.88889	0.11111	0.11111	0	0.33333	0	0.55556	0	0.32353	0.08824	0.29412	0.08824	0.17647
>lcl|AY422836.1_cds_AAR37374.1_1 [gene=	0.37209	0.16279	0.44186	0.02326	0.44444	0.55556	0.63158	0.36842	0.625	0.375	0.61111	0.38889	0.25455	0.21818	0.4	0.12727	0.5	0.5	0.45	0.25	0.3	0.5625	0.4375	0.25926	0.14815	0.25926	0.22222	0.07407	0.03704	1	0.69231	0.30769	0.23529	0.11765	0.52941	0.11765	0.95652	0.04348	0	0	0.33333	0	0.5	0.16667	0.21429	0.07143	0.30357	0.03571	0.28571
>lcl|AY422833.1_cds_AAR37371.1_1 [gene=	0.6087	0.04348	0.21739	0.13043	0.76923	0.23077	0.87805	0.12195	0.61194	0.38806	0.4	0.6	0.4375	0	0.4375	0.125	0.5	0.5	0.5	0.16667	0.33333	0.54	0.46	0.22222	0.38889	0.27778	0	0.11111	0	1	0.9	0.1	0.5	0.16667	0.16667	0.16667	0.84615	0.15385	0	0	0	0	1	0	0.2	0.1	0.25	0.05	0.35
>lcl|AY422832.1_cds_AAR37370.1_1 [gene=	0.2	0	0.6	0.2	0.4	0.6	0.66667	0.33333	0.6	0.4	0.8125	0.1875	0	0.25	0.5	0.25	1	0	0.55	0.15	0.3	1	0	0.57143	0.14286	0.09524	0.04762	0.04762	0.09524	1	0.66667	0.33333	0.2	0	0.8	0	0.83333	0.16667	0.66667	0	0	0	0.33333	0	0.54545	0	0.27273	0.09091	0.09091
>lcl|AY422831.1_cds_AAR37369.1_1 [gene=	0.44444	0.11111	0.33333	0.11111	0.7	0.3	0.85714	0.14286	0.83333	0.16667	0.625	0.375	0.36364	0.27273	0.27273	0.09091	1	0	0.72727	0.09091	0.18182	0.72727	0.27273	0.36364	0.18182	0.18182	0.18182	0.09091	0	1	0.65	0.35	0.25	0.125	0.625	0	0.25	0.75	1	0	0	0	0	0	0.25	0.15	0.25	0.05	0.15
>lcl|AY422830.1_cds_AAR37368.1_1 [gene=	0.5625	0.0625	0.3125	0.0625	0	0	0.6	0.4	0.33333	0.66667	0.8	0.2	0.26667	0.2	0.46667	0.06667	1	0	0.5	0.2	0.3	1	0	0.4	0.3	0.1	0.2	0	0	1	0.8	0.2	0	0.5	0.25	0.25	0	1	0.11765	0.23529	0.17647	0.23529	0.17647	0.05882	0.25	0.375	0.25	0.125	0
>lcl|AY861685.1_cds_AAW56829.1_1 [gene=	0.57143	0.14286	0.28571	0	0.81818	0.18182	0.88889	0.11111	0.9	0.1	0.75	0.25	0.26923	0.23077	0.30769	0.19231	1	0	0.64286	0.07143	0.28571	0.76923	0.23077	0.5	0.21429	0.28571	0	0	0	1	0.6	0.4	0.58333	0	0.33333	0.08333	0.4	0.6	0.28571	0	0.42857	0	0.14286	0.14286	0.31579	0.10526	0.26316	0.05263	0.21053
>lcl|MZ313562.1_cds_UET07939.1_1 [gene=	0.42574	0.22772	0.29703	0.0495	0.8	0.2	0.74138	0.25862	0.64179	0.35821	0.71111	0.28889	0.28125	0.125	0.375	0.21875	0.85185	0.14815	0.64	0.18	0.18	0.625	0.375	0.25556	0.3	0.28889	0.07778	0.06667	0.01111	1	0.81081	0.18919	0.34211	0.34211	0.23684	0.07895	0.8	0.2	0.42188	0.09375	0.15625	0.01563	0.25	0.0625	0.41667	0.0625	0.25	0.10417	0.08333
>lcl|MT370325.1_cds_QOJ52475.1_1 [prote	0.37931	0.2069	0.24138	0.17241	0.55556	0.44444	0.74419	0.25581	0.7	0.3	0.57576	0.42424	0.16667	0.375	0.41667	0.04167	0.85714	0.14286	0.66667	0.33333	0	0.44643	0.55357	0.04	0.32	0.44	0.16	0.04	0	1	0.6	0.4	0.33333	0.08333	0.41667	0.16667	0.92308	0.07692	0.35294	0.11765	0.11765	0	0.35294	0.05882	0.14286	0.04762	0.09524	0.19048	0.33333
>lcl|MT370323.1_cds_QOJ52473.1_1 [prote	0.61905	0.11905	0.21429	0.04762	0.75	0.25	0.68421	0.31579	0.67164	0.32836	0.5	0.5	0.29032	0.22581	0.45161	0.03226	0.375	0.625	0.54839	0.41935	0.03226	0.3871	0.6129	0.04878	0.31707	0.46341	0.17073	0	0	1	0.84615	0.15385	0.36364	0.09091	0.5	0.04545	0.8	0.2	0.66667	0	0.22222	0	0.11111	0	0.54286	0.14286	0.08571	0.02857	0.05714
>lcl|MT370322.1_cds_QOJ52472.1_1 [prote	0.59524	0.11905	0.2619	0.02381	0.6	0.4	0.64865	0.35135	0.67164	0.32836	0.53125	0.46875	0.29032	0.25806	0.41935	0.03226	0.42857	0.57143	0.62069	0.37931	0	0.3871	0.6129	0.02439	0.34146	0.46341	0.17073	0	0	1	0.85714	0.14286	0.36364	0.04545	0.54545	0.04545	0.8	0.2	0.44444	0.22222	0.22222	0	0.11111	0	0.55882	0.17647	0.05882	0.02941	0.05882
>lcl|MT370321.1_cds_QOJ52471.1_1 [prote	0.59524	0.11905	0.2619	0.02381	0.6	0.4	0.64865	0.35135	0.67164	0.32836	0.53125	0.46875	0.25806	0.25806	0.45161	0.03226	0.42857	0.57143	0.65517	0.34483	0	0.3871	0.6129	0.02439	0.34146	0.46341	0.17073	0	0	1	0.85714	0.14286	0.31818	0.09091	0.54545	0.04545	0.8	0.2	0.55556	0.11111	0.22222	0	0.11111	0	0.55882	0.17647	0.05882	0.02941	0.05882
>lcl|MT591035.1_cds_QPG92974.1_1 [prote	0.39394	0.06061	0.42424	0.12121	0	0	0.80769	0.19231	0.80769	0.19231	0.75	0.25	0.38889	0.11111	0.5	0	0.6	0.4	0.71429	0.28571	0	0.58929	0.41071	0.28571	0.14286	0.42857	0.14286	0	0	1	0.82353	0.17647	0.36	0	0.56	0.08	0.81818	0.18182	0	0	1	0	0	0	0.3	0.2	0.4	0.05	0.05
>lcl|MT370327.1_cds_QOJ52477.1_1 [prote	0.45946	0.18919	0.21622	0.13514	0.625	0.375	0.71429	0.28571	0.71875	0.28125	0.67647	0.32353	0.16	0.36	0.44	0.04	0.625	0.375	0.68182	0.27273	0.04545	0.46774	0.53226	0.21212	0.33333	0.27273	0.12121	0.06061	0	1	0.63636	0.36364	0.30769	0.11538	0.38462	0.19231	0.76923	0.23077	0.375	0.125	0.125	0	0.3125	0.0625	0.15	0	0.2	0.15	0.35
>lcl|MT370326.1_cds_QOJ52476.1_1 [prote	0.59524	0.11905	0.2619	0.02381	0.6	0.4	0.64865	0.35135	0.67164	0.32836	0.53125	0.46875	0.29032	0.25806	0.41935	0.03226	0.42857	0.57143	0.62069	0.37931	0	0.3871	0.6129	0.02439	0.34146	0.46341	0.17073	0	0	1	0.85714	0.14286	0.31818	0.09091	0.54545	0.04545	0.8	0.2	0.44444	0.22222	0.22222	0	0.11111	0	0.55882	0.17647	0.05882	0.02941	0.05882
>lcl|MT370324.1_cds_QOJ52474.1_1 [prote	0.45946	0.18919	0.21622	0.13514	0.625	0.375	0.73469	0.26531	0.69697	0.30303	0.63889	0.36111	0.16	0.36	0.44	0.04	0.75	0.25	0.56522	0.30435	0.13043	0.46032	0.53968	0.19355	0.32258	0.29032	0.12903	0.06452	0	1	0.56522	0.43478	0.30769	0.07692	0.34615	0.26923	0.69231	0.30769	0.375	0.125	0.125	0	0.3125	0.0625	0.21739	0	0.17391	0.08696	0.34783
>lcl|MH315946.1_cds_AYX41423.1_1 [prote	0.63636	0.09091	0.27273	0	0.78571	0.21429	0.88889	0.11111	0.6	0.4	1	0	0.08333	0.16667	0.5	0.25	1	0	0.88889	0	0.11111	0.75	0.25	0.5	0	0.25	0.25	0	0	1	0.8	0.2	0.6	0	0.4	0	0.75	0.25	0.2	0	0.3	0	0.5	0	0.33333	0	0.16667	0	0.5
>lcl|MH315945.1_cds_AYX41422.1_1 [prote	0.30769	0.30769	0.38462	0	0.5	0.5	0.77778	0.22222	1	0	0.6	0.4	0.5	0	0.5	0	0	0	1	0	0	0.5	0.5	0.15385	0.23077	0.30769	0.23077	0.07692	0	1	0.66667	0.33333	0.27273	0.09091	0.54545	0.09091	0.90909	0.09091	0.66667	0.22222	0	0	0.11111	0	0.5	0.1	0.1	0	0.2
>lcl|MH315944.1_cds_AYX41421.1_1 [prote	0.66667	0.33333	0	0	0.83333	0.16667	0.5	0.5	1	0	0.875	0.125	0.25	0	0.75	0	0.66667	0.33333	0.75	0	0.25	0.58333	0.41667	0.42857	0.28571	0.14286	0	0.14286	0	1	1	0	0.25	0	0.75	0	0.625	0.375	1	0	0	0	0	0	0.375	0	0.375	0.125	0
>lcl|MG780833.1_cds_AYE57025.1_1 [gene=	0.52174	0.19565	0.19565	0.08696	0.61538	0.38462	0.71429	0.28571	0.73684	0.26316	0.80556	0.19444	0.13636	0.25	0.43182	0.18182	0.6	0.4	0.6	0.14	0.26	0.74419	0.25581	0.35526	0.31579	0.14474	0.10526	0.06579	0.01316	1	0.70732	0.29268	0.34483	0.24138	0.27586	0.13793	0.7381	0.2619	0.13514	0.08108	0.2973	0.02703	0.2973	0.16216	0.32692	0.23077	0.17308	0.05769	0.09615
>lcl|KX907774.1_cds_ASX95051.1_1 [prote	0.375	0	0.5	0.125	0.3	0.7	0	0	0	0	0.53846	0.46154	0.60976	0.14634	0.2439	0	1	0	0.5	0.25	0.25	0.5	0.5	1	0	0	0	0	0	1	0	0	0	0	1	0	1	0	0	0	0	0	0	0	0	0.33333	0.33333	0	0
>lcl|KX907773.1_cds_ASX95050.1_1 [prote	0.5	0	0.5	0	1	0	0.8	0.2	1	0	0.71429	0.28571	0.3125	0.21875	0.46875	0	0	0	0.16667	0	0.83333	0.76923	0.23077	0.6	0	0.2	0	0.2	0	1	0.8	0.2	0.66667	0	0.16667	0.16667	1	0	0.25	0	0.5	0	0.25	0	0.5	0	0.5	0	0
>lcl|KX907772.1_cds_ASX95049.1_1 [prote	0.6	0	0.2	0.2	0	0	1	0	0.8	0.2	1	0	0.11111	0.22222	0.33333	0.33333	0	0	0.61538	0.07692	0.30769	0.55	0.45	0.44444	0.22222	0.11111	0.11111	0.11111	0	1	0.8	0.2	1	0	0	0	1	0	0.25	0	0	0	0.5	0.25	0.55556	0	0.11111	0.22222	0.11111
>lcl|KX907771.1_cds_ASX95048.1_1 [prote	0.375	0	0.5	0.125	0.3	0.7	0	0	0	0	0.53846	0.46154	0.60976	0.14634	0.2439	0	1	0	0.5	0.25	0.25	0.5	0.5	1	0	0	0	0	0	1	0	0	0	0	1	0	1	0	0	0	0	0	0	0	0	0.33333	0.33333	0	0
>lcl|KX907770.1_cds_ASX95047.1_1 [prote	0.4	0.14286	0.4	0.05714	0	0	0.81481	0.18519	0.73913	0.26087	0.8	0.2	0.4	0.06667	0.4	0.13333	0.8	0.2	0.63636	0.27273	0.09091	0.58929	0.41071	0.33333	0.11111	0.44444	0.11111	0	0	1	0.8	0.2	0.22222	0.03704	0.59259	0.14815	0.75	0.25	0	0	1	0	0	0	0.29412	0.17647	0.41176	0.05882	0.05882
>lcl|KX907769.1_cds_ASX95046.1_1 [prote	0	0	1	0	1	0	1	0	1	0	1	0	0.17391	0.30435	0.52174	0	1	0	0.5	0.25	0.25	1	0	0.57143	0	0.28571	0	0.14286	0	1	0.75	0.25	0.33333	0	0.66667	0	0	0	0.42857	0	0.14286	0	0.28571	0.14286	0.125	0	0.125	0.125	0.625
>lcl|KX907768.1_cds_ASX95045.1_1 [prote	1	0	0	0	0.5	0.5	1	0	0.88889	0.11111	0.93333	0.06667	0.2	0	0.8	0	1	0	0.41667	0.16667	0.41667	0.90909	0.09091	0.5	0.21429	0.07143	0	0.07143	0.14286	1	0.91304	0.08696	0.25	0	0.75	0	1	0	0.5	0	0.25	0	0.25	0	0.5	0	0	0	0.5
>lcl|KX907767.1_cds_ASX95044.1_1 [prote	0.29412	0.29412	0.35294	0.05882	0.7	0.3	0.75	0.25	0.66667	0.33333	0.64286	0.35714	0.22581	0.07527	0.60215	0.09677	0	1	0.77778	0.11111	0.11111	0.75	0.25	0.25	0.25	0.33333	0.08333	0.08333	0	1	0.91667	0.08333	0.31818	0.13636	0.5	0.04545	0.85714	0.14286	0	0.125	0.125	0	0.625	0.125	0.17391	0.08696	0.17391	0.02174	0.43478
>lcl|KX907766.1_cds_ASX95043.1_1 [prote	0.17647	0.17647	0.41176	0.23529	0.5	0.5	0.73333	0.26667	0.73077	0.26923	0.42857	0.57143	0.625	0.125	0.25	0	0.75	0.25	0.5	0.25	0.25	0.61905	0.38095	0.42105	0.15789	0.26316	0	0.10526	0.05263	1	0.84615	0.15385	0.4	0.13333	0.26667	0.2	0.5	0.5	0	0	0	0	0.8	0.2	0.21429	0	0.35714	0.14286	0.21429
>lcl|KX907765.1_cds_ASX95042.1_1 [prote	0.25	0.25	0.5	0	0.65	0.35	1	0	1	0	0.2	0.8	0.33333	0.09524	0.47619	0.09524	0	0	0.4	0.2	0.4	0.66667	0.33333	0.14286	0.28571	0.28571	0.28571	0	0	1	0.5	0.5	0.47368	0.10526	0.42105	0	1	0	0	0	0	0	0	0	0.36364	0	0.45455	0.09091	0
>lcl|KX907764.1_cds_ASX95041.1_1 [prote	0.375	0	0.5	0.125	0.3	0.7	0	0	0	0	0.53846	0.46154	0.60976	0.14634	0.2439	0	1	0	0.5	0.25	0.25	0.5	0.5	1	0	0	0	0	0	1	0	0	0	0	1	0	1	0	0	0	0	0	0	0	0	0.33333	0.33333	0	0
>lcl|KX907763.1_cds_ASX95040.1_1 [prote	0.375	0	0.5	0.125	0.3	0.7	0	0	0	0	0.53846	0.46154	0.60976	0.14634	0.2439	0	1	0	0.5	0.25	0.25	0.5	0.5	1	0	0	0	0	0	1	0	0	0	0	1	0	1	0	0	0	0	0	0	0	0	0.33333	0.33333	0	0
>lcl|KX907762.1_cds_ASX95039.1_1 [prote	0.85714	0.14286	0	0	0.79592	0.20408	1	0	1	0	1	0	0.5	0.13158	0.36842	0	0	0	0.28571	0.14286	0.57143	0.875	0.125	0.14286	0.07143	0.42857	0.14286	0.14286	0.07143	1	0.75	0.25	0	0.03333	0.96667	0	0.98246	0.01754	0.09524	0	0.52381	0.04762	0.2381	0.09524	0	0.16667	0.16667	0.16667	0.33333
>lcl|KX907761.1_cds_ASX95038.1_1 [prote	0.4	0.4	0.2	0	0.71429	0.28571	1	0	0.70588	0.29412	0.5	0.5	0.3	0.2	0.5	0	0.75	0.25	0.66667	0.22222	0.11111	0.71429	0.28571	0.25	0.05	0.3	0.1	0.3	0	1	0.76923	0.23077	0.5	0	0.375	0.125	0.5	0.5	0.15385	0.23077	0	0	0.53846	0.07692	0.28571	0.07143	0.5	0.14286	0
>lcl|KX907760.1_cds_ASX95037.1_1 [prote	0.61538	0.07692	0.30769	0	0	1	1	0	0	0	0.75	0.25	0.22727	0.04545	0.72727	0	1	0	0.5	0.33333	0.16667	0	1	0.5	0	0.5	0	0	0	1	0	0	0.66667	0	0.16667	0.16667	1	0	0.5	0	0	0	0.5	0	0.38462	0.07692	0.15385	0	0.15385
>lcl|KX907759.1_cds_ASX95036.1_1 [prote	0.30769	0.30769	0.23077	0.15385	0.75	0.25	0.73684	0.26316	0.71429	0.28571	0.76	0.24	0.08333	0.25	0.58333	0.08333	0.9	0.1	0.68966	0.13793	0.17241	0.77419	0.22581	0.52	0.18	0.18	0.04	0.06	0.02	1	0.86842	0.13158	0.625	0.125	0.25	0	0.84615	0.15385	0.375	0.0625	0.1875	0.125	0.125	0.125	0.33333	0.06061	0.30303	0	0.24242
>lcl|KX907758.1_cds_ASX95035.1_1 [prote	0.47826	0.08696	0.43478	0	0	0	0.71429	0.28571	0.83721	0.16279	0.33333	0.66667	0.18182	0.27273	0.54545	0	1	0	0.875	0.125	0	0.54839	0.45161	0.57143	0.14286	0.28571	0	0	0	1	0.83333	0.16667	0.33333	0	0.66667	0	0.8	0.2	0.33333	0.22222	0.27778	0	0.11111	0.05556	0.25	0.25	0.16667	0.08333	0
>lcl|KX907757.1_cds_ASX95034.1_1 [prote	0	0	1	0	0.69231	0.30769	0.57143	0.42857	1	0	1	0	0.30769	0.07692	0.38462	0.23077	0	1	0.8	0	0.2	0.71429	0.28571	0.33333	0.44444	0	0	0.22222	0	1	0.75	0.25	0.8	0.2	0	0	0.71429	0.28571	0.2	0	0.2	0.1	0.5	0	0.15385	0	0.30769	0.07692	0.38462
>lcl|KX907756.1_cds_ASX95033.1_1 [prote	0.31818	0.45455	0.22727	0	0.22222	0.77778	0.66667	0.33333	0.5	0.5	0.66667	0.33333	0.11111	0.24074	0.64815	0	0.4	0.6	0.42857	0.57143	0	0.28571	0.71429	0.23077	0.38462	0.23077	0.15385	0	0	1	0.57143	0.42857	0.29851	0.26866	0.38806	0.04478	0.77778	0.22222	0.4	0.1	0.2	0.1	0	0.2	0.35294	0.23529	0.17647	0.05882	0
>lcl|KX907755.1_cds_ASX95032.1_1 [prote	0.2	0	0.7	0.1	0	0	0.63636	0.36364	0.8	0.2	0.5	0.5	0	0.2	0.7	0.1	1	0	0.57143	0.28571	0.14286	0.625	0.375	0.33333	0.33333	0.08333	0	0.16667	0.08333	1	0.46154	0.53846	0.5	0	0.5	0	1	0	0	0.33333	0.33333	0	0	0.33333	0.28571	0.14286	0	0	0.14286
>lcl|KX907754.1_cds_ASX95031.1_1 [prote	0.46341	0.04878	0.4878	0	0	0	0.8	0.2	0.80822	0.19178	0.33333	0.66667	0.09524	0.14286	0.7619	0	0.66667	0.33333	0.80952	0.19048	0	0.45098	0.54902	0.55556	0.22222	0.22222	0	0	0	1	0.6087	0.3913	0.66667	0	0.33333	0	0.78571	0.21429	0.48	0.12	0.16	0	0.2	0.04	0.30769	0.15385	0.15385	0.07692	0
>lcl|KX907753.1_cds_ASX95030.1_1 [prote	0.47826	0.08696	0.43478	0	0	0	0.71429	0.28571	0.83721	0.16279	0.33333	0.66667	0.18182	0.27273	0.54545	0	1	0	0.875	0.125	0	0.54839	0.45161	0.57143	0.14286	0.28571	0	0	0	1	0.83333	0.16667	0.33333	0	0.66667	0	0.8	0.2	0.33333	0.22222	0.27778	0	0.11111	0.05556	0.25	0.25	0.16667	0.08333	0
>lcl|KX907752.1_cds_ASX95029.1_1 [prote	0	0.28571	0.57143	0.14286	0.5	0.5	0.8	0.2	0.73684	0.26316	0.8	0.2	0.14286	0.14286	0.64286	0.07143	0.57143	0.42857	0.6087	0.08696	0.30435	0.92	0.08	0.47826	0.26087	0.17391	0.04348	0.04348	0	1	0.625	0.375	0.42857	0	0.57143	0	0.8	0.2	0.07692	0	0.23077	0	0.53846	0.15385	0.25	0	0.66667	0.08333	0
>lcl|KU366259.1_cds_ANH21152.1_1 [gene=	0.375	0.05	0.475	0.1	0.61538	0.38462	0.85714	0.14286	0.63158	0.36842	0.77551	0.22449	0.35294	0.15686	0.39216	0.09804	0.77273	0.22727	0.62	0.16	0.22	0.88462	0.11538	0.16364	0.30909	0.34545	0.03636	0.12727	0.01818	1	0.84615	0.15385	0.54545	0.12121	0.27273	0.06061	0.85714	0.14286	0.2381	0.07143	0.19048	0.16667	0.28571	0.04762	0.34426	0.06557	0.27869	0.06557	0.18033
>lcl|KU366258.1_cds_ANH21151.1_1 [gene=	0.47222	0.05556	0.44444	0.02778	0.77778	0.22222	0.77778	0.22222	0.78571	0.21429	0.91111	0.08889	0.37209	0.02326	0.39535	0.2093	0.91667	0.08333	0.57895	0	0.42105	0.91667	0.08333	0.4902	0.19608	0.29412	0.01961	0	0	1	0.97059	0.02941	0.51429	0.11429	0.34286	0.02857	0.79167	0.20833	0.24242	0.06061	0.15152	0.09091	0.45455	0	0.38	0.14	0.2	0.04	0.24
>lcl|KU360593.1_cds_ANH21150.1_1 [gene=	0.40476	0.02381	0.45238	0.11905	0.46154	0.53846	0.85294	0.14706	0.63158	0.36842	0.73469	0.26531	0.35294	0.17647	0.39216	0.07843	0.77273	0.22727	0.61702	0.14894	0.23404	0.82143	0.17857	0.14035	0.31579	0.35088	0.01754	0.12281	0.05263	1	0.80769	0.19231	0.5	0.125	0.3125	0.0625	0.80952	0.19048	0.2619	0.07143	0.19048	0.14286	0.28571	0.04762	0.34921	0.06349	0.28571	0.04762	0.1746
>lcl|KM112267.1_cds_AKA58774.1_1 [prote	0.22222	0.11111	0.55556	0.11111	1	0	0.42857	0.57143	0.86667	0.13333	0.66667	0.33333	0.33333	0.33333	0.33333	0	0.25	0.75	0.5	0.25	0.25	0.64706	0.35294	0.13333	0.6	0.06667	0	0	0.2	1	0.6	0.4	0	0	0.5	0.5	0.86667	0.13333	0.28571	0	0.14286	0.28571	0	0.28571	0.25	0	0.25	0.25	0
>lcl|KM112266.1_cds_AKA58773.1_1 [prote	0.22222	0.11111	0.55556	0.11111	1	0	0.42857	0.57143	0.86667	0.13333	0.66667	0.33333	0.33333	0.33333	0.33333	0	0.25	0.75	0.5	0.25	0.25	0.64706	0.35294	0.13333	0.6	0.06667	0	0	0.2	1	0.6	0.4	0	0	0.5	0.5	0.86667	0.13333	0.28571	0	0.14286	0.28571	0	0.28571	0.25	0	0.25	0.25	0
>lcl|KC989558.1_cds_AHN52302.1_1 [prote	0.66667	0	0.11111	0.22222	0.5	0.5	0.35294	0.64706	0.5	0.5	0.73333	0.26667	0.1	0.2	0.6	0.1	0.5	0.5	0.7	0.3	0	0.33333	0.66667	0	0.5	0.42857	0.07143	0	0	1	0.58333	0.41667	0	0	0.5	0.5	0.72727	0.27273	0.7	0	0.2	0	0	0.1	0.28571	0.07143	0	0.14286	0.14286
>lcl|HQ728271.1_cds_AEV57568.1_1 [prote	0.54545	0.09091	0.36364	0	0	0	0.95238	0.04762	0.65854	0.34146	0.875	0.125	0.28571	0.14286	0.42857	0.14286	0.5	0.5	0.54545	0	0.45455	0.75676	0.24324	0.39286	0.25	0.25	0.03571	0.07143	0	1	0.825	0.175	0.47222	0.08333	0.38889	0.05556	0.88	0.12	0.13333	0	0.13333	0	0.6	0.13333	0.32143	0	0.17857	0.14286	0.28571
>lcl|EF429119.1_cds_ABN64198.1_1 [gene=	0.5	0	0.5	0	1	0	0.8	0.2	0.77778	0.22222	0.84211	0.15789	0.06667	0.26667	0.6	0.06667	0.5	0.5	0.66667	0	0.33333	0.73684	0.26316	0.27778	0.38889	0.22222	0	0	0.11111	1	0.83333	0.16667	0.5	0	0.4	0.1	1	0	0.44444	0	0.22222	0	0.33333	0	0.44444	0.11111	0	0.22222	0.22222
>lcl|GU949544.1_cds_ADF45514.1_1 [gene=	0.54545	0.09091	0.27273	0.09091	0.66667	0.33333	0.85714	0.14286	0.90476	0.09524	0.88889	0.11111	0.29032	0.06452	0.51613	0.12903	0.85714	0.14286	0.7	0.1	0.2	0.88889	0.11111	0.22857	0.42857	0.25714	0.02857	0.05714	0	1	0.89474	0.10526	0.58333	0	0.33333	0.08333	0.8	0.2	0.5	0	0.1	0	0.4	0	0.34615	0	0.19231	0.03846	0.26923
>lcl|GU949543.1_cds_ADF45513.1_1 [gene=	0.39583	0.08333	0.4375	0.08333	0.80769	0.19231	0.6	0.4	0.83333	0.16667	0.82143	0.17857	0.36	0.14	0.4	0.1	0.875	0.125	0.69811	0.09434	0.20755	0.71739	0.28261	0.19512	0.32927	0.32927	0.03659	0.07317	0.03659	1	0.8125	0.1875	0.41176	0.09804	0.33333	0.15686	0.75	0.25	0.22222	0.14815	0.24074	0.05556	0.25926	0.07407	0.30476	0.06667	0.22857	0.05714	0.22857
>lcl|AF402771.1_cds_AAL40720.1_1 [prote	0.5	0.14286	0.21429	0.14286	0.6	0.4	0.76	0.24	0.55172	0.44828	0.63158	0.36842	0.25	0.25	0.41667	0.08333	0.8	0.2	0.71429	0.25	0.03571	0.43103	0.56897	0	0.31579	0.42105	0.21053	0	0.05263	1	0.54545	0.45455	0.3913	0.08696	0.47826	0.04348	0.54545	0.45455	0.22222	0.44444	0.22222	0	0	0.11111	0.45	0.05	0.1	0	0.1
>lcl|AF402309.1_cds_AAL40719.1_1 [prote	0.72222	0.22222	0.05556	0	0.66667	0.33333	0.40909	0.59091	0.39286	0.60714	0.625	0.375	0.25	0.33333	0.16667	0.25	1	0	0.9	0.1	0	0.29167	0.70833	0	0.28571	0.39286	0.17857	0	0.14286	1	0.88889	0.11111	0.14286	0	0.28571	0.57143	0.44444	0.55556	0.72727	0.27273	0	0	0	0	0.52632	0.05263	0.10526	0.21053	0.05263
>lcl|AF402308.1_cds_AAL40718.1_1 [prote	0.46667	0.06667	0.46667	0	1	0	0.58333	0.41667	0.66667	0.33333	0.77778	0.22222	0.21429	0.21429	0.42857	0.14286	0	1	0.58333	0.16667	0.25	0.57143	0.42857	0.18182	0.54545	0.09091	0.09091	0	0.09091	1	0.5	0.5	0.33333	0	0.5	0.16667	0.85714	0.14286	0	0	0	0	1	0	0.28571	0	0.28571	0	0.28571
>lcl|FJ456886.1_cds_ACJ72212.1_1 [prote	0.19048	0.33333	0.42857	0.04762	0.58824	0.41176	0.78571	0.21429	0.84615	0.15385	0.73333	0.26667	0.11765	0.11765	0.64706	0.11765	0.5	0.5	0.5122	0.19512	0.29268	0.83333	0.16667	0.28571	0.2381	0.16667	0.04762	0.2381	0.02381	1	0.72222	0.27778	0.53846	0.07692	0.30769	0.07692	0.81818	0.18182	0.26316	0	0.36842	0	0.31579	0.05263	0.25	0.02273	0.36364	0.02273	0.18182
>lcl|GQ497771.1_cds_ACZ63485.1_1 [gene=	0.43478	0.04348	0.3913	0.13043	0.5	0.5	0.66667	0.33333	0.86667	0.13333	0.92	0.08	0.07143	0.42857	0.35714	0.14286	0.66667	0.33333	0.75	0	0.25	0.6	0.4	0.12903	0.29032	0.30645	0.1129	0.09677	0.06452	1	0.66667	0.33333	0.5	0.2	0.3	0	0.7	0.3	0.25	0.25	0.25	0.05	0.1	0.1	0.33333	0.06667	0.23333	0.06667	0.16667
>lcl|EU549831.1_cds_ACB45434.1_1 [prote	0.25	0.25	0.5	0	0	0	0.8	0.2	0.77778	0.22222	0.78571	0.21429	0	0.25	0.5	0.25	1	0	0.77778	0	0.22222	0.75	0.25	0.625	0.3125	0	0	0.0625	0	1	0.8	0.2	0.5	0.33333	0.16667	0	0.83333	0.16667	0.15385	0	0.30769	0.07692	0.23077	0.23077	0.08333	0.16667	0.41667	0	0.33333
>lcl|NC_024097.1_cds_YP_009029734.1_1 [	0	0	0	0	0	0	1	0	0	0	1	0	0.5	0	0.5	0	0	0	0.55556	0	0.44444	0.66667	0.33333	0.875	0.125	0	0	0	0	0	1	0	1	0	0	0	0	0	0.5	0	0	0	0.5	0	0.42857	0	0.14286	0	0.42857
>lcl|KJ476151.1_cds_AHY20098.1_1 [gene=	0	0	0	0	0	0	1	0	0	0	1	0	0.5	0	0.5	0	0	0	0.55556	0	0.44444	0.66667	0.33333	0.875	0.125	0	0	0	0	0	1	0	1	0	0	0	0	0	0.5	0	0	0	0.5	0	0.42857	0	0.14286	0	0.42857
Avg	0.440598	0.143679	0.329243	0.0739792	0.575409	0.293341	0.71241	0.26259	0.696468	0.259782	0.688692	0.311308	0.25587	0.172084	0.45938	0.112666	0.678229	0.253021	0.639372	0.156702	0.203926	0.670679	0.329321	0.326241	0.240746	0.25066	0.0774285	0.0707394	0.0341851	0.9875	0.719938	0.248812	0.351735	0.110723	0.456354	0.0811883	0.786803	0.194447	0.250032	0.094515	0.223545	0.0379377	0.298514	0.0642058	0.303834	0.0953739	0.247236	0.0729531	0.17844
[truncated: 15 more columns]

## Sheet: Alternaria
RSCU analysis data of Alternaria alternata
Fasta header line	Ala_GCU	Ala_GCC	Ala_GCA	Ala_GCG	Cys_UGU	Cys_UGC	Asp_GAU	Asp_GAC	Glu_GAA	Glu_GAG	Phe_UUU	Phe_UUC	Gly_GGU	Gly_GGC	Gly_GGA	Gly_GGG	His_CAU	His_CAC	Ile_AUU	Ile_AUC	Ile_AUA	Lys_AAA	Lys_AAG	Leu_UUA	Leu_UUG	Leu_CUU	Leu_CUC	Leu_CUA	Leu_CUG	Met_AUG	Asn_AAU	Asn_AAC	Pro_CCU	Pro_CCC	Pro_CCA	Pro_CCG	Gln_CAA	Gln_CAG	Arg_CGU	Arg_CGC	Arg_CGA	Arg_CGG	Arg_AGA	Arg_AGG	Ser_UCU	Ser_UCC	Ser_UCA	Ser_UCG	Ser_AGU
>lcl|MN812275.1_cds_QIH29422.1_1 [gene=	0.29787	0.2766	0.25532	0.17021	0.5	0.5	0.42424	0.57576	0.52174	0.47826	0.31818	0.68182	0.2381	0.40476	0.2619	0.09524	0.53846	0.46154	0.16667	0.58333	0.25	0.36364	0.63636	0.04878	0.17073	0.17073	0.29268	0.07317	0.2439	1	0.5	0.5	0.25	0.22222	0.22222	0.30556	0.52941	0.47059	0.27273	0.27273	0.04545	0.13636	0.22727	0.04545	0.09615	0.09615	0.13462	0.28846	0.15385
>lcl|MN812274.1_cds_QIH29421.1_1 [gene=	0.26087	0.32609	0.23913	0.17391	0.4	0.6	0.48	0.52	0.44	0.56	0.11111	0.88889	0.16667	0.66667	0.13889	0.02778	0.15385	0.84615	0.23077	0.76923	0	0.17647	0.82353	0	0.11905	0.2619	0.33333	0.04762	0.2381	1	0.19048	0.80952	0.46154	0.23077	0.07692	0.23077	0.33333	0.66667	0.17391	0.34783	0.26087	0	0.08696	0.13043	0.12821	0.17949	0.15385	0.15385	0.10256
>lcl|MN812273.1_cds_QIH29420.1_1 [gene=	0.21154	0.19231	0.30769	0.28846	0.14286	0.85714	0.4359	0.5641	0.48837	0.51163	0.25	0.75	0.2439	0.39024	0.29268	0.07317	0.4	0.6	0.44444	0.33333	0.22222	0.48387	0.51613	0.08	0.18	0.1	0.2	0.1	0.34	1	0.28	0.72	0.18519	0.33333	0.2963	0.18519	0.29412	0.70588	0.1	0.175	0.15	0.175	0.3	0.1	0.06522	0.08696	0.26087	0.19565	0.26087
>lcl|MN812272.1_cds_QIH29419.1_1 [gene=	0.15152	0.48485	0.18182	0.18182	0	0	0.36364	0.63636	0.23529	0.76471	0.3125	0.6875	0.125	0.5625	0.25	0.0625	0	1	0.16667	0.83333	0	0.16667	0.83333	0.1	0	0.1	0.4	0.05	0.35	1	0.15789	0.84211	0.16667	0.33333	0.27778	0.22222	0.33333	0.66667	0.30769	0.53846	0.07692	0.07692	0	0	0.2	0.24	0.04	0.16	0.16
>lcl|JX104052.1_cds_AFP65839.1_1 [gene=	0.25806	0.45161	0.16129	0.12903	0	1	0.46154	0.53846	0.46667	0.53333	0.35714	0.64286	0.19048	0.69048	0.11905	0	0.14286	0.85714	0.4	0.46667	0.13333	0.2381	0.7619	0	0.05556	0.08333	0.52778	0.13889	0.19444	1	0.08333	0.91667	0.33333	0.44444	0.11111	0.11111	0.25	0.75	0.28	0.4	0.12	0.04	0	0.16	0.09804	0.27451	0.15686	0.17647	0.05882
>lcl|HQ616664.1_cds_AEH25938.1_1 [gene=	0.03571	0.5	0.28571	0.17857	0.25	0.75	0.29032	0.70968	0.33333	0.66667	0.27273	0.72727	0.24138	0.55172	0.13793	0.06897	0.3	0.7	0.27778	0.55556	0.16667	0.08108	0.91892	0.04878	0.14634	0.12195	0.26829	0.02439	0.39024	1	0.25	0.75	0.23077	0.35897	0.17949	0.23077	0.13793	0.86207	0.125	0.25	0.375	0.1875	0.0625	0	0.05405	0.16216	0.02703	0.40541	0.13514
>lcl|EU381117.1_cds_ABY83138.1_1 [gene=	0.125	0.21875	0.375	0.28125	0.18182	0.81818	0.33333	0.66667	0.38889	0.61111	0.34783	0.65217	0.21053	0.44737	0.15789	0.18421	0.52632	0.47368	0.33333	0.53333	0.13333	0.10714	0.89286	0.04444	0.22222	0.11111	0.2	0.04444	0.37778	1	0.35	0.65	0.23529	0.32353	0.32353	0.11765	0.26087	0.73913	0.13793	0.13793	0.27586	0.17241	0.06897	0.2069	0.1	0.1	0.13333	0.26667	0.13333
>lcl|EU381116.1_cds_ABY83137.1_1 [gene=	0.125	0.21875	0.375	0.28125	0.18182	0.81818	0.33333	0.66667	0.38889	0.61111	0.34783	0.65217	0.21053	0.44737	0.15789	0.18421	0.52632	0.47368	0.33333	0.53333	0.13333	0.10714	0.89286	0.04444	0.22222	0.11111	0.2	0.04444	0.37778	1	0.35	0.65	0.23529	0.32353	0.32353	0.11765	0.26087	0.73913	0.13793	0.13793	0.27586	0.17241	0.06897	0.2069	0.1	0.1	0.13333	0.26667	0.13333
>lcl|U87806.1_cds_AAB48041.1_1 [protein	0.54545	0.36364	0.04545	0.04545	0	0	0	1	0	1	0	1	0.6875	0.3125	0	0	0	1	0	1	0	0	1	0	0	0.41667	0.5	0	0.08333	1	0	1	0.25	0.75	0	0	0	0	1	0	0	0	0	0	0.09091	0.81818	0	0.09091	0
>lcl|AB176941.1_cds_BAD93202.1_1 [gene=	0.25926	0.37037	0.07407	0.2963	0.42857	0.57143	0.5	0.5	0.45455	0.54545	0.35294	0.64706	0.06452	0.29032	0.25806	0.3871	0.54545	0.45455	0.125	0.5625	0.3125	0.15789	0.84211	0.04545	0.22727	0.18182	0.18182	0.15909	0.20455	1	0.46667	0.53333	0.37037	0.18519	0.18519	0.25926	0.30435	0.69565	0.35714	0.17857	0.25	0.10714	0.03571	0.07143	0.2093	0.13953	0.06977	0.18605	0.16279
>lcl|AB176941.1_cds_BAD93203.1_2 [gene=	0.2	0.2	0.36667	0.23333	0.5	0.5	0.25	0.75	0.4	0.6	0.38462	0.61538	0.16667	0.54167	0.20833	0.08333	0.28571	0.71429	0.33333	0.53333	0.13333	0.33333	0.66667	0.0625	0.125	0.3125	0.1875	0.0625	0.25	1	0.5	0.5	0.33333	0	0.33333	0.33333	0.22222	0.77778	0.22727	0.13636	0.22727	0.18182	0.18182	0.04545	0.19231	0.15385	0.26923	0.15385	0.07692
>lcl|FJ376607.1_cds_ACM50933.1_1 [prote	0.23256	0.23256	0.2093	0.32558	0.28571	0.71429	0.40385	0.59615	0.35484	0.64516	0.27273	0.72727	0.14815	0.5	0.25926	0.09259	0.22222	0.77778	0.55556	0.33333	0.11111	0.24242	0.75758	0.02273	0.09091	0.11364	0.52273	0.02273	0.22727	1	0.29688	0.70313	0.21429	0.30952	0.2381	0.2381	0.33333	0.66667	0.21429	0.35714	0.25	0.10714	0.03571	0.03571	0.14865	0.14865	0.14865	0.17568	0.08108
>lcl|AY364263.1_cds_AAQ63948.1_1 [prote	0.44118	0.5	0.05882	0	0.33333	0.66667	0.22727	0.77273	0.10256	0.89744	0.14286	0.85714	0.34615	0.5	0.11538	0.03846	0.23077	0.76923	0.25	0.75	0	0.05714	0.94286	0	0	0.2381	0.57143	0.09524	0.09524	1	0.17647	0.82353	0.15385	0.69231	0.07692	0.07692	0.23077	0.76923	0.38889	0.44444	0	0.05556	0.05556	0.05556	0.3125	0.3125	0	0	0
>lcl|AF541874.1_cds_AAN28666.1_1 [prote	0.26667	0.66667	0.06667	0	0	1	0.25	0.75	0	1	0.11111	0.88889	0.54167	0.33333	0.125	0	0	1	0.25	0.75	0	0	1	0	0.0625	0.0625	0.8125	0	0.0625	1	0	1	0.14286	0.71429	0.14286	0	0.1	0.9	0.33333	0.33333	0.11111	0	0	0.22222	0.10526	0.63158	0.05263	0.10526	0
>lcl|AB047682.1_cds_BAB32924.1_1 [gene=	0.48	0.28	0.12	0.12	0.33333	0.66667	0.36667	0.63333	0.27273	0.72727	0.11111	0.88889	0.4902	0.39216	0.11765	0	0	1	0.5	0.5	0	0.11538	0.88462	0.05263	0.10526	0.42105	0.15789	0.05263	0.21053	1	0.11111	0.88889	0.33333	0.58333	0.08333	0	0.33333	0.66667	0.75	0.25	0	0	0	0	0.15789	0.39474	0.15789	0.10526	0.07895
>lcl|MT367628.1_cds_QVN25618.1_1 [locus	0.25714	0.42857	0.25714	0.05714	0.66667	0.33333	0.38095	0.61905	0.56522	0.43478	0.33333	0.66667	0.27778	0.66667	0.05556	0	0.23077	0.76923	0.42857	0.57143	0	0.06667	0.93333	0.04762	0.09524	0.19048	0.42857	0.09524	0.14286	1	0.375	0.625	0.22581	0.3871	0.22581	0.16129	0.5	0.5	0.09524	0.42857	0.09524	0.19048	0.04762	0.14286	0.07407	0.2963	0.11111	0.18519	0.11111
>lcl|MT367627.1_cds_QVN25617.1_1 [locus	0.28986	0.49275	0.10145	0.11594	0	1	0.17647	0.82353	0.22	0.78	0.2381	0.7619	0.18519	0.77778	0.03704	0	0.25	0.75	0.26316	0.68421	0.05263	0.05263	0.94737	0	0.05556	0.13889	0.44444	0.11111	0.25	1	0.16667	0.83333	0.23684	0.57895	0.07895	0.10526	0.35185	0.64815	0.1	0.6	0.03333	0.06667	0.06667	0.13333	0.07692	0.30769	0.13462	0.17308	0.05769
>lcl|MT367626.1_cds_QVN25616.1_1 [locus	0.29167	0.33333	0.25	0.125	0	1	0.4	0.6	0.33333	0.66667	0.33333	0.66667	0	0.8	0	0.2	0.28571	0.71429	0.5	0.16667	0.33333	0	1	0.0625	0.125	0.25	0.25	0.1875	0.125	1	0	1	0.19444	0.13889	0.41667	0.25	0.125	0.875	0.125	0.4375	0.0625	0.125	0.125	0.125	0.13158	0.21053	0.18421	0.31579	0.02632
>lcl|MT367625.1_cds_QVN25615.1_1 [locus	0.2381	0.28571	0.19048	0.28571	0	0	0.55556	0.44444	0.4375	0.5625	0.3	0.7	0.26667	0.26667	0.26667	0.2	0.38462	0.61538	0.5	0.5	0	0.25	0.75	0.09524	0.19048	0.14286	0.33333	0	0.2381	1	0.55556	0.44444	0.07143	0.42857	0.28571	0.21429	0.52632	0.47368	0.3	0.4	0.2	0.1	0	0	0.14286	0.19048	0.09524	0.14286	0.2381
>lcl|MT367624.1_cds_QVN25614.1_1 [locus	0.16667	0.43333	0.26667	0.13333	0	1	0.4	0.6	0.26316	0.73684	0	1	0.15789	0.57895	0.10526	0.15789	0.33333	0.66667	0.22222	0.55556	0.22222	0.09091	0.90909	0.11111	0.11111	0.16667	0.27778	0.11111	0.22222	1	0.4	0.6	0.15385	0.19231	0.34615	0.30769	0.46154	0.53846	0.07143	0.57143	0.21429	0.07143	0.07143	0	0.13636	0.22727	0.04545	0.27273	0.09091
>lcl|MT367623.1_cds_QVN25613.1_1 [locus	0.5	0.375	0.125	0	0	0	0.66667	0.33333	0.55556	0.44444	0	1	0.4	0.4	0.2	0	0.5	0.5	1	0	0	0.36364	0.63636	0	0.09091	0.18182	0.36364	0.09091	0.27273	1	0.25	0.75	0.16667	0.5	0.16667	0.16667	1	0	0.25	0.33333	0.08333	0.16667	0	0.16667	0.40909	0.31818	0.09091	0.04545	0.04545
>lcl|MT367622.1_cds_QVN25612.1_1 [locus	0.17241	0.37931	0.2069	0.24138	0	1	0.28	0.72	0.38095	0.61905	0.36364	0.63636	0.16	0.4	0.24	0.2	0.66667	0.33333	0.38462	0.46154	0.15385	0.36842	0.63158	0.09677	0.19355	0.22581	0.22581	0.06452	0.19355	1	0.36364	0.63636	0.26087	0.30435	0.26087	0.17391	0.5	0.5	0.09091	0.18182	0.22727	0.22727	0.27273	0	0.15625	0.125	0.1875	0.0625	0.15625
>lcl|MT367621.1_cds_QVN25611.1_1 [locus	0.42	0.48	0.1	0	0	1	0.13636	0.86364	0.15909	0.84091	0.42857	0.57143	0.36667	0.5	0.13333	0	0.25	0.75	0.11111	0.88889	0	0.10714	0.89286	0.02128	0	0.23404	0.55319	0.02128	0.17021	1	0.08333	0.91667	0.23404	0.57447	0.14894	0.04255	0.36111	0.63889	0.13889	0.47222	0.16667	0.08333	0.02778	0.11111	0.29412	0.25	0.05882	0.10294	0.04412
>lcl|MT367620.1_cds_QVN25610.1_1 [locus	0.14286	0.46429	0.28571	0.10714	0.25	0.75	0.19048	0.80952	0.27586	0.72414	0.26316	0.73684	0.125	0.75	0.125	0	0.16667	0.83333	0.16667	0.5	0.33333	0.16667	0.83333	0	0.13333	0.2	0.33333	0.26667	0.06667	1	0.18182	0.81818	0.16216	0.54054	0.24324	0.05405	0.46667	0.53333	0.07143	0.5	0.07143	0.28571	0.07143	0	0.17778	0.2	0.17778	0.2	0.06667
>lcl|MT367619.1_cds_QVN25609.1_1 [locus	0.3	0.32	0.24	0.14	0	1	0.36	0.64	0.375	0.625	0.2	0.8	0.15385	0.58974	0.20513	0.05128	0.55556	0.44444	0.33333	0.66667	0	0.16	0.84	0.03448	0.17241	0.27586	0.27586	0.13793	0.10345	1	0.18605	0.81395	0.26531	0.22449	0.38776	0.12245	0.39024	0.60976	0.25	0.5	0.1	0.05	0.05	0.05	0.16667	0.25	0.125	0.08333	0.125
>lcl|MT367618.1_cds_QVN25608.1_1 [locus	0.15152	0.48485	0.18182	0.18182	0	0	0.36364	0.63636	0.23529	0.76471	0.3125	0.6875	0.125	0.5625	0.25	0.0625	0	1	0.16667	0.83333	0	0.16667	0.83333	0.1	0	0.1	0.4	0.05	0.35	1	0.15789	0.84211	0.16667	0.33333	0.27778	0.22222	0.33333	0.66667	0.30769	0.53846	0.07692	0.07692	0	0	0.2	0.24	0.04	0.16	0.16
>lcl|MT367617.1_cds_QVN25607.1_1 [locus	0.25581	0.23256	0.2093	0.30233	0.28571	0.71429	0.38462	0.61538	0.3871	0.6129	0.24242	0.75758	0.13208	0.50943	0.24528	0.11321	0.22222	0.77778	0.55556	0.33333	0.11111	0.24242	0.75758	0.02273	0.11364	0.11364	0.5	0.04545	0.20455	1	0.27692	0.72308	0.19048	0.33333	0.19048	0.28571	0.33333	0.66667	0.32143	0.28571	0.17857	0.14286	0.03571	0.03571	0.19178	0.10959	0.12329	0.20548	0.08219
>lcl|MW311078.1_cds_QSQ85778.1_1 [gene=	0.34615	0.27885	0.22115	0.15385	0.61905	0.38095	0.56164	0.43836	0.41837	0.58163	0.48438	0.51563	0.23596	0.25843	0.33708	0.16854	0.5	0.5	0.41333	0.28	0.30667	0.46296	0.53704	0.09722	0.26389	0.22222	0.10417	0.125	0.1875	1	0.45	0.55	0.25714	0.18571	0.28571	0.27143	0.45313	0.54688	0.1625	0.1875	0.1875	0.1375	0.1375	0.1875	0.25984	0.11811	0.17323	0.15748	0.13386
>lcl|MW311077.1_cds_QSQ85777.1_1 [gene=	0.28571	0.35714	0.10714	0.25	0.42857	0.57143	0.46429	0.53571	0.5	0.5	0.33333	0.66667	0.09375	0.25	0.28125	0.375	0.58333	0.41667	0.125	0.5625	0.3125	0.16667	0.83333	0.06667	0.22222	0.2	0.15556	0.15556	0.2	1	0.4	0.6	0.38462	0.15385	0.19231	0.26923	0.30435	0.69565	0.3	0.23333	0.2	0.13333	0.03333	0.1	0.17391	0.17391	0.06522	0.17391	0.17391
>lcl|MK587452.1_cds_QBZ93285.1_1 [gene=	0.22727	0.40909	0.13636	0.22727	0.2	0.8	0.45833	0.54167	0.08333	0.91667	0.11111	0.88889	0.35714	0.42857	0.21429	0	0.11111	0.88889	0.45833	0.5	0.04167	0.09524	0.90476	0	0.10526	0.10526	0.44737	0.02632	0.31579	1	0.15385	0.84615	0.19048	0.52381	0.14286	0.14286	0.22222	0.77778	0.17647	0.23529	0.41176	0.05882	0.05882	0.05882	0.15	0.2	0.15	0.05	0.1
>lcl|MK587451.1_cds_QBZ93284.1_1 [gene=	0.27778	0.35185	0.22222	0.14815	0.4	0.6	0.32258	0.67742	0.46512	0.53488	0.28947	0.71053	0.11842	0.44737	0.26316	0.17105	0.57895	0.42105	0.22857	0.57143	0.2	0.19565	0.80435	0.04286	0.15714	0.14286	0.32857	0.11429	0.21429	1	0.30986	0.69014	0.35385	0.27692	0.24615	0.12308	0.39744	0.60256	0.08955	0.28358	0.14925	0.22388	0.1791	0.07463	0.19355	0.13978	0.21505	0.13978	0.07527
>lcl|MK587450.1_cds_QBZ93283.1_1 [gene=	0.36036	0.27027	0.22523	0.14414	0.42857	0.57143	0.46939	0.53061	0.49153	0.50847	0.13333	0.86667	0.31683	0.37624	0.16832	0.13861	0.37143	0.62857	0.24706	0.49412	0.25882	0.36	0.64	0.09023	0.16541	0.23308	0.16541	0.09023	0.25564	1	0.30189	0.69811	0.33663	0.22772	0.22772	0.20792	0.48214	0.51786	0.07368	0.32632	0.22105	0.07368	0.2	0.10526	0.13072	0.16993	0.18954	0.18954	0.10458
>lcl|KU500377.1_cds_APT40618.1_1 [gene=	0.275	0.45	0.125	0.15	0.375	0.625	0.3871	0.6129	0.32143	0.67857	0.19048	0.80952	0.17391	0.52174	0.30435	0	0.75	0.25	0.57143	0.35714	0.07143	0.07692	0.92308	0	0.10256	0.20513	0.35897	0.07692	0.25641	1	0.28571	0.71429	0.33333	0.33333	0.14815	0.18519	0.3125	0.6875	0.2381	0.28571	0.09524	0.04762	0.14286	0.19048	0.25	0.29167	0.14583	0.10417	0.0625
>lcl|MG593564.1_cds_AWO14275.1_1 [gene=	0.26087	0.34783	0.13043	0.26087	0.5	0.5	0.25	0.75	0.36364	0.63636	0.27273	0.72727	0.3125	0.5	0.125	0.0625	0.75	0.25	0.38462	0.61538	0	0.14286	0.85714	0.11111	0.22222	0.22222	0.22222	0	0.22222	1	0.33333	0.66667	0.33333	0.41667	0.16667	0.08333	0.5	0.5	0.14286	0.28571	0.28571	0.14286	0	0.14286	0	0.29412	0	0.17647	0.17647
>lcl|MG593563.1_cds_AWO14274.1_1 [gene=	0.24324	0.2973	0.24324	0.21622	0.25	0.75	0.38889	0.61111	0.18919	0.81081	0.125	0.875	0.47059	0.26471	0.23529	0.02941	0.33333	0.66667	0.23529	0.76471	0	0.125	0.875	0.06452	0.12903	0.19355	0.22581	0.16129	0.22581	1	0.08333	0.91667	0.08333	0.75	0.16667	0	0.42857	0.57143	0.13333	0.33333	0.2	0.13333	0	0.2	0.11765	0.23529	0.05882	0.17647	0.11765
>lcl|MG593562.1_cds_AWO14273.1_1 [gene=	0.28571	0.30952	0.19048	0.21429	0.28571	0.71429	0.26471	0.73529	0.2619	0.7381	0.15385	0.84615	0.38235	0.52941	0.08824	0	0.03704	0.96296	0.5	0.4375	0.0625	0.1	0.9	0.05556	0.11111	0.22222	0.35185	0.03704	0.22222	1	0	1	0.29851	0.25373	0.29851	0.14925	0.32	0.68	0.15385	0.4359	0.23077	0.02564	0.07692	0.07692	0.12987	0.14286	0.16883	0.27273	0.05195
>lcl|MG593561.1_cds_AWO14272.1_1 [gene=	0.36585	0.21951	0.19512	0.21951	0.71429	0.28571	0.34615	0.65385	0.35135	0.64865	0.23529	0.76471	0.27273	0.36364	0.24242	0.12121	0.69231	0.30769	0.31579	0.57895	0.10526	0.41379	0.58621	0.08772	0.21053	0.26316	0.19298	0.08772	0.15789	1	0.6	0.4	0.26471	0.08824	0.38235	0.26471	0.375	0.625	0.21739	0.26087	0.21739	0.08696	0.17391	0.04348	0.1	0.22	0.24	0.22	0.04
>lcl|MG593560.1_cds_AWO14271.1_1 [gene=	0.19048	0.38095	0.25397	0.1746	0.28571	0.71429	0.4902	0.5098	0.43243	0.56757	0.32143	0.67857	0.21429	0.35714	0.28571	0.14286	0.3125	0.6875	0.40909	0.5	0.09091	0.22857	0.77143	0.03279	0.21311	0.18033	0.32787	0.09836	0.14754	1	0.32353	0.67647	0.30189	0.24528	0.22642	0.22642	0.34615	0.65385	0.2766	0.29787	0.12766	0.08511	0.06383	0.14894	0.14286	0.05714	0.22857	0.25714	0.14286
>lcl|MG593559.1_cds_AWO14270.1_1 [gene=	0.25714	0.28571	0.31429	0.14286	0.42857	0.57143	0.32143	0.67857	0.35135	0.64865	0.15789	0.84211	0.33333	0.42222	0.22222	0.02222	0.27273	0.72727	0.25641	0.71795	0.02564	0.2093	0.7907	0.03846	0.07692	0.07692	0.46154	0.15385	0.19231	1	0.15789	0.84211	0.16667	0.55556	0.11111	0.16667	0.53846	0.46154	0.21053	0.31579	0.26316	0.05263	0.15789	0	0.04762	0.14286	0.14286	0.28571	0.09524
>lcl|MG593558.1_cds_AWO14269.1_1 [prote	0.46667	0.28889	0.11111	0.13333	0	1	0.35714	0.64286	0	1	0	1	0.41573	0.29213	0.2809	0.01124	0.66667	0.33333	0.2	0.8	0	0	1	0	0.05882	0.29412	0.32353	0.20588	0.11765	1	0.18182	0.81818	0.10526	0.36842	0.36842	0.15789	0.42857	0.57143	0.5	0.5	0	0	0	0	0.2093	0.11628	0.16279	0.09302	0.04651
>lcl|MG593557.1_cds_AWO14268.1_1 [prote	0.3	0.46667	0.1	0.13333	0	1	0.3	0.7	0.5	0.5	0.125	0.875	0.52	0.28	0.2	0	0.33333	0.66667	0.25	0.75	0	0.09091	0.90909	0	0.21429	0.35714	0.28571	0	0.14286	1	0.07143	0.92857	0.28571	0.28571	0.42857	0	0.25	0.75	0.42857	0.42857	0.14286	0	0	0	0.36842	0.31579	0.21053	0.05263	0.05263
>lcl|KT947105.1_cds_AMT84998.1_1 [prote	0.27778	0.22222	0.36111	0.13889	0.75	0.25	0.48276	0.51724	0.24242	0.75758	0.45455	0.54545	0.20833	0.375	0.25	0.16667	0.61538	0.38462	0.35484	0.45161	0.19355	0.30303	0.69697	0.0566	0.09434	0.22642	0.28302	0.16981	0.16981	1	0.47059	0.52941	0.25806	0.19355	0.32258	0.22581	0.5	0.5	0.07692	0.10256	0.28205	0.10256	0.25641	0.17949	0.08696	0.21739	0.17391	0.17391	0.13043
>lcl|KT947104.1_cds_AMT84997.1_1 [gene=	0.26972	0.23664	0.29771	0.19593	0.46154	0.53846	0.46855	0.53145	0.48734	0.51266	0.43069	0.56931	0.26498	0.30915	0.2429	0.18297	0.52713	0.47287	0.27508	0.53398	0.19094	0.355	0.645	0.05871	0.14677	0.18982	0.20548	0.16438	0.23483	1	0.40116	0.59884	0.24895	0.17722	0.35021	0.22363	0.43617	0.56383	0.11821	0.21086	0.2492	0.15016	0.17572	0.09585	0.21307	0.13068	0.20739	0.1392	0.10227
>lcl|LC089004.1_cds_BAS69888.1_1 [gene=	0.21569	0.27451	0.37255	0.13725	0.25	0.75	0.73684	0.26316	0.53333	0.46667	0.24	0.76	0.2	0.44	0.12	0.24	0.77778	0.22222	0.37143	0.54286	0.08571	0.42857	0.57143	0.125	0.15	0.15	0.125	0.25	0.2	1	0.30435	0.69565	0.4	0.12	0.36	0.12	0.42105	0.57895	0.16667	0.19444	0.19444	0.08333	0.19444	0.16667	0.22642	0.13208	0.26415	0.09434	0.13208
>lcl|LC089006.1_cds_BAS69890.1_1 [gene=	0.16667	0.16667	0.38889	0.27778	0.2	0.8	0.28571	0.71429	0.6	0.4	0.3	0.7	0.10714	0.35714	0.39286	0.14286	0.53846	0.46154	0.25714	0.51429	0.22857	0.6	0.4	0.12766	0.10638	0.14894	0.38298	0.17021	0.06383	1	0.45455	0.54545	0.06667	0.26667	0.33333	0.33333	0.54545	0.45455	0.05882	0.26471	0.26471	0.17647	0.11765	0.11765	0.11429	0.05714	0.2	0.25714	0.22857
>lcl|LC089005.1_cds_BAS69889.1_1 [gene=	0.16667	0.16667	0.29167	0.375	0.33333	0.66667	0.55556	0.44444	0.52381	0.47619	0.29167	0.70833	0.25	0.25	0.41667	0.08333	0.5	0.5	0.25714	0.6	0.14286	0.3	0.7	0.06383	0.21277	0.19149	0.14894	0.10638	0.2766	1	0.46154	0.53846	0.1	0.25	0.35	0.3	0.5	0.5	0.15385	0.26923	0.38462	0.07692	0.03846	0.07692	0.14634	0.14634	0.19512	0.19512	0.09756
>lcl|KJ426276.1_cds_AHW57950.1_1 [gene=	0.25	0.45833	0.125	0.16667	0.33333	0.66667	0.16667	0.83333	0	1	0	1	0.33333	0.33333	0.33333	0	0	1	0.46154	0.53846	0	0	1	0	0.10526	0.15789	0.36842	0	0.36842	1	0	1	0	0.41176	0.29412	0.29412	0.3	0.7	0.15385	0.53846	0.07692	0	0	0.23077	0.13333	0.46667	0	0.26667	0
>lcl|KJ426275.1_cds_AHW57949.1_1 [gene=	0.21739	0.47826	0.08696	0.21739	0	1	0.16667	0.83333	0	1	0	1	0.33333	0.33333	0.33333	0	0	1	0.5	0.5	0	0	1	0	0.10526	0.15789	0.36842	0	0.36842	1	0	1	0.05882	0.35294	0.29412	0.29412	0.3	0.7	0.15385	0.53846	0.07692	0	0	0.23077	0.13333	0.46667	0	0.26667	0
>lcl|KJ426274.1_cds_AHW57948.1_1 [gene=	0.25	0.5	0.08333	0.16667	0	1	0.16667	0.83333	0	1	0	1	0.44444	0.22222	0.33333	0	0	1	0.38462	0.61538	0	0	1	0	0.10526	0.15789	0.36842	0	0.36842	1	0	1	0	0.41176	0.23529	0.35294	0.27273	0.72727	0.15385	0.53846	0.07692	0	0	0.23077	0.13333	0.46667	0	0.26667	0
>lcl|KJ426273.1_cds_AHW57947.1_1 [gene=	0.25	0.45833	0.125	0.16667	0.33333	0.66667	0.16667	0.83333	0	1	0	1	0.33333	0.33333	0.33333	0	0	1	0.46154	0.53846	0	0	1	0	0.11111	0.16667	0.38889	0	0.33333	1	0	1	0	0.41176	0.29412	0.29412	0.18182	0.81818	0.15385	0.53846	0.07692	0	0	0.23077	0.13333	0.46667	0	0.26667	0
>lcl|KJ426272.1_cds_AHW57946.1_1 [gene=	0.20833	0.5	0.08333	0.20833	0	1	0.16667	0.83333	0	1	0	1	0.33333	0.33333	0.33333	0	0	1	0.5	0.5	0	0	1	0	0.10526	0.15789	0.36842	0	0.36842	1	0	1	0.05882	0.35294	0.29412	0.29412	0.3	0.7	0.15385	0.53846	0.07692	0	0	0.23077	0.13333	0.46667	0	0.26667	0
>lcl|KJ426271.1_cds_AHW57945.1_1 [gene=	0.26087	0.47826	0.08696	0.17391	0	1	0.16667	0.83333	0	1	0	1	0.44444	0.22222	0.33333	0	0.16667	0.83333	0.38462	0.61538	0	0	1	0	0.10526	0.15789	0.36842	0	0.36842	1	0	1	0	0.41176	0.23529	0.35294	0.27273	0.72727	0.15385	0.53846	0.07692	0	0	0.23077	0.13333	0.46667	0	0.26667	0
>lcl|KJ426270.1_cds_AHW57944.1_1 [gene=	0.21739	0.47826	0.08696	0.21739	0	1	0.16667	0.83333	0	1	0	1	0.33333	0.33333	0.33333	0	0	1	0.5	0.5	0	0	1	0	0.1	0.15	0.4	0	0.35	1	0	1	0.05882	0.35294	0.29412	0.29412	0.3	0.7	0.15385	0.53846	0.07692	0	0	0.23077	0.13333	0.46667	0	0.26667	0
>lcl|KJ426269.1_cds_AHW57943.1_1 [gene=	0.21739	0.47826	0.08696	0.21739	0	1	0.16667	0.83333	0	1	0	1	0.33333	0.33333	0.33333	0	0	1	0.5	0.5	0	0	1	0	0.10526	0.15789	0.36842	0	0.36842	1	0	1	0.05882	0.35294	0.29412	0.29412	0.3	0.7	0.15385	0.53846	0.07692	0	0	0.23077	0.13333	0.46667	0	0.26667	0
>lcl|KJ426268.1_cds_AHW57942.1_1 [gene=	0.22727	0.5	0.09091	0.18182	0	1	0.16667	0.83333	0	1	0	1	0.44444	0.22222	0.33333	0	0	1	0.38462	0.61538	0	0	1	0	0.10526	0.15789	0.36842	0	0.36842	1	0	1	0	0.41176	0.23529	0.35294	0.27273	0.72727	0.15385	0.53846	0.07692	0	0	0.23077	0.13333	0.46667	0	0.26667	0
>lcl|KJ426267.1_cds_AHW57941.1_1 [gene=	0.23077	0.5	0.11538	0.15385	0	0	0	1	0.5	0.5	0.1	0.9	0.30769	0.30769	0.38462	0	0.2	0.8	0.33333	0.66667	0	0.2	0.8	0	0.15789	0.26316	0.31579	0	0.26316	1	0	1	0.25	0.5	0.25	0	0.2	0.8	0.08333	0.25	0.16667	0.25	0.08333	0.16667	0.16667	0.16667	0.16667	0.25	0.08333
>lcl|KJ426266.1_cds_AHW57940.1_1 [gene=	0.23077	0.5	0.11538	0.15385	0	0	0	1	0.5	0.5	0.1	0.9	0.38462	0.23077	0.38462	0	0.2	0.8	0.33333	0.66667	0	0.2	0.8	0	0.16667	0.22222	0.33333	0	0.27778	1	0	1	0.125	0.625	0.25	0	0.3	0.7	0.08333	0.25	0.16667	0.25	0.08333	0.16667	0.16667	0.16667	0.08333	0.33333	0.08333
>lcl|KJ426265.1_cds_AHW57939.1_1 [gene=	0.23077	0.5	0.11538	0.15385	0	0	0	0	0.5	0.5	0.09091	0.90909	0.35714	0.28571	0.35714	0	0.2	0.8	0.33333	0.66667	0	0.2	0.8	0	0.16667	0.22222	0.33333	0	0.27778	1	0	1	0.125	0.625	0.25	0	0.3	0.7	0.08333	0.25	0.16667	0.25	0.08333	0.16667	0.16667	0.16667	0.08333	0.33333	0.08333
>lcl|KJ426264.1_cds_AHW57938.1_1 [gene=	0.22222	0.48148	0.11111	0.18519	0	0	0	1	0.5	0.5	0.09091	0.90909	0.33333	0.25	0.41667	0	0.2	0.8	0.33333	0.66667	0	0.2	0.8	0	0.16667	0.22222	0.33333	0	0.27778	1	0	1	0.14286	0.57143	0.28571	0	0.3	0.7	0.08333	0.25	0.16667	0.25	0.08333	0.16667	0.15385	0.15385	0.15385	0.23077	0.15385
>lcl|KJ426263.1_cds_AHW57937.1_1 [gene=	0.23077	0.46154	0.11538	0.19231	0	0	0	1	0.5	0.5	0.09091	0.90909	0.38462	0.23077	0.38462	0	0.2	0.8	0.33333	0.66667	0	0.2	0.8	0	0.16667	0.22222	0.33333	0	0.27778	1	0	1	0.125	0.625	0.25	0	0.3	0.7	0.08333	0.25	0.16667	0.25	0.08333	0.16667	0.16667	0.16667	0.16667	0.25	0.08333
>lcl|KJ426262.1_cds_AHW57936.1_1 [gene=	0.28	0.4	0.16	0.16	0.23077	0.76923	0.44444	0.55556	0.25	0.75	0.125	0.875	0.11111	0.33333	0.55556	0	0.25	0.75	0.375	0.5625	0.0625	0.09091	0.90909	0.04348	0.04348	0.17391	0.43478	0.04348	0.26087	1	0	1	0.18182	0.27273	0.36364	0.18182	0.22222	0.77778	0.125	0.41667	0.25	0.08333	0	0.125	0.08	0.28	0.16	0.2	0.12
>lcl|KJ426261.1_cds_AHW57935.1_1 [gene=	0.28	0.4	0.16	0.16	0.30769	0.69231	0.44444	0.55556	0.25	0.75	0.125	0.875	0.11111	0.33333	0.55556	0	0.25	0.75	0.35294	0.58824	0.05882	0.09091	0.90909	0.04348	0.04348	0.17391	0.43478	0.04348	0.26087	1	0	1	0.18182	0.27273	0.36364	0.18182	0.22222	0.77778	0.125	0.41667	0.25	0.08333	0	0.125	0.08	0.28	0.16	0.2	0.12
>lcl|KJ426260.1_cds_AHW57934.1_1 [gene=	0.24	0.44	0.16	0.16	0.23077	0.76923	0.44444	0.55556	0.13333	0.86667	0.125	0.875	0.1	0.3	0.6	0	0.25	0.75	0.35294	0.58824	0.05882	0.04545	0.95455	0.04348	0.04348	0.17391	0.43478	0.04348	0.26087	1	0	1	0.13636	0.40909	0.27273	0.18182	0.22222	0.77778	0.125	0.41667	0.25	0.08333	0	0.125	0.08	0.2	0.2	0.24	0.08
>lcl|KJ426259.1_cds_AHW57933.1_1 [gene=	0.24	0.44	0.16	0.16	0.23077	0.76923	0.44444	0.55556	0.1875	0.8125	0.125	0.875	0.11111	0.33333	0.55556	0	0.25	0.75	0.29412	0.64706	0.05882	0.04545	0.95455	0.04167	0.08333	0.16667	0.41667	0.04167	0.25	1	0	1	0.13636	0.40909	0.27273	0.18182	0.22222	0.77778	0.125	0.41667	0.25	0.08333	0	0.125	0.08333	0.20833	0.20833	0.20833	0.08333
>lcl|KJ426258.1_cds_AHW57932.1_1 [gene=	0.24	0.44	0.12	0.2	0.23077	0.76923	0.44444	0.55556	0.1875	0.8125	0.125	0.875	0.11111	0.33333	0.55556	0	0.25	0.75	0.35294	0.58824	0.05882	0.04762	0.95238	0.04348	0.04348	0.13043	0.43478	0.04348	0.30435	1	0	1	0.13636	0.40909	0.27273	0.18182	0.22222	0.77778	0.12	0.4	0.24	0.08	0	0.16	0.08	0.24	0.2	0.2	0.08
>lcl|KU170061.1_cds_AMJ52176.1_1 [prote	0.27273	0.42424	0.09091	0.21212	0	1	0.75	0.25	0.78571	0.21429	0.375	0.625	0.43243	0.43243	0.08108	0.05405	0.33333	0.66667	0.45833	0.33333	0.20833	0.5	0.5	0.05556	0.05556	0.05556	0.38889	0.11111	0.33333	1	0.41176	0.58824	0.2381	0.52381	0.14286	0.09524	0.27273	0.72727	0.09091	0.54545	0	0.18182	0.09091	0.09091	0.13514	0.24324	0.05405	0.32432	0.05405
>lcl|KU170060.1_cds_AMJ52175.1_1 [prote	0.22973	0.44595	0.18919	0.13514	0.5	0.5	0.28889	0.71111	0.2381	0.7619	0.33333	0.66667	0.17778	0.53333	0.17778	0.11111	0.36364	0.63636	0.24242	0.51515	0.24242	0.23077	0.76923	0	0.14035	0.15789	0.26316	0.03509	0.40351	1	0.1875	0.8125	0.14815	0.39506	0.2716	0.18519	0.35714	0.64286	0.10526	0.40351	0.10526	0.17544	0.14035	0.07018	0.11364	0.125	0.11364	0.22727	0.125
>lcl|LC026100.1_cds_BAU45384.1_1 [gene=	0.31034	0.24138	0.2069	0.24138	0.375	0.625	0.43478	0.56522	0.54167	0.45833	0.375	0.625	0.33333	0.33333	0.2381	0.09524	0.47059	0.52941	0.36667	0.3	0.33333	0.72727	0.27273	0.11429	0.08571	0.31429	0.17143	0.11429	0.2	1	0.73333	0.26667	0.125	0.1875	0.5	0.1875	0.54545	0.45455	0.28125	0.1875	0.25	0.03125	0.15625	0.09375	0.09677	0.16129	0.22581	0.22581	0.06452
>lcl|LC026099.1_cds_BAU45383.1_1 [gene=	0.36607	0.27679	0.22321	0.13393	0.59091	0.40909	0.56962	0.43038	0.40385	0.59615	0.48529	0.51471	0.2268	0.25773	0.34021	0.17526	0.53125	0.46875	0.39286	0.29762	0.30952	0.48333	0.51667	0.11184	0.25658	0.20395	0.11842	0.11842	0.19079	1	0.43902	0.56098	0.26667	0.2	0.29333	0.24	0.46479	0.53521	0.17442	0.17442	0.2093	0.13953	0.12791	0.17442	0.26718	0.12214	0.17557	0.16031	0.12977
>lcl|AB516321.1_cds_BAJ14522.1_1 [gene=	0.33628	0.23894	0.30088	0.12389	0.52778	0.47222	0.62222	0.37778	0.45578	0.54422	0.52	0.48	0.30247	0.2716	0.26543	0.16049	0.50602	0.49398	0.37908	0.4183	0.20261	0.43478	0.56522	0.07407	0.19753	0.24691	0.18519	0.12757	0.16872	1	0.5618	0.4382	0.34286	0.20952	0.28571	0.1619	0.55405	0.44595	0.18248	0.24088	0.19708	0.07299	0.13139	0.17518	0.24057	0.14151	0.14151	0.14623	0.11792
>lcl|KJ939356.1_cds_AIG15468.1_1 [prote	0.38806	0.22388	0.14925	0.23881	0.42105	0.57895	0.47368	0.52632	0.38095	0.61905	0.28205	0.71795	0.22414	0.5	0.2069	0.06897	0.45455	0.54545	0.36364	0.45455	0.18182	0.32143	0.67857	0.04706	0.15294	0.18824	0.29412	0.10588	0.21176	1	0.39024	0.60976	0.31579	0.21053	0.27632	0.19737	0.52542	0.47458	0.09524	0.25397	0.20635	0.20635	0.11111	0.12698	0.20175	0.12281	0.14035	0.27193	0.13158
>lcl|KF306219.1_cds_AGW82398.1_1 [prote	0.17978	0.44944	0.23596	0.13483	0.09091	0.90909	0.38596	0.61404	0.31884	0.68116	0.2766	0.7234	0.15873	0.61905	0.1746	0.04762	0.21429	0.78571	0.28571	0.66071	0.05357	0.21667	0.78333	0	0.13793	0.25287	0.27586	0.11494	0.21839	1	0.14583	0.85417	0.21951	0.35366	0.28049	0.14634	0.53846	0.46154	0.12048	0.48193	0.20482	0.04819	0.07229	0.07229	0.13333	0.17143	0.15238	0.2	0.04762
>lcl|KF306218.1_cds_AGW82397.1_1 [prote	0.27778	0.30556	0.16667	0.25	0	1	0.40625	0.59375	0.26087	0.73913	0.06897	0.93103	0.5	0.19231	0.26923	0.03846	0.125	0.875	0.53846	0.34615	0.11538	0.09375	0.90625	0.01887	0.15094	0.09434	0.43396	0.09434	0.20755	1	0.08333	0.91667	0.29032	0.3871	0.12903	0.19355	0.5	0.5	0.22581	0.3871	0.25806	0.03226	0	0.09677	0.12121	0.21212	0.18182	0.12121	0.09091
>lcl|AB872927.1_cds_BAO10625.1_1 [gene=	0.54286	0.25714	0.08571	0.11429	0.5	0.5	0.41667	0.58333	0.46667	0.53333	0.5	0.5	0.32143	0.32143	0.17857	0.17857	0.2	0.8	0.31579	0.47368	0.21053	0.14286	0.85714	0	0.21212	0.30303	0.15152	0.15152	0.18182	1	0.57143	0.42857	0.35	0.2	0.2	0.25	0.375	0.625	0.17647	0.17647	0.17647	0.05882	0.26471	0.14706	0.18421	0.21053	0.13158	0.15789	0.05263
>lcl|AB872926.1_cds_BAO10624.1_1 [gene=	0.35135	0.27027	0.21622	0.16216	0.5	0.5	0.55	0.45	0.37931	0.62069	0.4	0.6	0.34483	0.27586	0.2069	0.17241	0.8	0.2	0.25926	0.59259	0.14815	0.36364	0.63636	0.04878	0.09756	0.19512	0.2439	0.14634	0.26829	1	0.57143	0.42857	0.35	0.2	0.35	0.1	0.125	0.875	0.22727	0.45455	0.04545	0.13636	0.09091	0.04545	0.11111	0.14815	0.14815	0.14815	0.14815
>lcl|AB873047.1_cds_BAO05507.1_1 [gene=	0.41379	0.24138	0.13793	0.2069	0.4	0.6	0.54545	0.45455	0.43478	0.56522	0.47619	0.52381	0.19355	0.3871	0.16129	0.25806	0.38889	0.61111	0.47059	0.23529	0.29412	0.42857	0.57143	0	0.2	0.225	0.25	0.1	0.225	1	0.25	0.75	0.41667	0.125	0.25	0.20833	0.44444	0.55556	0.23529	0.17647	0.17647	0.05882	0.23529	0.11765	0.21429	0.11905	0.09524	0.30952	0.07143
>lcl|AB725683.1_cds_BAN19720.1_1 [gene=	0.36437	0.20243	0.23887	0.19433	0.57692	0.42308	0.49383	0.50617	0.5473	0.4527	0.49474	0.50526	0.25698	0.31844	0.30726	0.11732	0.54098	0.45902	0.36364	0.45455	0.18182	0.37143	0.62857	0.07407	0.20988	0.20988	0.1893	0.12757	0.1893	1	0.43269	0.56731	0.29907	0.21495	0.30841	0.17757	0.45833	0.54167	0.14379	0.22222	0.17647	0.15033	0.18301	0.12418	0.21134	0.15979	0.12371	0.13402	0.12887
>lcl|JX207117.1_cds_AFP89627.1_1 [gene=	0.25	0.41667	0.20833	0.125	0.25	0.75	0.36364	0.63636	0.30556	0.69444	0.28571	0.71429	0.4375	0.34375	0.21875	0	0.5	0.5	0.42857	0.57143	0	0.3	0.7	0	0.13333	0.23333	0.3	0.1	0.23333	1	0.18182	0.81818	0.25	0.17857	0.35714	0.21429	0.35484	0.64516	0.18966	0.25862	0.22414	0.06897	0.13793	0.12069	0.15909	0.27273	0.18182	0.06818	0.09091
>lcl|JX136700.1_cds_AFP89626.1_1 [gene=	0.31111	0.37778	0.15556	0.15556	0.36364	0.63636	0.38095	0.61905	0.33333	0.66667	0.30612	0.69388	0.5122	0.12195	0.34146	0.02439	0.41176	0.58824	0.35556	0.6	0.04444	0.15385	0.84615	0	0.19444	0.13889	0.30556	0.11111	0.25	1	0.13043	0.86957	0.54167	0.29167	0.08333	0.08333	0.2	0.8	0.22222	0.27778	0.19444	0.05556	0.08333	0.16667	0.20588	0.20588	0.08824	0.26471	0.08824
>lcl|KC923297.1_cds_AGS80276.1_1 [prote	0.42105	0.26316	0.10526	0.21053	0	0	0.25	0.75	0.18182	0.81818	0.16667	0.83333	0.33333	0.33333	0.2	0.13333	0.28571	0.71429	0.21429	0.71429	0.07143	0.2	0.8	0.07143	0.14286	0.14286	0.35714	0.07143	0.21429	1	0.1	0.9	0.5	0.25	0	0.25	0.46154	0.53846	0.33333	0.33333	0	0	0	0.33333	0.2	0.2	0.06667	0.2	0.06667
>lcl|AB688098.1_cds_BAM74416.1_1 [gene=	0.35135	0.24324	0.21622	0.18919	1	0	0.52632	0.47368	0.33333	0.66667	0.38095	0.61905	0.21429	0.5	0.21429	0.07143	0.42857	0.57143	0.125	0.83333	0.04167	0.45	0.55	0.03704	0.03704	0.14815	0.2963	0.07407	0.40741	1	0.4	0.6	0.1875	0.25	0.1875	0.375	0.28571	0.71429	0.22222	0.11111	0.14815	0.11111	0.25926	0.14815	0.16667	0.08333	0.125	0.20833	0.20833
>lcl|AB646288.1_cds_BAK52533.1_1 [gene=	0.29545	0.40909	0.13636	0.15909	0.36364	0.63636	0.38095	0.61905	0.33333	0.66667	0.34	0.66	0.5	0.14286	0.33333	0.02381	0.47059	0.52941	0.32609	0.6087	0.06522	0.22222	0.77778	0	0.19444	0.11111	0.33333	0.11111	0.25	1	0.13043	0.86957	0.54167	0.29167	0.08333	0.08333	0.2	0.8	0.16667	0.33333	0.19444	0.05556	0.08333	0.16667	0.20513	0.17949	0.10256	0.25641	0.10256
>lcl|AB646195.1_cds_BAK52527.1_1 [gene=	0.28947	0.23684	0.26316	0.21053	0.16667	0.83333	0.38462	0.61538	0.28571	0.71429	0.07895	0.92105	0.53846	0.17949	0.23077	0.05128	0.28571	0.71429	0.34483	0.58621	0.06897	0.3	0.7	0.06	0.08	0.2	0.38	0.08	0.2	1	0.4375	0.5625	0.2963	0.18519	0.37037	0.14815	0.48276	0.51724	0.28571	0.34286	0.14286	0.08571	0.05714	0.08571	0.25926	0.07407	0.22222	0.18519	0.03704
>lcl|JQ973666.1_cds_AFN69082.1_1 [gene=	0.33529	0.2	0.21176	0.25294	0.25	0.75	0.57798	0.42202	0.42276	0.57724	0.35211	0.64789	0.37719	0.36842	0.21053	0.04386	0.55556	0.44444	0.32222	0.58889	0.08889	0.18293	0.81707	0.02312	0.16763	0.21387	0.23121	0.15029	0.21387	1	0.24528	0.75472	0.33673	0.11224	0.32653	0.22449	0.47222	0.52778	0.19149	0.37234	0.17021	0.05319	0.09574	0.11702	0.16667	0.13636	0.15909	0.18939	0.13636
>lcl|JN900389.1_cds_AFC75910.1_1 [prote	0.2973	0.24324	0.27027	0.18919	0.16667	0.83333	0.42308	0.57692	0.28571	0.71429	0.10526	0.89474	0.51282	0.20513	0.25641	0.02564	0.2381	0.7619	0.33333	0.6	0.06667	0.3	0.7	0.06	0.08	0.22	0.36	0.08	0.2	1	0.4375	0.5625	0.2963	0.18519	0.37037	0.14815	0.48276	0.51724	0.28571	0.34286	0.14286	0.08571	0.05714	0.08571	0.22222	0.11111	0.22222	0.18519	0.03704
>lcl|JQ716919.1_cds_AFK08432.1_1 [gene=	0.25581	0.34884	0.2093	0.18605	0.33333	0.66667	0.43243	0.56757	0.34483	0.65517	0.15789	0.84211	0.27027	0.27027	0.24324	0.21622	0.5	0.5	0.2	0.68	0.12	0.45161	0.54839	0.04348	0.23913	0.1087	0.21739	0.1087	0.28261	1	0.15909	0.84091	0.19672	0.2623	0.31148	0.22951	0.47727	0.52273	0.25	0.25	0.28571	0.03571	0.10714	0.07143	0.13043	0.19565	0.13043	0.08696	0.15217
>lcl|JX103645.1_cds_AFN68301.1_1 [prote	0.36792	0.22642	0.21698	0.18868	0.4359	0.5641	0.4898	0.5102	0.47573	0.52427	0.4186	0.5814	0.33775	0.36424	0.21854	0.07947	0.59091	0.40909	0.36434	0.53488	0.10078	0.36471	0.63529	0.06931	0.16832	0.26238	0.24752	0.10891	0.14356	1	0.3913	0.6087	0.27835	0.18557	0.29897	0.23711	0.53922	0.46078	0.23148	0.25	0.25926	0.14815	0.0463	0.06481	0.12626	0.14141	0.19697	0.14646	0.14141
>lcl|JX103644.1_cds_AFN68300.1_1 [prote	0.33108	0.2027	0.27027	0.19595	0.31579	0.68421	0.53247	0.46753	0.5	0.5	0.32203	0.67797	0.30769	0.31731	0.22115	0.15385	0.47826	0.52174	0.35227	0.51136	0.13636	0.55357	0.44643	0.05085	0.18644	0.22034	0.23729	0.07627	0.22881	1	0.44	0.56	0.33333	0.12	0.34667	0.2	0.51923	0.48077	0.11392	0.17722	0.34177	0.11392	0.18987	0.06329	0.21875	0.13281	0.23438	0.11719	0.125
>lcl|JX103643.1_cds_AFN68299.1_1 [prote	0.28346	0.2126	0.27165	0.23228	0.36842	0.63158	0.50307	0.49693	0.48571	0.51429	0.38542	0.61458	0.30144	0.36842	0.25359	0.07656	0.3913	0.6087	0.28148	0.4963	0.22222	0.40187	0.59813	0.05735	0.2724	0.15771	0.17204	0.10036	0.24014	1	0.40625	0.59375	0.23664	0.19084	0.33588	0.23664	0.48	0.52	0.09639	0.24699	0.21084	0.11446	0.16867	0.16265	0.15748	0.17717	0.16929	0.16142	0.12992
>lcl|JX103642.1_cds_AFN68298.1_1 [prote	0.25899	0.2554	0.23022	0.2554	0.46429	0.53571	0.44737	0.55263	0.27215	0.72785	0.26852	0.73148	0.29384	0.35545	0.19431	0.1564	0.46032	0.53968	0.31452	0.53226	0.15323	0.32143	0.67857	0.04615	0.14231	0.16154	0.31923	0.08462	0.24615	1	0.2963	0.7037	0.22047	0.30709	0.24409	0.22835	0.4875	0.5125	0.16429	0.42857	0.10714	0.12857	0.10714	0.06429	0.12766	0.1383	0.13298	0.18617	0.12234
>lcl|JX103641.1_cds_AFN68297.1_1 [prote	0.26182	0.30545	0.17455	0.25818	0.34211	0.65789	0.42541	0.57459	0.34395	0.65605	0.25714	0.74286	0.29268	0.39024	0.20976	0.10732	0.38889	0.61111	0.36054	0.57143	0.06803	0.24576	0.75424	0.02214	0.11808	0.22509	0.26568	0.09225	0.27675	1	0.3125	0.6875	0.22819	0.24832	0.28188	0.24161	0.31731	0.68269	0.16547	0.39568	0.17266	0.10072	0.09353	0.07194	0.17105	0.13158	0.13596	0.22368	0.11404
>lcl|JX103640.1_cds_AFN68296.1_1 [prote	0.25	0.28125	0.29688	0.17188	0.54545	0.45455	0.53333	0.46667	0.54286	0.45714	0.41176	0.58824	0.2	0.34286	0.25714	0.2	0.61111	0.38889	0.24	0.36	0.4	0.375	0.625	0.14583	0.08333	0.27083	0.16667	0.1875	0.14583	1	0.42105	0.57895	0.27027	0.16216	0.40541	0.16216	0.63158	0.36842	0.15	0.15	0.125	0.2	0.2	0.175	0.17647	0.17647	0.19608	0.13725	0.15686
>lcl|JX103639.1_cds_AFN68295.1_1 [prote	0.25217	0.22174	0.3	0.22609	0.46809	0.53191	0.53333	0.46667	0.56954	0.43046	0.24731	0.75269	0.27011	0.33333	0.27011	0.12644	0.49057	0.50943	0.23571	0.54286	0.22143	0.34951	0.65049	0.05394	0.17427	0.24066	0.22407	0.11618	0.19087	1	0.3913	0.6087	0.19444	0.2037	0.35185	0.25	0.5	0.5	0.16084	0.25175	0.22378	0.06993	0.18881	0.1049	0.12727	0.16818	0.16364	0.27273	0.14545
>lcl|JX103638.1_cds_AFN68294.1_1 [prote	0.30065	0.2549	0.26797	0.17647	0.33333	0.66667	0.50575	0.49425	0.375	0.625	0.28947	0.71053	0.3018	0.42342	0.18919	0.08559	0.62162	0.37838	0.28261	0.60145	0.11594	0.24427	0.75573	0.05	0.18846	0.2	0.19231	0.10769	0.26154	1	0.44554	0.55446	0.32857	0.20714	0.26429	0.2	0.52632	0.47368	0.19497	0.32704	0.14465	0.1195	0.08805	0.12579	0.15261	0.18876	0.14056	0.16064	0.13253
>lcl|JX103637.1_cds_AFN68293.1_1 [prote	0.27848	0.33418	0.20506	0.18228	0.23913	0.76087	0.43458	0.56542	0.33628	0.66372	0.32026	0.67974	0.24101	0.41367	0.22662	0.11871	0.26042	0.73958	0.48309	0.47826	0.03865	0.17949	0.82051	0.01975	0.18025	0.1679	0.31852	0.05185	0.26173	1	0.3806	0.6194	0.22897	0.28505	0.26636	0.21963	0.40132	0.59868	0.17062	0.36019	0.16114	0.09479	0.03791	0.17536	0.22599	0.19209	0.09605	0.18079	0.09887
>lcl|JX103636.1_cds_AFN68292.1_1 [prote	0.4	0.35745	0.11489	0.12766	0.12121	0.87879	0.35938	0.64063	0.1982	0.8018	0.13846	0.86154	0.58974	0.23718	0.16026	0.01282	0.19149	0.80851	0.21818	0.76364	0.01818	0.05042	0.94958	0	0.14754	0.3224	0.3388	0.0765	0.11475	1	0.14118	0.85882	0.37692	0.34615	0.17692	0.1	0.2561	0.7439	0.36364	0.44156	0.05195	0.03896	0.05195	0.05195	0.29605	0.26316	0.08553	0.13158	0.06579
>lcl|JQ937332.1_cds_AFK79122.1_1 [prote	0.27273	0.25974	0.32468	0.14286	0.5	0.5	0.40625	0.59375	0.53488	0.46512	0.35	0.65	0.31507	0.39726	0.17808	0.10959	0.5	0.5	0.28125	0.53125	0.1875	0.33333	0.66667	0.06977	0.18605	0.06977	0.27907	0.04651	0.34884	1	0.23333	0.76667	0.35714	0.32857	0.21429	0.1	0.5	0.5	0.06452	0.19355	0.22581	0.06452	0.19355	0.25806	0.09677	0.25806	0.08065	0.20968	0.17742
>lcl|JQ937331.1_cds_AFK79121.1_1 [prote	0.27273	0.25974	0.32468	0.14286	0.5	0.5	0.40625	0.59375	0.53488	0.46512	0.35	0.65	0.31507	0.39726	0.17808	0.10959	0.5	0.5	0.28125	0.53125	0.1875	0.33333	0.66667	0.06977	0.18605	0.06977	0.27907	0.04651	0.34884	1	0.23333	0.76667	0.35714	0.32857	0.21429	0.1	0.5	0.5	0.06452	0.19355	0.22581	0.06452	0.19355	0.25806	0.09677	0.25806	0.08065	0.20968	0.17742
>lcl|AB665445.1_cds_BAK64049.1_1 [gene=	0.3125	0.46875	0.125	0.09375	0	1	0.28571	0.71429	0	1	0	1	0.45161	0.41935	0.12903	0	0	1	0.38889	0.61111	0	0	1	0	0	0.5	0.25	0	0.25	1	0.09091	0.90909	0.16667	0.66667	0.16667	0	0.14286	0.85714	0.54545	0.18182	0	0	0	0.27273	0.21429	0.28571	0.42857	0	0
>lcl|AB665444.1_cds_BAK64048.1_1 [gene=	0.39149	0.3617	0.11489	0.13191	0.15152	0.84848	0.34109	0.65891	0.19444	0.80556	0.15385	0.84615	0.61039	0.20779	0.16883	0.01299	0.21277	0.78723	0.2	0.79048	0.00952	0.05932	0.94068	0	0.14286	0.3022	0.34615	0.07143	0.13736	1	0.16471	0.83529	0.39844	0.33594	0.15625	0.10938	0.25	0.75	0.32432	0.48649	0.04054	0.05405	0.05405	0.04054	0.31126	0.25828	0.07947	0.13907	0.06623
>lcl|HQ185361.1_cds_ADQ73897.1_1 [gene=	0.24074	0.24074	0.37037	0.14815	0.42857	0.57143	0.46809	0.53191	0.55556	0.44444	0.27273	0.72727	0.41026	0.41026	0.12821	0.05128	0.75	0.25	0.34146	0.4878	0.17073	0.40741	0.59259	0.125	0.14286	0.19643	0.26786	0.14286	0.125	1	0.15789	0.84211	0.14286	0.36735	0.32653	0.16327	0.64706	0.35294	0.18182	0.30303	0.18182	0.15152	0.12121	0.06061	0.21053	0.15789	0.28947	0.10526	0.10526
>lcl|AB516322.1_cds_BAJ14523.1_1 [gene=	0.30556	0.33333	0.11111	0.25	0	1	0.42105	0.57895	0.42857	0.57143	0.25	0.75	0.22222	0.38889	0.22222	0.16667	0.33333	0.66667	0.16667	0.72222	0.11111	0.32	0.68	0.02857	0.14286	0.22857	0.28571	0.11429	0.2	1	0.375	0.625	0.44444	0.16667	0.11111	0.27778	0.61538	0.38462	0.3	0	0.1	0	0.2	0.4	0.15789	0.21053	0.10526	0.10526	0.15789
>lcl|AB025309.1_cds_BAA89271.1_1 [gene=	0.36364	0.21212	0.21212	0.21212	0.2	0.8	0.19048	0.80952	0.425	0.575	0.375	0.625	0.04762	0.33333	0.42857	0.19048	0.4	0.6	0.125	0.75	0.125	0.23077	0.76923	0.0303	0.0303	0.24242	0.21212	0.24242	0.24242	1	0.13333	0.86667	0.17391	0	0.56522	0.26087	0.26087	0.73913	0.10256	0.15385	0.20513	0.17949	0.28205	0.07692	0.09677	0.03226	0.25806	0.12903	0.06452
>lcl|AB025309.1_cds_BAA89272.1_2 [gene=	0.20225	0.20225	0.31461	0.2809	0.26667	0.73333	0.34328	0.65672	0.47959	0.52041	0.45098	0.54902	0.17333	0.30667	0.25333	0.26667	0.23077	0.76923	0.4	0.45	0.15	0.29412	0.70588	0.10833	0.09167	0.11667	0.19167	0.275	0.21667	1	0.19512	0.80488	0.23438	0.17188	0.45313	0.14063	0.42857	0.57143	0.11458	0.16667	0.26042	0.15625	0.22917	0.07292	0.11765	0.05882	0.24706	0.2	0.10588
>lcl|AY117038.1_cds_AAM77471.1_1 [prote	0.41667	0.5	0.08333	0	0.33333	0.66667	0.11111	0.88889	0.33333	0.66667	0	1	0.22222	0.33333	0.44444	0	0	1	0.33333	0.66667	0	0	1	0	0	0.11111	0.66667	0	0.22222	1	0	1	0.66667	0	0	0.33333	0	1	0	1	0	0	0	0	0.33333	0.25	0	0	0
>lcl|GQ414510.1_cds_ADC35363.1_1 [prote	0.26667	0.4	0.2	0.13333	0.33333	0.66667	0.10714	0.89286	0.34483	0.65517	0.2381	0.7619	0.32143	0.5	0.17857	0	0.375	0.625	0.33333	0.58333	0.08333	0.16667	0.83333	0	0.10256	0.20513	0.33333	0.12821	0.23077	1	0.17391	0.82609	0.19048	0.33333	0.33333	0.14286	0.40909	0.59091	0.25	0.42857	0.07143	0.03571	0.10714	0.10714	0.10526	0.15789	0.26316	0.15789	0
>lcl|GQ414509.1_cds_ADC35362.1_1 [prote	0.22727	0.40909	0.13636	0.22727	0.2	0.8	0.45833	0.54167	0.08333	0.91667	0.16667	0.83333	0.35714	0.42857	0.21429	0	0.11111	0.88889	0.41667	0.54167	0.04167	0.09524	0.90476	0	0.10526	0.10526	0.44737	0.02632	0.31579	1	0.23077	0.76923	0.2381	0.47619	0.14286	0.14286	0.22222	0.77778	0.17647	0.17647	0.47059	0.05882	0.05882	0.05882	0.15	0.2	0.15	0.05	0.1
>lcl|GQ414508.1_cds_ADC35361.1_1 [prote	0.25806	0.3629	0.22581	0.15323	0.2	0.8	0.33333	0.66667	0.40659	0.59341	0.39394	0.60606	0.33333	0.41414	0.21212	0.0404	0.40741	0.59259	0.41026	0.53846	0.05128	0.16667	0.83333	0.03361	0.12605	0.19328	0.32773	0.08403	0.23529	1	0.29412	0.70588	0.2381	0.28571	0.30952	0.16667	0.45679	0.54321	0.1519	0.25316	0.21519	0.07595	0.16456	0.13924	0.11842	0.18421	0.19737	0.10526	0.14474
>lcl|AB444614.1_cds_BAH83503.1_1 [gene=	0.25	0.375	0.3125	0.0625	0.55556	0.44444	0.4	0.6	0.47368	0.52632	0.38462	0.61538	0.04545	0.27273	0.36364	0.31818	0.85714	0.14286	0.23077	0.46154	0.30769	0.55556	0.44444	0.16129	0.16129	0.12903	0.16129	0.19355	0.19355	1	0.55556	0.44444	0.33333	0.22222	0.33333	0.11111	0.75	0.25	0.19048	0.14286	0.19048	0.04762	0.33333	0.09524	0.09524	0.2381	0.14286	0.28571	0.04762
>lcl|AB444613.1_cds_BAH83502.1_1 [gene=	0.27273	0.27273	0.29545	0.15909	0.44444	0.55556	0.625	0.375	0.42857	0.57143	0.30435	0.69565	0.23077	0.53846	0.20513	0.02564	0.5	0.5	0.27778	0.61111	0.11111	0.41026	0.58974	0.03774	0.20755	0.20755	0.20755	0.13208	0.20755	1	0.54545	0.45455	0.14706	0.23529	0.35294	0.26471	0.4	0.6	0.28205	0.30769	0.07692	0.07692	0.15385	0.10256	0.21875	0.09375	0.125	0.125	0.125
>lcl|AB434468.1_cds_BAG24496.1_1 [gene=	0.14286	0.28571	0.42857	0.14286	1	0	0.64286	0.35714	0.26316	0.73684	0.25	0.75	0.09524	0.47619	0.42857	0	0.66667	0.33333	0.30769	0.38462	0.30769	0.15385	0.84615	0.10345	0.24138	0.27586	0.06897	0.10345	0.2069	1	0.5	0.5	0.30769	0.23077	0.23077	0.23077	0.27273	0.72727	0.11765	0.11765	0.23529	0	0.23529	0.29412	0.14286	0.14286	0.09524	0.09524	0.2381
>lcl|AB432916.1_cds_BAI44323.1_1 [gene=	0.1	0.2	0.5	0.2	1	0	0.46667	0.53333	0.27778	0.72222	0	1	0.15	0.4	0.45	0	0.42857	0.57143	0.35294	0.29412	0.35294	0.46154	0.53846	0.10714	0.25	0.21429	0.07143	0.14286	0.21429	1	0.2	0.8	0.46154	0.15385	0.15385	0.23077	0.33333	0.66667	0.125	0.125	0.1875	0	0.25	0.3125	0.15	0.15	0.1	0.1	0.25
>lcl|AB432915.1_cds_BAI44322.1_1 [gene=	0.1	0.2	0.5	0.2	1	0	0.46667	0.53333	0.27778	0.72222	0	1	0.15	0.4	0.45	0	0.42857	0.57143	0.35294	0.29412	0.35294	0.41667	0.58333	0.10714	0.25	0.21429	0.07143	0.14286	0.21429	1	0.16667	0.83333	0.46154	0.15385	0.15385	0.23077	0.33333	0.66667	0.125	0.125	0.1875	0	0.25	0.3125	0.15	0.15	0.1	0.1	0.25
>lcl|AB432914.1_cds_BAI44321.1_1 [gene=	0.1	0.2	0.5	0.2	1	0	0.46667	0.53333	0.29412	0.70588	0	1	0.15	0.4	0.45	0	0.42857	0.57143	0.41176	0.29412	0.29412	0.5	0.5	0.10714	0.25	0.21429	0.07143	0.14286	0.21429	1	0.2	0.8	0.42857	0.14286	0.21429	0.21429	0.33333	0.66667	0.125	0.125	0.1875	0	0.25	0.3125	0.15789	0.15789	0.05263	0.10526	0.26316
>lcl|AB510353.1_cds_BAJ09790.1_1 [gene=	0.30556	0.33333	0.11111	0.25	0	1	0.42105	0.57895	0.42857	0.57143	0.25	0.75	0.22222	0.38889	0.22222	0.16667	0.33333	0.66667	0.16667	0.72222	0.11111	0.32	0.68	0.02857	0.14286	0.22857	0.28571	0.11429	0.2	1	0.375	0.625	0.44444	0.16667	0.11111	0.27778	0.61538	0.38462	0.3	0	0.1	0	0.2	0.4	0.15789	0.21053	0.10526	0.10526	0.15789
>lcl|AY568627.1_cds_AAS75297.1_1 [gene=	0.41176	0.52941	0.05882	0	0.2	0.8	0.1	0.9	0.33333	0.66667	0.11111	0.88889	0.28571	0.42857	0.28571	0	0	1	0	1	0	0	1	0	0	0.25	0.58333	0	0.16667	1	0	1	0.33333	0.5	0	0.16667	0	1	0	1	0	0	0	0	0.35714	0.21429	0	0	0
>lcl|AY514673.1_cds_AAR98813.1_1 [prote	0.375	0.25	0.1875	0.1875	0.33333	0.66667	0.27273	0.72727	0.46154	0.53846	0.8	0.2	0.08333	0.08333	0.25	0.58333	0.83333	0.16667	0.55556	0.44444	0	0.6	0.4	0.36364	0.18182	0.13636	0.09091	0	0.22727	1	0.44444	0.55556	0.23077	0.53846	0.07692	0.15385	0.66667	0.33333	0.21053	0.21053	0.15789	0.15789	0.26316	0	0.28571	0.21429	0.07143	0.07143	0.21429
>lcl|U62442.1_cds_AAD00097.1_1 [gene=r	0.16667	0.16667	0.58333	0.08333	0.33333	0.66667	0.84615	0.15385	0.75	0.25	0.83333	0.16667	0.5	0	0.25	0.25	1	0	0.2	0.2	0.6	0.53333	0.46667	0.2381	0.2381	0.14286	0.09524	0.2381	0.04762	1	0.88889	0.11111	0.8	0.2	0	0	0.57143	0.42857	0.07143	0	0.14286	0.07143	0.42857	0.28571	0.125	0.1875	0.3125	0.1875	0.125
>lcl|U62097.1_cds_AAB03877.1_1 [protein	0.41667	0.33333	0.25	0	0.33333	0.66667	0.66667	0.33333	0.8	0.2	0	1	0	0.54545	0.27273	0.18182	0.57143	0.42857	0	0.625	0.375	0.57143	0.42857	0.14286	0.42857	0	0.14286	0.14286	0.14286	1	0.5	0.5	0.2	0.2	0.4	0.2	0.42857	0.57143	0.09091	0	0.09091	0.18182	0.18182	0.45455	0.125	0.25	0.125	0.125	0.125
>lcl|AB500683.1_cds_BAH58757.1_1 [gene=	0.26207	0.33103	0.22069	0.18621	0.6	0.4	0.39394	0.60606	0.54762	0.45238	0.25	0.75	0.27273	0.43636	0.20909	0.08182	0.45455	0.54545	0.22951	0.67213	0.09836	0.27632	0.72368	0.06015	0.15789	0.15789	0.29323	0.12782	0.20301	1	0.39583	0.60417	0.36667	0.23333	0.23333	0.16667	0.51111	0.48889	0.19753	0.2716	0.22222	0.07407	0.09877	0.1358	0.11429	0.19286	0.1	0.18571	0.16429
>lcl|FJ693713.1_cds_ACN43306.1_1 [prote	0.23256	0.2093	0.2093	0.34884	0.375	0.625	0.39216	0.60784	0.36364	0.63636	0.27778	0.72222	0.14815	0.48148	0.24074	0.12963	0.4	0.6	0.55556	0.33333	0.11111	0.25714	0.74286	0.02174	0.1087	0.08696	0.47826	0.08696	0.21739	1	0.28788	0.71212	0.2093	0.32558	0.2093	0.25581	0.34483	0.65517	0.25	0.28125	0.1875	0.125	0.0625	0.09375	0.18919	0.10811	0.12162	0.2027	0.06757
>lcl|GQ414506.1_cds_ACY73851.1_1 [prote	0.14286	0.38095	0.09524	0.38095	0.42857	0.57143	0.45833	0.54167	0.23077	0.76923	0.125	0.875	0.35714	0.28571	0.28571	0.07143	0.27273	0.72727	0.43478	0.56522	0	0.03846	0.96154	0.02778	0.02778	0.16667	0.38889	0.08333	0.30556	1	0.16667	0.83333	0.3	0.15	0.35	0.2	0.3	0.7	0.15	0.25	0.2	0.25	0.1	0.05	0	0.35294	0.29412	0.11765	0.05882
>lcl|AY191815.1_cds_AAO91800.1_1 [prote	0.26667	0.66667	0.06667	0	0	1	0.1875	0.8125	0	1	0.11111	0.88889	0.5	0.375	0.125	0	0	1	0.25	0.75	0	0	1	0	0.0625	0.0625	0.8125	0	0.0625	1	0	1	0.14286	0.85714	0	0	0.1	0.9	0.33333	0.33333	0.11111	0	0	0.22222	0.11111	0.61111	0.05556	0.11111	0
>lcl|EU178857.1_cds_ABW39794.1_1 [gene=	0.24	0.44	0.16	0.16	0.30769	0.69231	0.44444	0.55556	0.25	0.75	0.125	0.875	0.11111	0.33333	0.55556	0	0.33333	0.66667	0.35294	0.58824	0.05882	0.04545	0.95455	0.04348	0	0.17391	0.47826	0.04348	0.26087	1	0.09091	0.90909	0.13636	0.40909	0.22727	0.22727	0.25	0.75	0.11538	0.42308	0.26923	0.07692	0	0.11538	0.08	0.2	0.2	0.24	0.08
>lcl|EU178856.1_cds_ABW39793.1_1 [gene=	0.24	0.44	0.16	0.16	0.30769	0.69231	0.44444	0.55556	0.25	0.75	0.125	0.875	0.11111	0.33333	0.55556	0	0.33333	0.66667	0.35294	0.58824	0.05882	0.04545	0.95455	0.04348	0	0.17391	0.47826	0.04348	0.26087	1	0.09091	0.90909	0.13636	0.40909	0.22727	0.22727	0.25	0.75	0.11538	0.42308	0.26923	0.07692	0	0.11538	0.08	0.2	0.2	0.24	0.08
>lcl|EU178855.1_cds_ABW39792.1_1 [gene=	0.24	0.44	0.16	0.16	0.30769	0.69231	0.44444	0.55556	0.25	0.75	0.125	0.875	0.11111	0.33333	0.55556	0	0.33333	0.66667	0.35294	0.58824	0.05882	0.04545	0.95455	0.04348	0	0.17391	0.47826	0.04348	0.26087	1	0.09091	0.90909	0.13636	0.40909	0.22727	0.22727	0.25	0.75	0.12	0.4	0.28	0.08	0	0.12	0.08	0.2	0.2	0.24	0.08
>lcl|EU178854.1_cds_ABW39791.1_1 [gene=	0.24	0.44	0.16	0.16	0.30769	0.69231	0.44444	0.55556	0.25	0.75	0.125	0.875	0.11111	0.33333	0.55556	0	0.33333	0.66667	0.35294	0.58824	0.05882	0.04545	0.95455	0.04348	0	0.17391	0.47826	0.04348	0.26087	1	0.09091	0.90909	0.13636	0.40909	0.22727	0.22727	0.25	0.75	0.12	0.4	0.28	0.08	0	0.12	0.08	0.2	0.2	0.24	0.08
>lcl|EU178853.1_cds_ABW39790.1_1 [gene=	0.24	0.44	0.16	0.16	0.30769	0.69231	0.44444	0.55556	0.25	0.75	0.125	0.875	0.11111	0.33333	0.55556	0	0.33333	0.66667	0.35294	0.58824	0.05882	0.04545	0.95455	0.04348	0	0.17391	0.47826	0.04348	0.26087	1	0.09091	0.90909	0.13636	0.40909	0.22727	0.22727	0.25	0.75	0.12	0.4	0.28	0.08	0	0.12	0.08	0.2	0.2	0.24	0.08
>lcl|EU178852.1_cds_ABW39789.1_1 [gene=	0.24	0.44	0.16	0.16	0.30769	0.69231	0.44444	0.55556	0.25	0.75	0.125	0.875	0.11111	0.33333	0.55556	0	0.33333	0.66667	0.35294	0.58824	0.05882	0.04545	0.95455	0.04348	0	0.17391	0.47826	0.04348	0.26087	1	0.09091	0.90909	0.13636	0.40909	0.22727	0.22727	0.25	0.75	0.12	0.4	0.28	0.08	0	0.12	0.08	0.2	0.2	0.24	0.08
>lcl|EU178851.1_cds_ABW39788.1_1 [gene=	0.24	0.44	0.16	0.16	0.30769	0.69231	0.44444	0.55556	0.25	0.75	0.125	0.875	0.11111	0.33333	0.55556	0	0.25	0.75	0.35294	0.58824	0.05882	0.04545	0.95455	0.04348	0	0.17391	0.47826	0.04348	0.26087	1	0.09091	0.90909	0.13636	0.40909	0.22727	0.22727	0.25	0.75	0.12	0.4	0.28	0.08	0	0.12	0.08	0.2	0.2	0.24	0.08
>lcl|AF176572.1_cds_AAF05700.1_1 [gene=	0.13333	0.4	0.26667	0.2	0.53333	0.46667	0.38462	0.61538	0.5	0.5	0.35714	0.64286	0.63158	0.21053	0.10526	0.05263	1	0	0.2	0.6	0.2	0.55556	0.44444	0.06667	0.06667	0.2	0.4	0.2	0.06667	1	0.36842	0.63158	0.33333	0.16667	0.25	0.25	0.5	0.5	0.11111	0.44444	0.11111	0.11111	0.22222	0	0.2	0.16	0.16	0.2	0.12
>lcl|AF176571.1_cds_AAF05699.1_1 [gene=	0.23529	0.35294	0.26471	0.14706	0.33333	0.66667	0.41667	0.58333	0.28571	0.71429	0.22222	0.77778	0.30612	0.53061	0.14286	0.02041	0.2	0.8	0.23077	0.76923	0	0.29032	0.70968	0	0.26667	0.2	0.13333	0.06667	0.33333	1	0.25926	0.74074	0.16667	0.08333	0.58333	0.16667	0.5	0.5	0.25	0.25	0.25	0.125	0	0.125	0.3125	0.09375	0.09375	0.1875	0.125
>lcl|AF176570.1_cds_AAF05698.1_1 [gene=	0.46875	0.42188	0.0625	0.04688	0.1	0.9	0.2	0.8	0.10526	0.89474	0.14286	0.85714	0.5	0.35714	0.14286	0	0.16667	0.83333	0.1875	0.8125	0	0	1	0	0.08696	0.26087	0.6087	0	0.04348	1	0	1	0.42857	0.38095	0.04762	0.14286	0.2	0.8	0	1	0	0	0	0	0.25641	0.28205	0.02564	0.10256	0.02564
>lcl|AF184074.1_cds_AAF01762.1_1 [gene=	0.29337	0.26531	0.23214	0.20918	0.34247	0.65753	0.49573	0.50427	0.48473	0.51527	0.46575	0.53425	0.22878	0.31734	0.31365	0.14022	0.5	0.5	0.33716	0.41762	0.24521	0.36184	0.63816	0.05204	0.17195	0.21041	0.19005	0.16063	0.21493	1	0.5	0.5	0.31535	0.18257	0.22822	0.27386	0.48691	0.51309	0.19583	0.2	0.19583	0.1375	0.15	0.12083	0.24167	0.18611	0.13056	0.15833	0.09444
>lcl|U86752.1_cds_AAB47552.1_1 [protein	0.41176	0.52941	0.05882	0	0.2	0.8	0.08333	0.91667	0.33333	0.66667	0.11111	0.88889	0.30769	0.38462	0.30769	0	0	1	0	1	0	0	1	0	0	0.25	0.58333	0	0.16667	1	0	1	0.5	0.33333	0	0.16667	0	1	0	1	0	0	0	0	0.35714	0.21429	0	0	0
>lcl|GU556629.1_cds_ADD17355.1_1 [prote	0.31818	0.31818	0.18182	0.18182	0.2	0.8	0.47826	0.52174	0.04167	0.95833	0.11111	0.88889	0.35714	0.42857	0.21429	0	0.14286	0.85714	0.45833	0.5	0.04167	0.09524	0.90476	0	0.10811	0.10811	0.45946	0.02703	0.2973	1	0.15385	0.84615	0.2	0.5	0.15	0.15	0.22222	0.77778	0.25	0.125	0.4375	0.0625	0.0625	0.0625	0.15	0.2	0.15	0.05	0.1
>lcl|GQ499184.1_cds_ADB12586.1_1 [gene=	0.23529	0.58824	0.11765	0.05882	0	1	0.17391	0.82609	0.26667	0.73333	0	1	0.44444	0.27778	0.27778	0	0.2	0.8	0.27586	0.65517	0.06897	0.05	0.95	0	0.13793	0.10345	0.41379	0.06897	0.27586	1	0	1	0.1	0.4	0.3	0.2	0.38095	0.61905	0.09524	0.57143	0.19048	0.09524	0	0.04762	0	0.28571	0.09524	0.42857	0
>lcl|DQ837161.1_cds_ABI26088.1_1 [prote	0.36364	0.45455	0.09091	0.09091	0	1	0.2	0.8	0.05556	0.94444	0	1	0.3125	0.5625	0.125	0	0	1	0.09091	0.90909	0	0	1	0	0	0.1	0.8	0	0.1	1	0.16667	0.83333	0	1	0	0	1	0	0	1	0	0	0	0	0.44444	0.22222	0.11111	0	0
>lcl|FJ437068.1_cds_ACJ76894.1_1 [gene=	0.26087	0.47826	0.08696	0.17391	0	1	0.16667	0.83333	0	1	0	1	0.44444	0.22222	0.33333	0	0	1	0.38462	0.61538	0	0	1	0	0.10526	0.15789	0.36842	0	0.36842	1	0	1	0	0.41176	0.29412	0.29412	0.27273	0.72727	0.15385	0.53846	0.07692	0	0	0.23077	0.13333	0.46667	0	0.26667	0
>lcl|FJ437067.1_cds_ACJ76893.1_1 [gene=	0.23077	0.46154	0.11538	0.19231	0	0	0	1	0.5	0.5	0.09091	0.90909	0.38462	0.23077	0.38462	0	0.2	0.8	0.33333	0.66667	0	0.2	0.8	0	0.16667	0.22222	0.33333	0	0.27778	1	0	1	0.125	0.625	0.25	0	0.3	0.7	0.08333	0.25	0.16667	0.25	0.08333	0.16667	0.16667	0.16667	0.16667	0.25	0.08333
>lcl|AB176852.1_cds_BAD93201.1_1 [gene=	0.2	0.2	0.36667	0.23333	0.5	0.5	0.25	0.75	0.4	0.6	0.38462	0.61538	0.16667	0.54167	0.20833	0.08333	0.28571	0.71429	0.33333	0.53333	0.13333	0.33333	0.66667	0.0625	0.125	0.3125	0.1875	0.0625	0.25	1	0.5	0.5	0.33333	0	0.33333	0.33333	0.22222	0.77778	0.22727	0.13636	0.22727	0.18182	0.18182	0.04545	0.19231	0.15385	0.26923	0.15385	0.07692
>lcl|AB176851.1_cds_BAD93200.1_1 [gene=	0.25926	0.37037	0.07407	0.2963	0.42857	0.57143	0.5	0.5	0.45455	0.54545	0.35294	0.64706	0.06452	0.29032	0.25806	0.3871	0.54545	0.45455	0.125	0.5625	0.3125	0.15789	0.84211	0.04545	0.22727	0.18182	0.18182	0.15909	0.20455	1	0.46667	0.53333	0.37037	0.18519	0.18519	0.25926	0.30435	0.69565	0.35714	0.17857	0.25	0.10714	0.03571	0.07143	0.2093	0.13953	0.06977	0.18605	0.16279
>lcl|AB009452.1_cds_BAA75908.1_1 [gene=	0.28205	0.30769	0.23077	0.17949	0	1	0.34615	0.65385	0.28571	0.71429	0.28571	0.71429	0.23077	0.46154	0.23077	0.07692	0	1	0.25	0.5625	0.1875	0.31579	0.68421	0	0	0.28	0.44	0	0.28	1	0.4375	0.5625	0.33333	0.29167	0.08333	0.29167	0.26667	0.73333	0.23529	0.58824	0.11765	0	0	0.05882	0.27273	0.04545	0.22727	0.22727	0.04545
>lcl|AB009451.1_cds_BAA75907.1_1 [gene=	0.28571	0.22449	0.2449	0.2449	0.33333	0.66667	0.33333	0.66667	0.14286	0.85714	0.26316	0.73684	0.19048	0.47619	0.28571	0.04762	0.875	0.125	0.29412	0.58824	0.11765	0.21429	0.78571	0	0.17647	0.32353	0.32353	0.08824	0.08824	1	0.1875	0.8125	0.34615	0.34615	0.23077	0.07692	0.69231	0.30769	0.09091	0.5	0.04545	0.09091	0.09091	0.18182	0.25	0.1875	0.3125	0.09375	0.0625
>lcl|AB005039.1_cds_BAA75903.1_1 [gene=	0.35135	0.24324	0.18919	0.21622	0	1	0.30769	0.69231	0.36842	0.63158	0.3	0.7	0.27273	0.54545	0.09091	0.09091	0	1	0.23529	0.52941	0.23529	0.375	0.625	0.03846	0.07692	0.23077	0.42308	0.03846	0.19231	1	0.42857	0.57143	0.29167	0.29167	0.125	0.29167	0.25	0.75	0.17391	0.43478	0.13043	0	0.13043	0.13043	0.29167	0.04167	0.20833	0.29167	0.04167
>lcl|AB290910.1_cds_BAF45373.1_1 [gene=	0.30556	0.25	0.13889	0.30556	0.2	0.8	0.6	0.4	0.3	0.7	0.3	0.7	0.08	0.56	0.24	0.12	0.33333	0.66667	0.22222	0.5	0.27778	0.5	0.5	0	0.18182	0.18182	0.54545	0.09091	0	1	0.30769	0.69231	0.4	0.2	0.2	0.2	0.33333	0.66667	0.28571	0.28571	0	0.14286	0.14286	0.14286	0.1	0.3	0.15	0.15	0.15
>lcl|AB239917.1_cds_BAE71312.1_1 [gene=	0.23529	0.58824	0.11765	0.05882	0	1	0.13043	0.86957	0.26667	0.73333	0	1	0.44444	0.27778	0.27778	0	0.2	0.8	0.33333	0.6	0.06667	0.05	0.95	0	0.13793	0.13793	0.34483	0.03448	0.34483	1	0	1	0.2	0.3	0.3	0.2	0.38095	0.61905	0.14286	0.52381	0.19048	0.09524	0	0.04762	0	0.28571	0.09524	0.42857	0
>lcl|AB070713.1_cds_BAB69078.1_1 [gene=	0.1875	0.1875	0.28125	0.34375	0.25	0.75	0.35294	0.64706	0.46154	0.53846	0.28571	0.71429	0.16	0.56	0.24	0.04	0.33333	0.66667	0.21429	0.64286	0.14286	0.3	0.7	0.06452	0.19355	0.29032	0.22581	0.03226	0.19355	1	0.375	0.625	0.23077	0	0.30769	0.46154	0.25	0.75	0.26087	0.17391	0.21739	0.17391	0.17391	0	0.21739	0.13043	0.30435	0.17391	0
>lcl|AB070712.1_cds_BAB69077.1_1 [gene=	0.25926	0.40741	0.14815	0.18519	0.47368	0.52632	0.48148	0.51852	0.47619	0.52381	0.27778	0.72222	0.12121	0.27273	0.27273	0.33333	0.64286	0.35714	0.14286	0.5	0.35714	0.2	0.8	0.08696	0.21739	0.17391	0.19565	0.1087	0.21739	1	0.4375	0.5625	0.38462	0.15385	0.23077	0.23077	0.3913	0.6087	0.32143	0.17857	0.25	0.10714	0.03571	0.10714	0.22222	0.15556	0.06667	0.17778	0.13333
>lcl|AB070711.1_cds_BAB69076.1_1 [gene=	0.34884	0.2093	0.27907	0.16279	0.53846	0.46154	0.52	0.48	0.5625	0.4375	0.33333	0.66667	0.21951	0.21951	0.29268	0.26829	0.35714	0.64286	0.36111	0.30556	0.33333	0.45161	0.54839	0.01639	0.18033	0.29508	0.19672	0.18033	0.13115	1	0.4	0.6	0.28125	0.25	0.25	0.21875	0.5	0.5	0.10345	0.10345	0.06897	0.17241	0.27586	0.27586	0.22642	0.15094	0.18868	0.11321	0.18868
>lcl|AB179766.1_cds_BAD97694.1_1 [gene=	0.3037	0.23333	0.32593	0.13704	0.42424	0.57576	0.51829	0.48171	0.51685	0.48315	0.4902	0.5098	0.2381	0.31746	0.31217	0.13228	0.51064	0.48936	0.29885	0.48276	0.21839	0.43307	0.56693	0.05461	0.23208	0.23549	0.14676	0.13311	0.19795	1	0.4375	0.5625	0.28125	0.20313	0.35938	0.15625	0.50758	0.49242	0.18857	0.13714	0.19429	0.11429	0.22286	0.14286	0.20217	0.18412	0.19134	0.14801	0.09025
>lcl|AB179766.1_cds_BAD97695.1_2 [gene=	0.23684	0.23684	0.39474	0.13158	0.63636	0.36364	0.30769	0.69231	0.42424	0.57576	0.4	0.6	0.39474	0.21053	0.31579	0.07895	0.63636	0.36364	0.26923	0.53846	0.19231	0.8	0.2	0.13158	0.15789	0.26316	0.15789	0.13158	0.15789	1	0.52941	0.47059	0.27778	0.33333	0.27778	0.11111	0.46667	0.53333	0.26667	0.1	0.16667	0.16667	0.23333	0.06667	0.3	0.1	0.03333	0.3	0.06667
>lcl|AB179766.1_cds_BAD97696.1_3 [gene=	0.2439	0.2439	0.36585	0.14634	0.625	0.375	0.65625	0.34375	0.48148	0.51852	0.5	0.5	0.17241	0.24138	0.31034	0.27586	0.72727	0.27273	0.33333	0.44444	0.22222	0.28125	0.71875	0.05357	0.16071	0.28571	0.16071	0.125	0.21429	1	0.58333	0.41667	0.28571	0.21429	0.32143	0.17857	0.375	0.625	0.19444	0.16667	0.11111	0.02778	0.27778	0.22222	0.13158	0.21053	0.10526	0.26316	0.10526
>lcl|AB179766.1_cds_BAD97697.1_4 [gene=	0.23077	0.26923	0.30769	0.19231	0.4	0.6	0.64286	0.35714	0.63636	0.36364	0.4	0.6	0.2	0.4	0.33333	0.06667	0.42857	0.57143	0.19048	0.52381	0.28571	0.36364	0.63636	0.11765	0.20588	0.20588	0.05882	0.20588	0.20588	1	0.3	0.7	0.45455	0.09091	0.09091	0.36364	0.46154	0.53846	0.2381	0.09524	0.19048	0.14286	0.14286	0.19048	0.03448	0.24138	0.10345	0.27586	0.13793
>lcl|AB179766.1_cds_BAD97698.1_5 [gene=	0.25	0.39286	0.14286	0.21429	0.47368	0.52632	0.48148	0.51852	0.47619	0.52381	0.27778	0.72222	0.125	0.28125	0.28125	0.3125	0.64286	0.35714	0.14286	0.5	0.35714	0.2	0.8	0.08696	0.21739	0.17391	0.19565	0.1087	0.21739	1	0.4375	0.5625	0.38462	0.15385	0.23077	0.23077	0.3913	0.6087	0.32143	0.17857	0.25	0.10714	0.03571	0.10714	0.22222	0.15556	0.06667	0.17778	0.13333
>lcl|AB179766.1_cds_BAD97699.1_6 [gene=	0.1875	0.1875	0.28125	0.34375	0.25	0.75	0.35294	0.64706	0.46154	0.53846	0.28571	0.71429	0.16	0.56	0.24	0.04	0.33333	0.66667	0.21429	0.64286	0.14286	0.3	0.7	0.06452	0.19355	0.29032	0.22581	0.03226	0.19355	1	0.375	0.625	0.23077	0	0.30769	0.46154	0.25	0.75	0.26087	0.17391	0.21739	0.17391	0.17391	0	0.21739	0.13043	0.30435	0.17391	0
>lcl|AB119280.1_cds_BAC84993.1_1 [gene=	0.34483	0.17241	0.41379	0.06897	0.66667	0.33333	0.64286	0.35714	0.5	0.5	0.66667	0.33333	0.28571	0.38095	0.2381	0.09524	0.5	0.5	0.56522	0.21739	0.21739	0.57895	0.42105	0.07143	0.10714	0.21429	0.28571	0.21429	0.10714	1	0.25	0.75	0.29412	0.11765	0.35294	0.23529	0.57143	0.42857	0.20833	0.20833	0.125	0.125	0.20833	0.125	0.25806	0.03226	0.09677	0.32258	0.12903
>lcl|AB015352.1_cds_BAA36589.1_1 [gene=	0.23077	0.15385	0.46154	0.15385	1	0	0.57143	0.42857	0.25	0.75	0.25	0.75	0.21053	0.36842	0.42105	0	0.5	0.5	0.375	0.375	0.25	0.35294	0.64706	0.11111	0.25926	0.18519	0.14815	0.07407	0.22222	1	0.5	0.5	0.30769	0.30769	0.23077	0.15385	0.27273	0.72727	0.06667	0.13333	0.26667	0	0.2	0.33333	0.13636	0.13636	0.04545	0.18182	0.22727
>lcl|AB015351.1_cds_BAA36588.1_1 [gene=	0.27273	0.27273	0.27273	0.18182	0.57143	0.42857	0.55556	0.44444	0.5	0.5	0.38889	0.61111	0.175	0.25	0.3	0.275	0.35714	0.64286	0.30556	0.41667	0.27778	0.48276	0.51724	0.01613	0.20968	0.30645	0.20968	0.14516	0.1129	1	0.5	0.5	0.3125	0.3125	0.21875	0.15625	0.54167	0.45833	0.1	0.06667	0.06667	0.16667	0.26667	0.33333	0.23077	0.15385	0.17308	0.13462	0.17308
>lcl|AB035494.1_cds_BAB07813.1_1 [gene=	0.2069	0.2069	0.34483	0.24138	0.66667	0.33333	0.375	0.625	0.5	0.5	0.38462	0.61538	0.2	0.56	0.2	0.04	0.16667	0.83333	0.16667	0.61111	0.22222	0.41667	0.58333	0.06452	0.22581	0.22581	0.22581	0.03226	0.22581	1	0.625	0.375	0.3	0.2	0.2	0.3	0.22222	0.77778	0.28571	0.14286	0.2381	0.19048	0.14286	0	0.22222	0.14815	0.25926	0.22222	0.03704
>lcl|AB035493.1_cds_BAB07812.1_1 [gene=	0.36	0.2	0.12	0.32	0.5	0.5	0.46429	0.53571	0.48	0.52	0.41176	0.58824	0.19231	0.19231	0.19231	0.42308	0.46667	0.53333	0.25	0.45	0.3	0.47059	0.52941	0.08889	0.17778	0.2	0.13333	0.15556	0.24444	1	0.4	0.6	0.26923	0.23077	0.19231	0.30769	0.4	0.6	0.17241	0.27586	0.27586	0.10345	0	0.17241	0.20455	0.11364	0.04545	0.18182	0.11364
>lcl|AB035492.1_cds_BAB07811.1_1 [gene=	0.19355	0.19355	0.32258	0.29032	0.25	0.75	0.25	0.75	0.5	0.5	0.30769	0.69231	0.16667	0.54167	0.20833	0.08333	0.33333	0.66667	0.38462	0.53846	0.07692	0.18182	0.81818	0.06452	0.16129	0.25806	0.25806	0.03226	0.22581	1	0.375	0.625	0.28571	0	0.28571	0.42857	0.28571	0.71429	0.30435	0.13043	0.21739	0.17391	0.17391	0	0.16	0.16	0.32	0.16	0.04
>lcl|AB035491.1_cds_BAB07810.1_1 [gene=	0.27586	0.37931	0.17241	0.17241	0.42857	0.57143	0.46154	0.53846	0.47826	0.52174	0.29412	0.70588	0.12121	0.24242	0.27273	0.36364	0.69231	0.30769	0.14286	0.5	0.35714	0.2	0.8	0.02222	0.26667	0.17778	0.17778	0.13333	0.22222	1	0.4375	0.5625	0.32	0.2	0.24	0.24	0.30435	0.69565	0.33333	0.22222	0.25926	0.11111	0	0.07407	0.23404	0.17021	0.06383	0.17021	0.12766
>lcl|AB015743.1_cds_BAA36503.1_1 [gene=	0.28125	0.5	0.125	0.09375	0	1	0.33333	0.66667	0	1	0	1	0.45161	0.41935	0.12903	0	0	1	0.29412	0.64706	0.05882	0	1	0	0	0.5	0.25	0	0.25	1	0	1	0.16667	0.66667	0.16667	0	0.14286	0.85714	0.54545	0.09091	0.09091	0	0.09091	0.18182	0.21429	0.35714	0.35714	0	0
>lcl|AB000279.1_cds_BAA24352.1_1 [prote	0.11111	0.58333	0.22222	0.08333	0.16667	0.83333	0.26829	0.73171	0.75	0.25	0.32353	0.67647	0.15625	0.25	0.40625	0.1875	0.33333	0.66667	0.27586	0.65517	0.06897	0.55556	0.44444	0.01852	0.03704	0.27778	0.51852	0.09259	0.05556	1	0.26316	0.73684	0.1875	0.4375	0.28125	0.09375	0.625	0.375	0.12121	0.18182	0.51515	0.12121	0.0303	0.0303	0.13953	0.46512	0.16279	0.13953	0.04651
>lcl|OK340047.1_cds_UCR17215.1_1 [gene=	0.2963	0.27778	0.22222	0.2037	0.42857	0.57143	0.52	0.48	0.41791	0.58209	0.30435	0.69565	0.17073	0.36585	0.2439	0.21951	0.56	0.44	0.26316	0.60526	0.13158	0.23684	0.76316	0.09722	0.20833	0.18056	0.20833	0.08333	0.22222	1	0.3913	0.6087	0.28	0.28	0.2	0.24	0.42857	0.57143	0.15094	0.15094	0.26415	0.15094	0.15094	0.13208	0.2	0.1	0.08	0.2	0.18
>lcl|MT550844.1_cds_QXV44977.1_1 [prote	0.15385	0.4359	0.23077	0.17949	0.42857	0.57143	0.36842	0.63158	0.27273	0.72727	0.27273	0.72727	0.35593	0.27119	0.23729	0.13559	0.41667	0.58333	0.23529	0.64706	0.11765	0.31579	0.68421	0.02128	0.23404	0.17021	0.34043	0.10638	0.12766	1	0.5	0.5	0.21951	0.31707	0.29268	0.17073	0.68182	0.31818	0.18182	0.04545	0.22727	0.18182	0.27273	0.09091	0.26087	0.17391	0.17391	0.21739	0.08696
>lcl|MW798204.1_cds_QXF69080.1_1 [locus	0.12195	0.41463	0.2439	0.21951	0	1	0.57895	0.42105	0.5	0.5	0.47059	0.52941	0.39394	0.39394	0.09091	0.12121	0.6	0.4	0.25	0.625	0.125	0.13043	0.86957	0.05882	0.15686	0.07843	0.31373	0.07843	0.31373	1	0.2	0.8	0.21053	0.42105	0.15789	0.21053	0.52174	0.47826	0.03571	0.28571	0.14286	0.03571	0.21429	0.28571	0.14286	0.26786	0.07143	0.21429	0.16071
>lcl|MW355621.1_cds_QSN08989.1_1 [gene=	0.44444	0.44444	0.01587	0.09524	0	1	0.28125	0.71875	0.025	0.975	0.2	0.8	0.44681	0.46809	0.08511	0	0.04762	0.95238	0.04167	0.95833	0	0	1	0	0.10345	0.2069	0.51724	0.03448	0.13793	1	0	1	0.25	0.375	0.3125	0.0625	0.14286	0.85714	0.21429	0.64286	0.07143	0	0	0.07143	0.2449	0.38776	0.10204	0.08163	0
>lcl|MT547707.1_cds_QLH02033.1_1 [prote	0.26087	0.6087	0.04348	0.08696	0	0	0.26316	0.73684	0.03571	0.96429	0	1	0.09091	0.90909	0	0	0	1	0.13333	0.8	0.06667	0	1	0	0	0.18182	0.63636	0	0.18182	1	0	1	0.14286	0.71429	0	0.14286	0	1	0	0.71429	0.14286	0.14286	0	0	0.10526	0.42105	0.05263	0.10526	0
>lcl|MT184174.1_cds_QKI37361.1_1 [prote	0.52542	0.38983	0.0678	0.01695	0.33333	0.66667	0.23256	0.76744	0.05556	0.94444	0	1	0.7069	0.22414	0.06897	0	0	1	0.13953	0.86047	0	0	1	0	0.18182	0.15909	0.54545	0	0.11364	1	0	1	0.28	0.52	0.16	0.04	0.11111	0.88889	0.5	0.375	0.03125	0.03125	0	0.0625	0.14634	0.65854	0.02439	0.07317	0
>lcl|MT184175.1_cds_QKI37362.1_1 [prote	0.26087	0.26087	0.21739	0.26087	0.1	0.9	0.5	0.5	0.41176	0.58824	0.29167	0.70833	0.44444	0.27778	0.13889	0.13889	0.33333	0.66667	0.31818	0.36364	0.31818	0.3125	0.6875	0.07143	0.10714	0.30357	0.16071	0.14286	0.21429	1	0.38462	0.61538	0.30769	0.15385	0.30769	0.23077	0.5	0.5	0.13043	0.34783	0.13043	0.04348	0.21739	0.13043	0.17241	0.10345	0.17241	0.13793	0.13793
>lcl|MK803324.1_cds_QGA30432.1_1 [gene=	0.3125	0.46875	0.125	0.09375	0	1	0.33333	0.66667	0	1	0	1	0.45161	0.41935	0.12903	0	0	1	0.35294	0.64706	0	0.05263	0.94737	0	0	0.5	0.25	0	0.25	1	0	1	0.16667	0.66667	0.16667	0	0.14286	0.85714	0.54545	0.18182	0	0	0	0.27273	0.21429	0.35714	0.35714	0	0
>lcl|KX134679.1_cds_ANH21694.1_1 [prote	0.23529	0.29412	0.29412	0.17647	0	1	0.46667	0.53333	0.125	0.875	0.3	0.7	0.25	0.5	0.08333	0.16667	0	1	0.33333	0.66667	0	0.07143	0.92857	0	0.25	0	0.41667	0.08333	0.25	1	0.2	0.8	0.5	0.125	0.25	0.125	0	1	0.2	0.4	0	0.1	0	0.3	0	0	0.14286	0.42857	0.14286
>lcl|HQ693484.1_cds_AET14831.1_1 [gene=	0.28571	0.22449	0.2449	0.2449	0	1	0.33333	0.66667	0.14286	0.85714	0.26316	0.73684	0.22727	0.45455	0.27273	0.04545	0.875	0.125	0.29412	0.58824	0.11765	0.21429	0.78571	0	0.17647	0.32353	0.32353	0.08824	0.08824	1	0.2	0.8	0.33333	0.37037	0.22222	0.07407	0.53846	0.46154	0.09091	0.5	0.09091	0.04545	0.09091	0.18182	0.25806	0.16129	0.32258	0.09677	0.06452
>lcl|AB666460.1_cds_BAK64384.1_1 [gene=	0.28571	0.22449	0.2449	0.2449	0	1	0.33333	0.66667	0.14286	0.85714	0.26316	0.73684	0.22727	0.45455	0.27273	0.04545	0.875	0.125	0.29412	0.58824	0.11765	0.21429	0.78571	0	0.17647	0.32353	0.32353	0.08824	0.08824	1	0.2	0.8	0.33333	0.37037	0.22222	0.07407	0.53846	0.46154	0.09091	0.5	0.09091	0.04545	0.09091	0.18182	0.25806	0.16129	0.32258	0.09677	0.06452
>lcl|HM486909.1_cds_AEH76762.1_1 [gene=	0.28571	0.22449	0.2449	0.2449	0	1	0.33333	0.66667	0.14286	0.85714	0.26316	0.73684	0.22727	0.45455	0.27273	0.04545	0.875	0.125	0.29412	0.58824	0.11765	0.21429	0.78571	0	0.17647	0.32353	0.32353	0.08824	0.08824	1	0.1875	0.8125	0.33333	0.37037	0.22222	0.07407	0.53846	0.46154	0.09091	0.5	0.09091	0.04545	0.09091	0.18182	0.25806	0.16129	0.32258	0.09677	0.06452
>lcl|HM486908.1_cds_AEH76761.1_1 [gene=	0.2973	0.2973	0.21622	0.18919	0	1	0.44444	0.55556	0.2381	0.7619	0.19048	0.80952	0.14286	0.57143	0.21429	0.07143	0	1	0.26667	0.6	0.13333	0.36842	0.63158	0	0	0.30769	0.42308	0	0.26923	1	0.375	0.625	0.33333	0.29167	0.08333	0.29167	0.33333	0.66667	0.29412	0.52941	0.11765	0	0	0.05882	0.28571	0.04762	0.2381	0.2381	0
>lcl|GU735423.1_cds_ADE44131.1_1 [gene=	0.28947	0.28947	0.23684	0.18421	0	1	0.40741	0.59259	0.2381	0.7619	0.2381	0.7619	0.14286	0.57143	0.21429	0.07143	0	1	0.26667	0.6	0.13333	0.36842	0.63158	0	0	0.30769	0.42308	0	0.26923	1	0.3125	0.6875	0.33333	0.29167	0.08333	0.29167	0.26667	0.73333	0.29412	0.52941	0.11765	0	0	0.05882	0.28571	0.04762	0.2381	0.2381	0
>lcl|GU735422.1_cds_ADE44130.1_1 [gene=	0.28571	0.22449	0.2449	0.2449	0.33333	0.66667	0.33333	0.66667	0.14286	0.85714	0.26316	0.73684	0.19048	0.47619	0.28571	0.04762	0.875	0.125	0.29412	0.58824	0.11765	0.21429	0.78571	0	0.17647	0.32353	0.32353	0.08824	0.08824	1	0.2	0.8	0.33333	0.37037	0.22222	0.07407	0.53846	0.46154	0.09091	0.5	0.04545	0.09091	0.09091	0.18182	0.25806	0.16129	0.32258	0.09677	0.06452
>lcl|GU735421.1_cds_ADE44129.1_1 [gene=	0.28571	0.22449	0.2449	0.2449	0.33333	0.66667	0.33333	0.66667	0.14286	0.85714	0.26316	0.73684	0.19048	0.47619	0.28571	0.04762	0.875	0.125	0.29412	0.58824	0.11765	0.21429	0.78571	0	0.17647	0.32353	0.32353	0.08824	0.08824	1	0.2	0.8	0.33333	0.37037	0.22222	0.07407	0.53846	0.46154	0.09091	0.5	0.04545	0.09091	0.09091	0.18182	0.25806	0.16129	0.32258	0.09677	0.06452
>lcl|GU735414.1_cds_ADE44122.1_1 [gene=	0.2973	0.2973	0.21622	0.18919	0	1	0.44444	0.55556	0.2381	0.7619	0.19048	0.80952	0.14286	0.57143	0.21429	0.07143	0	1	0.26667	0.6	0.13333	0.36842	0.63158	0	0	0.30769	0.42308	0	0.26923	1	0.375	0.625	0.33333	0.29167	0.08333	0.29167	0.33333	0.66667	0.29412	0.52941	0.11765	0	0	0.05882	0.28571	0.04762	0.2381	0.2381	0
>lcl|GU735413.1_cds_ADE44121.1_1 [gene=	0.28947	0.28947	0.23684	0.18421	0	1	0.40741	0.59259	0.2381	0.7619	0.2381	0.7619	0.14286	0.57143	0.21429	0.07143	0	1	0.26667	0.6	0.13333	0.36842	0.63158	0	0	0.30769	0.42308	0	0.26923	1	0.3125	0.6875	0.33333	0.29167	0.08333	0.29167	0.26667	0.73333	0.29412	0.52941	0.11765	0	0	0.05882	0.28571	0.04762	0.2381	0.2381	0
>lcl|AB444180.1_cds_BAJ10517.1_1 [gene=	0.28571	0.22449	0.2449	0.2449	0.33333	0.66667	0.33333	0.66667	0.14286	0.85714	0.26316	0.73684	0.19048	0.47619	0.28571	0.04762	0.875	0.125	0.29412	0.58824	0.11765	0.21429	0.78571	0	0.17647	0.32353	0.32353	0.08824	0.08824	1	0.1875	0.8125	0.33333	0.37037	0.22222	0.07407	0.53846	0.46154	0.09091	0.5	0.04545	0.09091	0.09091	0.18182	0.25806	0.16129	0.32258	0.09677	0.06452
>lcl|AB444177.1_cds_BAJ10514.1_1 [gene=	0.31481	0.59259	0.05556	0.03704	0.33333	0.66667	0.24138	0.75862	0.125	0.875	0	1	0.48649	0.37838	0.13514	0	0	1	0.32143	0.67857	0	0	1	0	0.09375	0.1875	0.625	0	0.09375	1	0.05263	0.94737	0.53333	0.4	0	0.06667	0.23077	0.76923	0.25	0.41667	0.16667	0.08333	0	0.08333	0.25	0.45833	0.08333	0.04167	0
>lcl|AB444174.1_cds_BAJ10511.1_1 [gene=	0.41935	0.48387	0.04839	0.04839	0.5	0.5	0.08696	0.91304	0.19444	0.80556	0.0625	0.9375	0.40909	0.5	0.09091	0	0.16667	0.83333	0.5	0.5	0	0	1	0	0.06897	0.10345	0.65517	0.03448	0.13793	1	0.07143	0.92857	0.16	0.6	0.08	0.16	0.22222	0.77778	0.2	0.13333	0.2	0.13333	0.2	0.13333	0.23913	0.28261	0.17391	0.15217	0.04348
>lcl|AB444173.1_cds_BAJ10510.1_1 [gene=	0.25	0.125	0.5	0.125	0	1	0.2	0.8	0.15385	0.84615	0.30769	0.69231	0.10526	0.78947	0.10526	0	0	0	0.5	0.5	0	0.16667	0.83333	0	0	0.16667	0.58333	0.08333	0.16667	1	0.1	0.9	0.1	0.6	0.3	0	0	1	0.33333	0.33333	0	0	0	0.33333	0.14286	0.28571	0	0.14286	0.14286
>lcl|AB444172.1_cds_BAJ10509.1_1 [gene=	0.41176	0.52941	0.05882	0	0.2	0.8	0.08333	0.91667	0.33333	0.66667	0.11111	0.88889	0.30769	0.38462	0.30769	0	0	1	0.2	0.8	0	0	1	0	0	0.25	0.58333	0	0.16667	1	0	1	0.33333	0.5	0	0.16667	0	1	0	1	0	0	0	0	0.35714	0.21429	0	0	0
>lcl|U82437.2_cds_AAG42022.2_1 [protein	0.41176	0.52941	0.05882	0	0.2	0.8	0.08333	0.91667	0.33333	0.66667	0.11111	0.88889	0.30769	0.38462	0.30769	0	0	1	0.2	0.8	0	0	1	0	0	0.25	0.58333	0	0.16667	1	0	1	0.33333	0.5	0	0.16667	0	1	0	1	0	0	0	0	0.35714	0.21429	0	0	0
>lcl|U82634.1_cds_AAB40401.1_1 [protein	0.17391	0.34783	0.21739	0.26087	0.16667	0.83333	0.21053	0.78947	0.21429	0.78571	0.25	0.75	0.33333	0.55556	0.11111	0	0.28571	0.71429	0.42857	0.35714	0.21429	0	1	0.04762	0.14286	0.09524	0.47619	0.04762	0.19048	1	0.375	0.625	0.2	0.2	0.2	0.4	0.42857	0.57143	0	0.5	0.08333	0.08333	0	0.33333	0.11765	0.11765	0	0.23529	0.11765
>lcl|GQ414507.1_cds_ACY73852.1_1 [prote	0.17391	0.34783	0.21739	0.26087	0.16667	0.83333	0.21053	0.78947	0.21429	0.78571	0.25	0.75	0.33333	0.55556	0.11111	0	0.28571	0.71429	0.42857	0.35714	0.21429	0	1	0.04762	0.14286	0.09524	0.47619	0.04762	0.19048	1	0.375	0.625	0.2	0.2	0.2	0.4	0.42857	0.57143	0	0.5	0	0.16667	0	0.33333	0.11765	0.11765	0	0.23529	0.11765
>lcl|AF288160.1_cds_AAM90320.1_1 [prote	0.46429	0.25	0.17857	0.10714	0	1	0.35714	0.64286	0.46667	0.53333	0.66667	0.33333	0.28571	0.14286	0.28571	0.28571	0	1	0	0.75	0.25	0.3913	0.6087	0.125	0	0.25	0.5625	0	0.0625	1	0.44444	0.55556	0.2	0.3	0.3	0.2	0.6875	0.3125	0.16129	0.25806	0.19355	0.19355	0.12903	0.06452	0.13333	0.26667	0.26667	0.06667	0
>lcl|U82633.1_cds_AAB40400.1_1 [protein	0.26667	0.33333	0.27778	0.12222	0.44444	0.55556	0.48	0.52	0.49123	0.50877	0.46	0.54	0.16216	0.39189	0.18919	0.25676	0.48	0.52	0.37736	0.4717	0.15094	0.53448	0.46552	0.08772	0.17544	0.25439	0.26316	0.08772	0.13158	1	0.44737	0.55263	0.22034	0.28814	0.33898	0.15254	0.42857	0.57143	0.19178	0.23288	0.19178	0.10959	0.17808	0.09589	0.17045	0.21591	0.18182	0.13636	0.125
>lcl|AB246047.1_cds_BAF69040.1_1 [gene=	0.28676	0.29412	0.26471	0.15441	0.34783	0.65217	0.55556	0.44444	0.43038	0.56962	0.40909	0.59091	0.30556	0.35185	0.24074	0.10185	0.52941	0.47059	0.34737	0.42105	0.23158	0.39623	0.60377	0.0531	0.16814	0.19027	0.19469	0.16814	0.22566	1	0.37838	0.62162	0.29167	0.20833	0.29167	0.20833	0.52308	0.47692	0.15476	0.14286	0.20238	0.13095	0.25	0.11905	0.19737	0.11184	0.16447	0.15132	0.19079
>lcl|AB246046.1_cds_BAF69039.1_1 [gene=	0.52941	0.11765	0.23529	0.11765	0	0	0.63636	0.36364	0.33333	0.66667	0.66667	0.33333	0.3	0.4	0.2	0.1	0.4	0.6	0.33333	0.44444	0.22222	0.52	0.48	0	0.05263	0.15789	0.26316	0.36842	0.15789	1	0.11111	0.88889	0.5	0	0.25	0.25	0.43333	0.56667	0.20833	0.29167	0.20833	0.08333	0.20833	0	0.25	0	0.16667	0.08333	0.41667
>lcl|AB969680.1_cds_BBG74263.1_1 [prote	0.22261	0.36042	0.19788	0.21908	0.35135	0.64865	0.35135	0.64865	0.42857	0.57143	0.38889	0.61111	0.21782	0.4505	0.19802	0.13366	0.5125	0.4875	0.3169	0.52113	0.16197	0.3	0.7	0.01866	0.13806	0.15299	0.27612	0.09701	0.31716	1	0.36667	0.63333	0.20769	0.26154	0.26923	0.26154	0.32353	0.67647	0.16438	0.38356	0.12329	0.14384	0.05479	0.13014	0.13953	0.16744	0.13023	0.22791	0.17674
>lcl|AB969680.1_cds_BBG74264.1_2 [gene=	0.16216	0.27027	0.43243	0.13514	0.25	0.75	0.45833	0.54167	0.66667	0.33333	0.6	0.4	0.25	0.5	0.15	0.1	0.6	0.4	0.36842	0.47368	0.15789	0.46667	0.53333	0.03571	0.14286	0.21429	0.21429	0.28571	0.10714	1	0.33333	0.66667	0.27778	0.22222	0.27778	0.22222	0.3	0.7	0.16667	0.16667	0.11111	0.16667	0.27778	0.11111	0.14706	0.17647	0.14706	0.14706	0.20588
>lcl|AB969680.1_cds_BBG74265.1_3 [gene=	0.4	0.15	0.3	0.15	0.66667	0.33333	0.38095	0.61905	0.52	0.48	0.27273	0.72727	0.17143	0.4	0.2	0.22857	0.77778	0.22222	0.30769	0.46154	0.23077	0.52941	0.47059	0.07143	0.2381	0.21429	0.11905	0.21429	0.14286	1	0.38462	0.61538	0.42857	0	0.28571	0.28571	0.72727	0.27273	0.11765	0.11765	0.17647	0.23529	0.23529	0.11765	0.28	0.08	0.12	0.08	0.2
>lcl|AB969680.1_cds_BBG74266.1_4 [prote	0.23377	0.36364	0.28571	0.11688	0.42105	0.57895	0.58974	0.41026	0.52083	0.47917	0.47368	0.52632	0.29091	0.27273	0.21818	0.21818	0.46667	0.53333	0.44186	0.4186	0.13953	0.55	0.45	0.05556	0.17778	0.2	0.26667	0.07778	0.22222	1	0.48	0.52	0.2973	0.35135	0.18919	0.16216	0.52	0.48	0.14286	0.16667	0.2619	0.04762	0.21429	0.16667	0.3	0.08333	0.18333	0.11667	0.1
>lcl|AB969680.1_cds_BBG74267.1_5 [gene=	0.26087	0.26087	0.21739	0.26087	0.1	0.9	0.5	0.5	0.41176	0.58824	0.29167	0.70833	0.44444	0.27778	0.13889	0.13889	0.33333	0.66667	0.31818	0.36364	0.31818	0.3125	0.6875	0.07143	0.10714	0.30357	0.16071	0.14286	0.21429	1	0.38462	0.61538	0.30769	0.15385	0.30769	0.23077	0.5	0.5	0.13043	0.34783	0.13043	0.04348	0.21739	0.13043	0.17241	0.10345	0.17241	0.13793	0.13793
>lcl|AB969680.1_cds_BBG74268.1_6 [gene=	0.33898	0.30508	0.25424	0.10169	0.45455	0.54545	0.66667	0.33333	0.5	0.5	0.6	0.4	0.4	0.25714	0.2	0.14286	0.58333	0.41667	0.41176	0.32353	0.26471	0.56	0.44	0.06349	0.15873	0.28571	0.15873	0.1746	0.15873	1	0.47368	0.52632	0.35294	0.08824	0.47059	0.08824	0.48	0.52	0.1	0.15	0.125	0.225	0.15	0.25	0.17778	0.15556	0.13333	0.11111	0.17778
>lcl|AB969680.1_cds_BBG74269.1_7 [gene=	0.19048	0.14286	0.28571	0.38095	0.5	0.5	0.55556	0.44444	0.4	0.6	0.57143	0.42857	0.58824	0.11765	0.17647	0.11765	1	0	0.33333	0.16667	0.5	0.54545	0.45455	0.1	0.25	0.15	0.1	0.1	0.3	1	0.5	0.5	0	0.1	0.7	0.2	0.28571	0.71429	0.21429	0.28571	0.21429	0.07143	0.14286	0.07143	0	0.1875	0.1875	0.0625	0.375
>lcl|AB969680.1_cds_BBG74270.1_8 [gene=	0.27273	0.36364	0.13636	0.22727	0.6	0.4	0.42857	0.57143	0.5	0.5	0.38462	0.61538	0.26667	0.4	0.23333	0.1	0.33333	0.66667	0.375	0.5625	0.0625	0.36364	0.63636	0.08	0.2	0.24	0.24	0.08	0.16	1	0.5	0.5	0.27273	0.22727	0.31818	0.18182	0.57143	0.42857	0.17647	0.41176	0.11765	0.11765	0.05882	0.11765	0.15	0.2	0	0.2	0.15
>lcl|AB969680.1_cds_BBG74271.1_9 [gene=	0.2619	0.2381	0.2381	0.2619	0.28571	0.71429	0.6129	0.3871	0.5	0.5	0.58333	0.41667	0.26471	0.26471	0.23529	0.23529	0.41176	0.58824	0.34375	0.5	0.15625	0.42857	0.57143	0.13793	0.22414	0.18966	0.2069	0.10345	0.13793	1	0.37037	0.62963	0.36364	0.13636	0.40909	0.09091	0.54167	0.45833	0.21429	0.17857	0.07143	0.10714	0.28571	0.14286	0.19048	0.14286	0.2619	0.07143	0.07143
>lcl|AB969680.1_cds_BBG74272.1_10 [gene	0.39474	0.14474	0.27632	0.18421	0.5625	0.4375	0.42857	0.57143	0.08333	0.91667	0.42308	0.57692	0.19565	0.5	0.17391	0.13043	0.37931	0.62069	0.25	0.5	0.25	0.17647	0.82353	0.03659	0.06098	0.26829	0.28049	0.2561	0.09756	1	0.40741	0.59259	0.24528	0.16981	0.49057	0.09434	0.27419	0.72581	0.26563	0.1875	0.17188	0.125	0.17188	0.07813	0.22727	0.12121	0.24242	0.10606	0.0303
>lcl|AB969680.1_cds_BBG74273.1_11 [gene	0.125	0.29688	0.23438	0.34375	0.2	0.8	0.20513	0.79487	0.2381	0.7619	0.29167	0.70833	0.12281	0.45614	0.19298	0.22807	0.17857	0.82143	0.09524	0.80952	0.09524	0.125	0.875	0	0.02985	0.1194	0.29851	0.0597	0.49254	1	0.17647	0.82353	0.17647	0.29412	0.23529	0.29412	0.23256	0.76744	0.08	0.28	0.2	0.29333	0.08	0.06667	0.05263	0.05263	0.08772	0.45614	0.01754
>lcl|AB969680.1_cds_BBG74274.1_12 [gene	0.34615	0.11538	0.34615	0.19231	0	1	0.875	0.125	0.54545	0.45455	0.27273	0.72727	0.125	0.625	0.125	0.125	0.14286	0.85714	0.08333	0.5	0.41667	0.41667	0.58333	0.1	0.1	0.2	0.25	0.05	0.3	1	0.44444	0.55556	0	0.28571	0.42857	0.28571	0.85714	0.14286	0.06667	0.53333	0.06667	0.06667	0.26667	0	0.1875	0.0625	0.1875	0.0625	0.125
Avg.	0.276458	0.338263	0.209351	0.175928	0.280011	0.652356	0.381684	0.613485	0.334813	0.665187	0.25236	0.74764	0.271955	0.388907	0.250702	0.0884363	0.354617	0.640552	0.312437	0.559566	0.127997	0.237445	0.762555	0.0429334	0.130459	0.202869	0.322055	0.0837969	0.217888	1	0.259087	0.740913	0.256502	0.313657	0.241669	0.188173	0.370306	0.624863	0.186887	0.332939	0.161052	0.0922919	0.0999542	0.126875	0.173249	0.204144	0.144486	0.174099	0.0951259
[truncated: 15 more columns]
