# Supplementary material for: Comprehensive analysis of codon usage pattern in Withania somnifera and its associated pathogens: Meloidogyne incognita and Alternaria alternata
Source: Genetica. 2022 Apr 13;150(2):129–44. doi: 10.1007/s10709-022-00154-w (PMC9050767; doi:10.1007/s10709-022-00154-w)
Supplement: Supplementary file 4 — Supplementary file4 (XLSX 61 kb) [file 10709_2022_154_MOESM4_ESM.xlsx]

## Sheet: Withania
CUB data used for constructing ENC plot of Withania somnifera
Fasta header line	GC3%	Nc
lcl|KP318739.1_cds_AKH402	46.4	48.11
lcl|FJ560880.2_cds_ACM098	34.79	47.18
lcl|FJ654696.1_cds_ACO447	37.37	47.56
lcl|JQ710678.1_cds_AFI988	32.03	46.75
lcl|GU808569.1_cds_ADG293	38.52	48.23
lcl|GU574803.1_cds_ADD176	36.47	49.79
lcl|HM855234.1_cds_ADR104	44.48	50.54
lcl|MK410296.1_cds_QCV568	40.82	47.83
lcl|MG434696.1_cds_AZI708	64.44	30.83
lcl|MF092860.1_cds_ASK061	34.31	45.13
lcl|KX574839.1_cds_AOX153	40.69	49.58
lcl|KX574838.1_cds_AOX153	40.92	50.9
lcl|KX574837.1_cds_AOX152	47.06	48.26
lcl|KX574836.1_cds_AOX152	42.22	46.81
lcl|KX574835.1_cds_AOX152	47.3	46.74
lcl|KX574834.1_cds_AOX152	38.11	46.89
lcl|KX574833.1_cds_AOX152	43.03	49.46
lcl|KX574832.1_cds_AOX152	43.42	49.18
lcl|KX574831.1_cds_AOX152	41.86	47.28
lcl|KX574830.1_cds_AOX152	34.18	48.63
lcl|KX574829.1_cds_AOX152	42.07	48.43
lcl|KX574828.1_cds_AOX152	37.02	50.56
lcl|KX574827.1_cds_AOX152	42.96	50.74
lcl|KX574826.1_cds_AOX152	40.52	49.69
lcl|KX574825.1_cds_AOX152	41.28	48.18
lcl|KX574824.1_cds_AOX152	35.58	48.01
lcl|KX574823.1_cds_AOX152	39.83	49.42
lcl|KX574822.1_cds_AOX152	37.6	50.6
lcl|KX574821.1_cds_AOX152	33.17	46.38
lcl|KX574820.1_cds_AOX152	37.58	43.8
lcl|KX574819.1_cds_AOX152	40.34	48.38
lcl|KX574818.1_cds_AOX152	34.74	49.93
lcl|KX574817.1_cds_AOX152	31.89	46.55
lcl|KX574816.1_cds_AOX152	42.27	49.4
lcl|KX574815.1_cds_AOX152	35.31	45.61
lcl|KX574814.1_cds_AOX152	33.73	45.83
lcl|KX574813.1_cds_AOX152	33.6	47.1
lcl|KX574812.1_cds_AOX152	39.44	49.54
lcl|KX574811.1_cds_AOX152	44.17	50.91
lcl|KX574810.1_cds_AOX152	44.27	49.73
lcl|KX574809.1_cds_AOX152	41.6	49.39
lcl|KX574808.1_cds_AOX152	39.96	51.22
lcl|KX574807.1_cds_AOX152	41.04	52.25
lcl|KX574806.1_cds_AOX152	28.89	46.88
lcl|KJ420936.1_cds_AIC744	38.66	52.28
lcl|KJ420935.1_cds_AIC744	41.11	52.28
lcl|KJ420934.1_cds_AIC744	30.58	43.03
lcl|KJ420933.1_cds_AIC744	28.06	42.14
lcl|KC008574.1_cds_AGT037	49.9	51.12
lcl|KC008573.1_cds_AGT037	38.57	52.5
lcl|JQ728553.1_cds_AGA179	36.7	50.34
lcl|JQ728552.1_cds_AGA179	35.58	48.13
lcl|KF360055.1_cds_AGY462	22.99	40.14
lcl|KC329532.1_cds_AGI042	44.63	49.73
lcl|GU181386.1_cds_ADO227	43.48	50.6
lcl|GU732820.1_cds_ADW782	43.48	50.6
lcl|JQ710680.1_cds_AFI988	32.03	46.75
lcl|JQ710679.1_cds_AFI988	40.34	48.38
lcl|HM036710.1_cds_ADI496	38.28	50.11
lcl|HQ293119.1_cds_ADP941	45.49	49.42
lcl|HM037907.1_cds_ADG602	37.02	50.54
lcl|GU474427.1_cds_ADC954	44.17	50.9
lcl|DQ356887.1_cds_ABC961	34.9	48.3
lcl|MH184042.1_cds_AXG641	46.74	49.11
lcl|MH184045.1_cds_AXG641	44.72	43.98
lcl|MH184047.1_cds_AXG641	46.4	48.01
lcl|KR919800.1_cds_ANA958	43.33	48.45
lcl|KR919799.1_cds_ANA958	43.42	48.16
lcl|KY050733.1_cds_ATQ366	34.65	36.26
lcl|GQ921845.1_cds_ADN394	44.17	51.07
lcl|GQ921844.1_cds_ADN394	39.58	48.07
lcl|HM585369.1_cds_ADM477	51.37	53
lcl|JX134606.1_cds_AGC949	37.14	48.78
lcl|GQ921847.1_cds_ADN394	41.79	48.39
lcl|GQ921846.1_cds_ADN394	43.44	49.35
lcl|JN638574.1_cds_AEY823	46.27	47.36
lcl|MK142783.1_cds_QFR993	27.01	41.82
lcl|MK142783.1_cds_QFR992	34.46	39.04
lcl|MK142783.1_cds_QFR992	27.45	47.22
lcl|MK142783.1_cds_QFR992	21.35	32.87
lcl|MK142783.1_cds_QFR992	38.71	29.91
lcl|MK142783.1_cds_QFR992	32.43	22.94
lcl|MK142783.1_cds_QFR992	26.97	43.34
lcl|MK142783.1_cds_QFR992	31.35	41.01
lcl|MK142783.1_cds_QFR992	23.17	32.02
lcl|MK142783.1_cds_QFR992	25.81	40
lcl|MK142783.1_cds_QFR992	30.8	44.44
lcl|MK142783.1_cds_QFR992	30.65	50.19
lcl|MK142783.1_cds_QFR992	27.63	47.33
lcl|MK142783.1_cds_QFR992	26.61	47.61
lcl|MK142783.1_cds_QFR993	33.33	16.72
lcl|MK142783.1_cds_QFR993	17.14	22.06
lcl|MK142783.1_cds_QFR993	33.9	43.93
lcl|MK142783.1_cds_QFR993	31.6	43.06
lcl|MK142783.1_cds_QFR993	26.98	27.65
lcl|MK142783.1_cds_QFR993	31.56	47.79
lcl|MK142783.1_cds_QFR993	32.49	48.66
lcl|MK142783.1_cds_QFR993	31.36	45
lcl|MK142783.1_cds_QFR993	24.26	44.76
lcl|MK142783.1_cds_QFR993	34.59	46.35
lcl|MK142783.1_cds_QFR993	26.21	45.38
lcl|MK142783.1_cds_QFR993	32.23	36.12
lcl|MK142783.1_cds_QFR993	29.85	39.64
lcl|MK142783.1_cds_QFR993	32.06	47.22
lcl|MK142783.1_cds_QFR993	29.5	46.19
lcl|MK142783.1_cds_QFR993	32.55	48.82
lcl|MK142783.1_cds_QFR993	32.43	22.57
lcl|MK142783.1_cds_QFR993	31.35	43
lcl|MK142783.1_cds_QFR993	30	41.62
lcl|MK142783.1_cds_QFR993	33.96	48.7
lcl|MK142783.1_cds_QFR993	29.27	21.83
lcl|MK142783.1_cds_QFR993	35.9	24.87
lcl|MK142783.1_cds_QFR993	32.5	26.2
lcl|MK142783.1_cds_QFR993	33.33	33.85
lcl|MK142783.1_cds_QFR993	21.88	18.89
lcl|MK142783.1_cds_QFR993	23.68	24.36
lcl|MK142783.1_cds_QFR993	37.78	30.34
lcl|MK142783.1_cds_QFR993	38.81	33.21
lcl|MK142783.1_cds_QFR993	26.47	33.08
lcl|MK142783.1_cds_QFR993	28.57	38.59
lcl|MK142783.1_cds_QFR993	27.01	41.82
lcl|MK142783.1_cds_QFR993	31.47	44.43
lcl|MK142783.1_cds_QFR993	30.06	46.11
lcl|MK142783.1_cds_QFR993	34.21	26.99
lcl|MK142783.1_cds_QFR993	31.82	29.98
lcl|MK142783.1_cds_QFR993	25	31.87
lcl|MK142783.1_cds_QFR993	30.73	41.96
lcl|MK142783.1_cds_QFR993	25.71	38.4
lcl|MK142783.1_cds_QFR993	26.04	44.8
lcl|MK142783.1_cds_QFR993	22.3	38.17
lcl|MK142783.1_cds_QFR993	23.68	21.83
lcl|NC_047245.1_cds_YP_00	27.64	38.37
lcl|NC_047245.1_cds_YP_00	35.31	39.56
lcl|NC_047245.1_cds_YP_00	27.22	46.23
lcl|NC_047245.1_cds_YP_00	21.35	32.04
lcl|NC_047245.1_cds_YP_00	37.1	29.9
lcl|NC_047245.1_cds_YP_00	29.73	21.94
lcl|NC_047245.1_cds_YP_00	26.18	42.44
lcl|NC_047245.1_cds_YP_00	34.05	41.28
lcl|NC_047245.1_cds_YP_00	20.73	31.96
lcl|NC_047245.1_cds_YP_00	27.02	40.49
lcl|NC_047245.1_cds_YP_00	29.96	43.78
lcl|NC_047245.1_cds_YP_00	30.16	50.12
lcl|NC_047245.1_cds_YP_00	27.72	47.91
lcl|NC_047245.1_cds_YP_00	26.89	47.81
lcl|NC_047245.1_cds_YP_00	36.67	16.72
lcl|NC_047245.1_cds_YP_00	14.29	22.06
lcl|NC_047245.1_cds_YP_00	32.77	43.88
lcl|NC_047245.1_cds_YP_00	31.6	43.8
lcl|NC_047245.1_cds_YP_00	26.98	28.83
lcl|NC_047245.1_cds_YP_00	34.65	38.27
lcl|NC_047245.1_cds_YP_00	31.43	47.82
lcl|NC_047245.1_cds_YP_00	32.22	48.71
lcl|NC_047245.1_cds_YP_00	31.36	44.65
lcl|NC_047245.1_cds_YP_00	25.74	44.6
lcl|NC_047245.1_cds_YP_00	33.96	44.8
lcl|NC_047245.1_cds_YP_00	27.02	45.48
lcl|NC_047245.1_cds_YP_00	32.23	35.94
lcl|NC_047245.1_cds_YP_00	27.61	39.26
lcl|NC_047245.1_cds_YP_00	30.66	46.75
lcl|NC_047245.1_cds_YP_00	29.73	45.79
lcl|NC_047245.1_cds_YP_00	32.09	47.91
lcl|NC_047245.1_cds_YP_00	29.73	21.84
lcl|NC_047245.1_cds_YP_00	31.89	43.64
lcl|NC_047245.1_cds_YP_00	30.43	42.46
lcl|NC_047245.1_cds_YP_00	34.58	49.72
lcl|NC_047245.1_cds_YP_00	26.83	21.75
lcl|NC_047245.1_cds_YP_00	35.9	24.87
lcl|NC_047245.1_cds_YP_00	35	27
lcl|NC_047245.1_cds_YP_00	34.52	34.3
lcl|NC_047245.1_cds_YP_00	28.12	20.09
lcl|NC_047245.1_cds_YP_00	23.68	24.96
lcl|NC_047245.1_cds_YP_00	37.78	30.34
lcl|NC_047245.1_cds_YP_00	37.31	34.26
lcl|NC_047245.1_cds_YP_00	23.53	31.88
lcl|NC_047245.1_cds_YP_00	28.68	36.12
lcl|NC_047245.1_cds_YP_00	30.45	46.59
lcl|NC_047245.1_cds_YP_00	34.29	26.32
lcl|NC_047245.1_cds_YP_00	31.82	29.98
lcl|NC_047245.1_cds_YP_00	25.68	31.08
lcl|NC_047245.1_cds_YP_00	29.63	41.48
lcl|NC_047245.1_cds_YP_00	26.09	37.27
lcl|NC_047245.1_cds_YP_00	25.44	43.89
lcl|NC_047245.1_cds_YP_00	23.02	38.34
lcl|NC_047245.1_cds_YP_00	28.95	24.34
lcl|MN746302.1_cds_QIQ564	27.64	38.37
lcl|MN746302.1_cds_QIQ564	35.31	39.56
lcl|MN746302.1_cds_QIQ564	27.22	46.23
lcl|MN746302.1_cds_QIQ564	21.35	32.04
lcl|MN746302.1_cds_QIQ564	37.1	29.9
lcl|MN746302.1_cds_QIQ564	29.73	21.94
lcl|MN746302.1_cds_QIQ564	26.18	42.44
lcl|MN746302.1_cds_QIQ564	34.05	41.28
lcl|MN746302.1_cds_QIQ564	20.73	31.96
lcl|MN746302.1_cds_QIQ564	27.02	40.49
lcl|MN746302.1_cds_QIQ564	29.96	43.78
lcl|MN746302.1_cds_QIQ564	30.16	50.12
lcl|MN746302.1_cds_QIQ564	27.72	47.91
lcl|MN746302.1_cds_QIQ564	26.89	47.81
lcl|MN746302.1_cds_QIQ564	36.67	16.72
lcl|MN746302.1_cds_QIQ564	14.29	22.06
lcl|MN746302.1_cds_QIQ564	32.77	43.88
lcl|MN746302.1_cds_QIQ564	31.6	43.8
lcl|MN746302.1_cds_QIQ564	26.98	28.83
lcl|MN746302.1_cds_QIQ564	34.65	38.27
lcl|MN746302.1_cds_QIQ564	31.43	47.82
lcl|MN746302.1_cds_QIQ564	32.22	48.71
lcl|MN746302.1_cds_QIQ564	31.36	44.65
lcl|MN746302.1_cds_QIQ564	25.74	44.6
lcl|MN746302.1_cds_QIQ564	33.96	44.8
lcl|MN746302.1_cds_QIQ564	27.02	45.48
lcl|MN746302.1_cds_QIQ564	32.23	35.94
lcl|MN746302.1_cds_QIQ564	27.61	39.26
lcl|MN746302.1_cds_QIQ564	30.66	46.75
lcl|MN746302.1_cds_QIQ564	29.73	45.79
lcl|MN746302.1_cds_QIQ564	32.09	47.91
lcl|MN746302.1_cds_QIQ564	29.73	21.84
lcl|MN746302.1_cds_QIQ564	31.89	43.64
lcl|MN746302.1_cds_QIQ564	30.43	42.46
lcl|MN746302.1_cds_QIQ564	34.58	49.72
lcl|MN746302.1_cds_QIQ564	26.83	21.75
lcl|MN746302.1_cds_QIQ564	35.9	24.87
lcl|MN746302.1_cds_QIQ564	35	27
lcl|MN746302.1_cds_QIQ564	34.52	34.3
lcl|MN746302.1_cds_QIQ564	28.12	20.09
lcl|MN746302.1_cds_QIQ564	23.68	24.96
lcl|MN746302.1_cds_QIQ564	37.78	30.34
lcl|MN746302.1_cds_QIQ564	37.31	34.26
lcl|MN746302.1_cds_QIQ564	23.53	31.88
lcl|MN746302.1_cds_QIQ564	28.68	36.12
lcl|MN746302.1_cds_QIQ564	30.45	46.59
lcl|MN746302.1_cds_QIQ564	34.29	26.32
lcl|MN746302.1_cds_QIQ564	31.82	29.98
lcl|MN746302.1_cds_QIQ565	25.68	31.08
lcl|MN746302.1_cds_QIQ565	29.63	41.48
lcl|MN746302.1_cds_QIQ565	26.09	37.27
lcl|MN746302.1_cds_QIQ565	25.44	43.89
lcl|MN746302.1_cds_QIQ565	23.02	38.34

## Sheet: Meloidogyne
CUB data used for constructing ENC plot of Meloidogyne incognita
Fasta header line	GC3%	Nc
lcl|U09180.1_cds_AAC46496	32.59	43.73
lcl|AF006727.1_cds_AAB634	38.56	46.58
lcl|MG585325.1_cds_AYG877	18.58	31.6
lcl|AF224342.1_cds_AAF372	11.21	31.54
lcl|AY327873.1_cds_AAQ970	19.22	36.27
lcl|AF527788.1_cds_AAQ090	31.25	45.03
lcl|GU441459.1_cds_ADD103	40.34	40.09
lcl|KR029612.1_cds_ALF042	20.96	39.8
lcl|MW345915.1_cds_QUP792	24.39	37.4
lcl|LC570781.1_cds_BCI989	29.73	46.32
lcl|LC570780.1_cds_BCI989	29.45	46.58
lcl|LC570779.1_cds_BCI989	31.05	46.86
lcl|MG585324.1_cds_AYG877	16.81	31.26
lcl|MG585323.1_cds_AYG877	18.58	31.6
lcl|MG585322.1_cds_AYG877	22.81	33.33
lcl|MG579969.1_cds_AVP265	29.07	44.58
lcl|MF510388.1_cds_ASU913	52.88	37.42
lcl|KX426063.1_cds_APO369	43.65	41.63
lcl|KX426062.1_cds_APO369	43.65	41.75
lcl|KX426061.1_cds_APO369	43.65	41.73
lcl|KX290302.1_cds_APU941	36.46	41.12
lcl|KU737535.1_cds_AOT854	44.67	46.93
lcl|KX372291.1_cds_AOG748	25.79	42.63
lcl|JQ683672.1_cds_AFV157	19.48	38.87
lcl|JQ284069.1_cds_AFG254	24.58	40.33
lcl|JQ284068.1_cds_AFG254	20.67	31.17
lcl|JQ284066.1_cds_AFG254	23.82	37.9
lcl|JQ284065.1_cds_AFG254	27.89	41.86
lcl|JQ284064.1_cds_AFG254	21.95	32.34
lcl|JQ284062.1_cds_AFG254	24.52	40.82
lcl|JQ284060.1_cds_AFG254	28.81	43.16
lcl|JQ284057.1_cds_AFG254	40.17	37.61
lcl|JQ247983.1_cds_AFE858	34.45	44.29
lcl|JQ247982.1_cds_AFE858	32.78	43.2
lcl|AY714229.1_cds_AAV875	33.75	50.96
lcl|AY515703.1_cds_AAS885	19.22	36.27
lcl|AY515702.1_cds_AAS885	31.25	45.06
lcl|AY509033.1_cds_AAS825	19.79	36.85
lcl|AY509032.1_cds_AAS825	20.83	37.93
lcl|AY426718.1_cds_AAR855	44.05	41.46
lcl|AY422835.1_cds_AAR373	19.27	36.53
lcl|AY422834.1_cds_AAR373	20.83	37.93
lcl|AY491518.1_cds_AAR350	29.02	43.5
lcl|U68729.1_cds_AAC48358	27.51	41.24
lcl|U40766.1_cds_AAC47437	29.35	41.89
lcl|GU144285.1_cds_ACZ672	23.23	32.52
lcl|AY134435.1_cds_AAN085	22.73	21.73
lcl|AY142121.1_cds_AAN520	31.08	37.61
lcl|AY142120.1_cds_AAN520	35.42	26.45
lcl|AY142119.1_cds_AAN520	22.99	37.95
lcl|AY142117.1_cds_AAN520	29.34	32.14
lcl|AY142116.1_cds_AAN520	29.17	38.57
lcl|AY135365.1_cds_AAN158	17.11	36.22
lcl|AY135364.1_cds_AAN158	31.25	43.78
lcl|AY135363.1_cds_AAN158	20.16	33.98
lcl|AY135362.1_cds_AAN158	18.01	35.18
lcl|AY134444.1_cds_AAN085	27.71	45.58
lcl|AY134443.1_cds_AAN085	55	39.1
lcl|AY134442.1_cds_AAN085	36.46	41.2
lcl|AY134441.1_cds_AAN085	37.25	27.56
lcl|AY134440.1_cds_AAN085	33.77	46.3
lcl|AY134439.1_cds_AAN085	22.14	40.7
lcl|AY134438.1_cds_AAN085	22.6	38.06
lcl|AY134437.1_cds_AAN085	41.62	45.27
lcl|AY134436.1_cds_AAN085	29.68	43.69
lcl|AY134434.1_cds_AAN085	21.59	37.1
lcl|AF531170.1_cds_AAQ100	28.53	41.6
lcl|AF531169.1_cds_AAQ100	25.08	39.47
lcl|AF531168.1_cds_AAQ100	19.93	35.89
lcl|AF531167.1_cds_AAQ100	29.61	41.39
lcl|AF531166.1_cds_AAQ100	22.6	37.58
lcl|AF531165.1_cds_AAQ100	37.02	41.52
lcl|AF531164.1_cds_AAQ100	31.63	34.48
lcl|AF531163.1_cds_AAQ100	30.21	41.34
lcl|AF531162.1_cds_AAQ100	14.86	33.36
lcl|AF531161.1_cds_AAQ100	20.85	37.02
lcl|AF495588.1_cds_AAQ066	25.04	43.49
lcl|AY098646.1_cds_AAM282	15.93	38.73
lcl|AF323088.2_cds_AAK218	20.9	41.23
lcl|AF323086.1_cds_AAK218	22.22	41.08
lcl|AY729023.2_cds_AAW569	24.03	35.91
lcl|AY907829.1_cds_AAY186	22.02	31.07
lcl|AY856132.1_cds_AAX487	18.71	32.51
lcl|AY804187.1_cds_AAX193	25	35.26
lcl|AF100549.1_cds_AAD458	30.37	47.14
lcl|AF075718.1_cds_AAD028	19.48	38.87
lcl|AF013289.1_cds_AAD015	25	38.83
lcl|AF049139.1_cds_AAC051	31.37	42.65
lcl|FJ456886.1_cds_ACJ722	28.71	45.11
lcl|EF209336.1_cds_ABQ020	34.09	50.82
lcl|AY861686.1_cds_AAW568	41.36	37.85
lcl|DQ082753.2_cds_AAY847	19.74	39.46
lcl|FJ176739.1_cds_ACI030	39.23	40.64
lcl|EF209337.1_cds_ABQ020	13.13	31.9
lcl|EF370396.1_cds_ABO381	22.71	40.97
lcl|EF370395.1_cds_ABO381	22.71	40.97
lcl|DQ923592.1_cds_ABI968	28.61	45.03
lcl|AY882441.1_cds_AAX814	32.93	48.84
lcl|AY729022.1_cds_AAW569	29.65	42.46
lcl|AY422837.1_cds_AAR373	30.19	44.7
lcl|AY422836.1_cds_AAR373	30.57	47.09
lcl|AY422833.1_cds_AAR373	30.06	41.46
lcl|AY422832.1_cds_AAR373	38.04	34.91
lcl|AY422831.1_cds_AAR373	22.15	35.41
lcl|AY422830.1_cds_AAR373	28.49	40.28
lcl|AY861685.1_cds_AAW568	25.36	41.1
lcl|MZ313562.1_cds_UET079	29.56	44.71
lcl|MT370325.1_cds_QOJ524	37.53	46.06
lcl|MT370323.1_cds_QOJ524	36.17	39.68
lcl|MT370322.1_cds_QOJ524	36.17	40.98
lcl|MT370321.1_cds_QOJ524	36.17	40.33
lcl|MT591035.1_cds_QPG929	15.71	26.08
lcl|MT370327.1_cds_QOJ524	36.05	47.25
lcl|MT370326.1_cds_QOJ524	36.36	41.12
lcl|MT370324.1_cds_QOJ524	37	47.7
lcl|MH315946.1_cds_AYX414	17.93	34.6
lcl|MH315945.1_cds_AYX414	26.87	34.22
lcl|MH315944.1_cds_AYX414	21.78	31.63
lcl|MG780833.1_cds_AYE570	26.28	42.28
lcl|KX907774.1_cds_ASX950	28.16	25.45
lcl|KX907773.1_cds_ASX950	18.18	31.32
lcl|KX907772.1_cds_ASX950	23.91	30.33
lcl|KX907771.1_cds_ASX950	28.16	25.45
lcl|KX907770.1_cds_ASX950	31.31	38.09
lcl|KX907769.1_cds_ASX950	21.9	30.41
lcl|KX907768.1_cds_ASX950	15.09	30.41
lcl|KX907767.1_cds_ASX950	31.25	30
lcl|KX907766.1_cds_ASX950	22.68	40.33
lcl|KX907765.1_cds_ASX950	19.15	32.73
lcl|KX907764.1_cds_ASX950	33.2	44.63
lcl|KX907763.1_cds_ASX950	31.96	29.84
lcl|KX907762.1_cds_ASX950	25.64	27.24
lcl|KX907761.1_cds_ASX950	34.04	28
lcl|KX907760.1_cds_ASX950	30	33.14
lcl|KX907759.1_cds_ASX950	28.16	25.45
lcl|KX907758.1_cds_ASX950	28.16	25.45
lcl|KX907757.1_cds_ASX950	27.4	30.38
lcl|KX907756.1_cds_ASX950	22.67	30.7
lcl|KX907755.1_cds_ASX950	21.43	25.07
lcl|KX907754.1_cds_ASX950	13.82	32.44
lcl|KX907753.1_cds_ASX950	28.44	41.02
lcl|KX907752.1_cds_ASX950	15.69	29.22
lcl|KU366259.1_cds_ANH211	25.18	43.62
lcl|KU366258.1_cds_ANH211	19.48	38.66
lcl|KU360593.1_cds_ANH211	27.37	44.45
lcl|KM112267.1_cds_AKA587	40.14	41.11
lcl|KM112266.1_cds_AKA587	40.14	41.11
lcl|KC989558.1_cds_AHN523	44.19	39.11
lcl|HQ728271.1_cds_AEV575	21.41	38.89
lcl|EF429119.1_cds_ABN641	24.02	36.59
lcl|GU949544.1_cds_ADF455	19.44	37.02
lcl|GU949543.1_cds_ADF455	25.35	45.05
lcl|AF402771.1_cds_AAL407	40.87	45.31
lcl|AF402309.1_cds_AAL407	47.33	38.65
lcl|AF402308.1_cds_AAL407	33.33	40.03
lcl|FJ456886.1_cds_ACJ722	28.71	45.11
lcl|GQ497771.1_cds_ACZ634	31.88	47.03
lcl|EU549831.1_cds_ACB454	22.47	36.42
lcl|NC_024097.1_cds_YP_00	7.5	31.09
lcl|KJ476151.1_cds_AHY200	7.5	31.09

## Sheet: Alternaria
CUB data used for constructing ENC plot of Alternaria alternata
Fasta header line	GC3%	Nc
lcl|MN812275.1_cds_QIH294	56.92	54.77
lcl|MN812274.1_cds_QIH294	64.6	46.56
lcl|MN812273.1_cds_QIH294	55.52	54.01
lcl|MN812272.1_cds_QIH294	69.47	41.61
lcl|JX104052.1_cds_AFP658	68.18	42.76
lcl|HQ616664.1_cds_AEH259	72.54	45.85
lcl|EU381117.1_cds_ABY831	65.85	51.5
lcl|EU381116.1_cds_ABY831	65.85	51.5
lcl|U87806.1_cds_AAB48041	69.3	22.44
lcl|AB176941.1_cds_BAD932	58.49	52.97
lcl|AB176941.1_cds_BAD932	54.88	52.76
lcl|FJ376607.1_cds_ACM509	64.44	49.44
lcl|AY364263.1_cds_AAQ639	73.66	35.75
lcl|AF541874.1_cds_AAN286	78.28	30.86
lcl|AB047682.1_cds_BAB329	60.26	39.28
lcl|MT367628.1_cds_QVN256	63.25	45.79
lcl|MT367627.1_cds_QVN256	75.08	38.04
lcl|MT367626.1_cds_QVN256	63.49	45.18
lcl|MT367625.1_cds_QVN256	58.96	47.1
lcl|MT367624.1_cds_QVN256	64.53	44.64
lcl|MT367623.1_cds_QVN256	55.04	38.34
lcl|MT367622.1_cds_QVN256	56.78	53.2
lcl|MT367621.1_cds_QVN256	71.87	38.07
lcl|MT367620.1_cds_QVN256	66.97	45.22
lcl|MT367619.1_cds_QVN256	60.55	48.1
lcl|MT367618.1_cds_QVN256	69.47	41.61
lcl|MT367617.1_cds_QVN256	64.76	49.52
lcl|MW311078.1_cds_QSQ857	49.61	58.39
lcl|MW311077.1_cds_QSQ857	58.43	53.88
lcl|MK587452.1_cds_QBZ932	71.63	43.21
lcl|MK587451.1_cds_QBZ932	62.18	52.86
lcl|MK587450.1_cds_QBZ932	56.08	55.32
lcl|KU500377.1_cds_APT406	62.9	49.33
lcl|MG593564.1_cds_AWO142	63.11	47.24
lcl|MG593563.1_cds_AWO142	66.95	45.45
lcl|MG593562.1_cds_AWO142	68.12	44.01
lcl|MG593561.1_cds_AWO142	55.36	53.99
lcl|MG593560.1_cds_AWO142	59.05	52.72
lcl|MG593559.1_cds_AWO142	66.09	45.78
lcl|MG593558.1_cds_AWO142	55.41	41.3
lcl|MG593557.1_cds_AWO142	59.91	40.92
lcl|KT947105.1_cds_AMT849	53.85	55.46
lcl|KT947104.1_cds_AMT849	53.45	57.77
lcl|LC089004.1_cds_BAS698	50.97	54.12
lcl|LC089006.1_cds_BAS698	57.68	52.4
lcl|LC089005.1_cds_BAS698	56.26	51.19
lcl|KJ426276.1_cds_AHW579	76.29	37.72
lcl|KJ426275.1_cds_AHW579	76.29	36.93
lcl|KJ426274.1_cds_AHW579	77.32	36.13
lcl|KJ426273.1_cds_AHW579	76.8	37.47
lcl|KJ426272.1_cds_AHW579	76.29	36.92
lcl|KJ426271.1_cds_AHW579	76.8	36.54
lcl|KJ426270.1_cds_AHW579	76.29	36.85
lcl|KJ426269.1_cds_AHW579	76.29	36.93
lcl|KJ426268.1_cds_AHW579	77.32	36.55
lcl|KJ426267.1_cds_AHW579	67.98	43.44
lcl|KJ426266.1_cds_AHW579	70.22	41.33
lcl|KJ426265.1_cds_AHW579	70.22	40.42
lcl|KJ426264.1_cds_AHW579	69.66	42.67
lcl|KJ426263.1_cds_AHW579	69.66	42.27
lcl|KJ426262.1_cds_AHW579	68.73	44.7
lcl|KJ426261.1_cds_AHW579	68.4	44.93
lcl|KJ426260.1_cds_AHW579	70.03	44.16
lcl|KJ426259.1_cds_AHW579	70.36	44.61
lcl|KJ426258.1_cds_AHW579	70.68	44.42
lcl|KU170061.1_cds_AMJ521	63.41	44.77
lcl|KU170060.1_cds_AMJ521	68.19	48.1
lcl|LC026100.1_cds_BAU453	49.26	54.07
lcl|LC026099.1_cds_BAU453	49.4	58.56
lcl|AB516321.1_cds_BAJ145	48.58	57.62
lcl|KJ939356.1_cds_AIG154	57.86	55.03
lcl|KF306219.1_cds_AGW823	65.79	46.64
lcl|KF306218.1_cds_AGW823	67.75	46.04
lcl|AB872927.1_cds_BAO106	54.01	53.96
lcl|AB872926.1_cds_BAO106	55.12	50.84
lcl|AB873047.1_cds_BAO055	55.83	54.27
lcl|AB725683.1_cds_BAN197	51.11	57.9
lcl|JX207117.1_cds_AFP896	60.88	50.98
lcl|JX136700.1_cds_AFP896	63.88	47.98
lcl|KC923297.1_cds_AGS802	69.27	43.02
lcl|AB688098.1_cds_BAM744	60.9	50.51
lcl|AB646288.1_cds_BAK525	64.04	47.86
lcl|AB646195.1_cds_BAK525	59.53	49.55
lcl|JQ973666.1_cds_AFN690	55.77	53.68
lcl|JN900389.1_cds_AFC759	59.53	49.61
lcl|JQ716919.1_cds_AFK084	60.51	52.61
lcl|JX103645.1_cds_AFN683	52.43	56.19
lcl|JX103644.1_cds_AFN683	50.24	55.8
lcl|JX103643.1_cds_AFN682	55.46	57.14
lcl|JX103642.1_cds_AFN682	60.66	54.13
lcl|JX103641.1_cds_AFN682	62.22	53.23
lcl|JX103640.1_cds_AFN682	50.17	57.85
lcl|JX103639.1_cds_AFN682	54.91	56.67
lcl|JX103638.1_cds_AFN682	57.66	55.12
lcl|JX103637.1_cds_AFN682	63.34	51.79
lcl|JX103636.1_cds_AFN682	63.69	42.23
lcl|JQ937332.1_cds_AFK791	58.63	52
lcl|JQ937331.1_cds_AFK791	58.63	52
lcl|AB665445.1_cds_BAK640	69.03	34.69
lcl|AB665444.1_cds_BAK640	63.82	42.17
lcl|HQ185361.1_cds_ADQ738	52.5	53.68
lcl|AB516322.1_cds_BAJ145	58.43	50.09
lcl|AB025309.1_cds_BAA892	58.97	47.15
lcl|AB025309.1_cds_BAA892	56.16	54.3
lcl|AY117038.1_cds_AAM774	76.72	30.5
lcl|GQ414510.1_cds_ADC353	66.67	47.27
lcl|GQ414509.1_cds_ADC353	70.51	43.55
lcl|GQ414508.1_cds_ADC353	61.28	52.71
lcl|AB444614.1_cds_BAH835	50.5	54.18
lcl|AB444613.1_cds_BAH835	54.4	53.9
lcl|AB434468.1_cds_BAG244	55.13	50.61
lcl|AB432916.1_cds_BAI443	53.61	50.81
lcl|AB432915.1_cds_BAI443	53.99	50.69
lcl|AB432914.1_cds_BAI443	53.23	50.89
lcl|AB510353.1_cds_BAJ097	58.43	50.09
lcl|AY568627.1_cds_AAS752	75.95	31
lcl|AY514673.1_cds_AAR988	52.16	48.93
lcl|U62442.1_cds_AAD00097	32.98	44.24
lcl|U62097.1_cds_AAB03877	57.89	47.26
lcl|AB500683.1_cds_BAH587	58.41	54.33
lcl|FJ693713.1_cds_ACN433	64.22	51.25
lcl|GQ414506.1_cds_ACY738	69.97	46.19
lcl|AY191815.1_cds_AAO918	79.4	30.27
lcl|EU178857.1_cds_ABW397	69.71	44.63
lcl|EU178856.1_cds_ABW397	69.71	44.63
lcl|EU178855.1_cds_ABW397	69.71	44.75
lcl|EU178854.1_cds_ABW397	69.71	44.75
lcl|EU178853.1_cds_ABW397	69.71	44.75
lcl|EU178852.1_cds_ABW397	69.71	44.75
lcl|EU178851.1_cds_ABW397	69.71	44.56
lcl|AF176572.1_cds_AAF057	53.31	50.14
lcl|AF176571.1_cds_AAF056	58.73	48.37
lcl|AF176570.1_cds_AAF056	69.09	34.01
lcl|AF184074.1_cds_AAF017	52.49	58.65
lcl|U86752.1_cds_AAB47552	75.16	31.04
lcl|GU556629.1_cds_ADD173	70.89	43.32
lcl|GQ499184.1_cds_ADB125	76.27	39.33
lcl|DQ837161.1_cds_ABI260	82.94	27.68
lcl|FJ437068.1_cds_ACJ768	76.8	36.22
lcl|FJ437067.1_cds_ACJ768	69.66	42.27
lcl|AB176852.1_cds_BAD932	54.88	52.76
lcl|AB176851.1_cds_BAD932	58.49	52.97
lcl|AB009452.1_cds_BAA759	60.35	45.43
lcl|AB009451.1_cds_BAA759	57.69	45.44
lcl|AB005039.1_cds_BAA759	60.06	47.49
lcl|AB290910.1_cds_BAF453	61.74	49.18
lcl|AB239917.1_cds_BAE713	76.27	39.52
lcl|AB070713.1_cds_BAB690	56.23	49.97
lcl|AB070712.1_cds_BAB690	57.4	54.04
lcl|AB070711.1_cds_BAB690	49.74	55.96
lcl|AB179766.1_cds_BAD976	49.8	57.9
lcl|AB179766.1_cds_BAD976	47.81	54.15
lcl|AB179766.1_cds_BAD976	52.35	55.63
lcl|AB179766.1_cds_BAD976	53.02	54.06
lcl|AB179766.1_cds_BAD976	57.3	54.16
lcl|AB179766.1_cds_BAD976	56.23	49.97
lcl|AB119280.1_cds_BAC849	48.5	53.04
lcl|AB015352.1_cds_BAA365	54.75	51.42
lcl|AB015351.1_cds_BAA365	51.12	55.37
lcl|AB035494.1_cds_BAB078	55.56	52.27
lcl|AB035493.1_cds_BAB078	56.65	54.49
lcl|AB035492.1_cds_BAB078	55.89	50.37
lcl|AB035491.1_cds_BAB078	58.88	52.97
lcl|AB015743.1_cds_BAA365	70.52	34.27
lcl|AB000279.1_cds_BAA243	59.96	44.03
lcl|OK340047.1_cds_UCR172	72	14.8
lcl|MT550844.1_cds_QXV449	72.6	29.5
lcl|MW798204.1_cds_QXF690	58.99	56
lcl|MW355621.1_cds_QSN089	56.62	53.8
lcl|MT547707.1_cds_QLH020	61.65	51.06
lcl|MT184174.1_cds_QKI373	72.6	29.5
lcl|MT184175.1_cds_QKI373	77.28	34.12
lcl|MK803324.1_cds_QGA304	21.76	34.01
lcl|KX134679.1_cds_ANH216	87.08	28.15
lcl|HQ693484.1_cds_AET148	74.07	31.67
lcl|AB666460.1_cds_BAK643	54.04	54.18
lcl|HM486909.1_cds_AEH767	70.52	34
lcl|HM486908.1_cds_AEH767	73.12	39.91
lcl|GU735423.1_cds_ADE441	57.95	44.92
lcl|GU735422.1_cds_ADE441	57.95	44.92
lcl|GU735421.1_cds_ADE441	57.95	44.89
lcl|GU735414.1_cds_ADE441	61.22	43.98
lcl|GU735413.1_cds_ADE441	61.81	43.8
lcl|AB444180.1_cds_BAJ105	58.21	45.61
lcl|AB444177.1_cds_BAJ105	58.21	45.61
lcl|AB444174.1_cds_BAJ105	61.22	43.98
lcl|AB444173.1_cds_BAJ105	61.81	43.8
lcl|AB444172.1_cds_BAJ105	58.21	45.58
lcl|U82437.2_cds_AAG42022	74.03	35.05
lcl|U82634.1_cds_AAB40401	70.28	41.36
lcl|GQ414507.1_cds_ACY738	75.15	34.69
lcl|AF288160.1_cds_AAM903	75.32	31.51
lcl|U82633.1_cds_AAB40400	75.32	31.51
lcl|AB246047.1_cds_BAF690	72.34	43.01
lcl|AB246046.1_cds_BAF690	72.77	42.91
lcl|AB969680.1_cds_BBG742	55.36	48.19
lcl|AB969680.1_cds_BBG742	53.71	57.27
lcl|AB969680.1_cds_BBG742	51.62	57.84
lcl|AB969680.1_cds_BBG742	45.31	46.58
lcl|AB969680.1_cds_BBG742	62.29	54.38
lcl|AB969680.1_cds_BBG742	50.99	53.6
lcl|AB969680.1_cds_BBG742	49.35	54.02
lcl|AB969680.1_cds_BBG742	52.04	55.77
lcl|AB969680.1_cds_BBG742	54.04	54.18
lcl|AB969680.1_cds_BBG742	47.67	56.19
lcl|AB969680.1_cds_BBG742	49.07	50.09
lcl|AB969680.1_cds_BBG742	55.3	53.26
