# Supplementary material for: Comprehensive analysis of codon usage pattern in Withania somnifera and its associated pathogens: Meloidogyne incognita and Alternaria alternata
Source: Genetica. 2022 Apr 13;150(2):129–44. doi: 10.1007/s10709-022-00154-w (PMC9050767; doi:10.1007/s10709-022-00154-w)
Supplement: Supplementary file 5 — Supplementary file5 (XLSX 125 kb) [file 10709_2022_154_MOESM5_ESM.xlsx]

## Sheet: Withania
CUB data used for constructing Parity plot of Withania somnifera
Fasta header line	T3s	C3s	A3s	G3s	A3+T3	C3+G3	G3/G3+C3	A3/A3+T3
lcl|KP318739.1_cds_AKH402	0.4233	0.293	0.2976	0.2872	0.7209	0.5802	0.495002	0.412817
lcl|FJ560880.2_cds_ACM098	0.3772	0.2105	0.487	0.2063	0.8642	0.4168	0.494962	0.563527
lcl|FJ654696.1_cds_ACO447	0.4235	0.2213	0.3883	0.2273	0.8118	0.4486	0.506687	0.47832
lcl|JQ710678.1_cds_AFI988	0.4725	0.1803	0.3696	0.1934	0.8421	0.3737	0.517527	0.438903
lcl|GU808569.1_cds_ADG293	0.4714	0.201	0.3156	0.2655	0.787	0.4665	0.569132	0.401017
lcl|GU574803.1_cds_ADD176	0.4624	0.219	0.3055	0.2143	0.7679	0.4333	0.494577	0.397838
lcl|HM855234.1_cds_ADR104	0.4302	0.2604	0.3235	0.3257	0.7537	0.5861	0.555707	0.429216
lcl|MK410296.1_cds_QCV568	0.3436	0.2486	0.4386	0.2469	0.7822	0.4955	0.498285	0.560726
lcl|MG434696.1_cds_AZI708	0.2445	0.4467	0.2183	0.3483	0.4628	0.795	0.438113	0.471694
lcl|MF092860.1_cds_ASK061	0.4063	0.2188	0.4722	0.2146	0.8785	0.4334	0.495155	0.537507
lcl|KX574839.1_cds_AOX153	0.4066	0.2582	0.363	0.2045	0.7696	0.4627	0.441971	0.471674
lcl|KX574838.1_cds_AOX153	0.3967	0.2582	0.3627	0.2201	0.7594	0.4783	0.460171	0.477614
lcl|KX574837.1_cds_AOX152	0.3649	0.2973	0.3563	0.2549	0.7212	0.5522	0.461608	0.494038
lcl|KX574836.1_cds_AOX152	0.4126	0.2377	0.3536	0.2544	0.7662	0.4921	0.516968	0.461498
lcl|KX574835.1_cds_AOX152	0.377	0.3169	0.2956	0.2517	0.6726	0.5686	0.442666	0.439489
lcl|KX574834.1_cds_AOX152	0.4444	0.2032	0.3309	0.2273	0.7753	0.4305	0.527991	0.426803
lcl|KX574833.1_cds_AOX152	0.4407	0.2552	0.2944	0.2818	0.7351	0.537	0.524767	0.40049
lcl|KX574832.1_cds_AOX152	0.4622	0.2629	0.2723	0.2994	0.7345	0.5623	0.532456	0.370728
lcl|KX574831.1_cds_AOX152	0.4758	0.2419	0.2786	0.3011	0.7544	0.543	0.554512	0.3693
lcl|KX574830.1_cds_AOX152	0.4733	0.2206	0.3976	0.2115	0.8709	0.4321	0.48947	0.456539
lcl|KX574829.1_cds_AOX152	0.3792	0.2639	0.3874	0.2645	0.7666	0.5284	0.500568	0.505348
lcl|KX574828.1_cds_AOX152	0.4487	0.197	0.3815	0.2309	0.8302	0.4279	0.539612	0.459528
lcl|KX574827.1_cds_AOX152	0.4557	0.2324	0.2976	0.3065	0.7533	0.5389	0.568751	0.395062
lcl|KX574826.1_cds_AOX152	0.4679	0.2377	0.3333	0.2903	0.8012	0.528	0.549811	0.416001
lcl|KX574825.1_cds_AOX152	0.4715	0.2281	0.321	0.3036	0.7925	0.5317	0.570999	0.405047
lcl|KX574824.1_cds_AOX152	0.4282	0.158	0.3673	0.2607	0.7955	0.4187	0.622642	0.461722
lcl|KX574823.1_cds_AOX152	0.4957	0.2248	0.3026	0.2736	0.7983	0.4984	0.548957	0.379055
lcl|KX574822.1_cds_AOX152	0.437	0.1966	0.3513	0.2636	0.7883	0.4602	0.572794	0.445643
lcl|KX574821.1_cds_AOX152	0.512	0.1856	0.3366	0.2297	0.8486	0.4153	0.553094	0.396653
lcl|KX574820.1_cds_AOX152	0.4553	0.2317	0.3401	0.2165	0.7954	0.4482	0.483043	0.427584
lcl|KX574819.1_cds_AOX152	0.4304	0.2062	0.3045	0.2795	0.7349	0.4857	0.575458	0.414342
lcl|KX574818.1_cds_AOX152	0.4521	0.1918	0.3678	0.22	0.8199	0.4118	0.53424	0.448591
lcl|KX574817.1_cds_AOX152	0.4725	0.1803	0.3721	0.1915	0.8446	0.3718	0.515062	0.440564
lcl|KX574816.1_cds_AOX152	0.4696	0.2609	0.2744	0.25	0.744	0.5109	0.489333	0.368817
lcl|KX574815.1_cds_AOX152	0.4896	0.2226	0.3354	0.1959	0.825	0.4185	0.4681	0.406545
lcl|KX574814.1_cds_AOX152	0.4888	0.1588	0.3474	0.2219	0.8362	0.3807	0.582874	0.415451
lcl|KX574813.1_cds_AOX152	0.4777	0.1584	0.3547	0.2202	0.8324	0.3786	0.581616	0.426117
lcl|KX574812.1_cds_AOX152	0.3839	0.2353	0.3565	0.2196	0.7404	0.4549	0.482743	0.481496
lcl|KX574811.1_cds_AOX152	0.3963	0.2546	0.2994	0.2706	0.6957	0.5252	0.515232	0.430358
lcl|KX574810.1_cds_AOX152	0.449	0.2837	0.2252	0.2293	0.6742	0.513	0.446979	0.334026
lcl|KX574809.1_cds_AOX152	0.4612	0.2286	0.2637	0.2579	0.7249	0.4865	0.530113	0.363774
lcl|KX574808.1_cds_AOX152	0.4375	0.2391	0.3422	0.2571	0.7797	0.4962	0.518138	0.438887
lcl|KX574807.1_cds_AOX152	0.4255	0.2575	0.3392	0.2508	0.7647	0.5083	0.493409	0.443573
lcl|KX574806.1_cds_AOX152	0.4926	0.1632	0.3645	0.1759	0.8571	0.3391	0.518726	0.425271
lcl|KJ420936.1_cds_AIC744	0.3783	0.234	0.4214	0.2243	0.7997	0.4583	0.489417	0.526948
lcl|KJ420935.1_cds_AIC744	0.3695	0.2709	0.4041	0.2161	0.7736	0.487	0.443737	0.522363
lcl|KJ420934.1_cds_AIC744	0.5026	0.1526	0.4185	0.2178	0.9211	0.3704	0.588013	0.454348
lcl|KJ420933.1_cds_AIC744	0.4597	0.1403	0.4727	0.1813	0.9324	0.3216	0.563744	0.506971
lcl|KC008574.1_cds_AGT037	0.3837	0.3391	0.27	0.2979	0.6537	0.637	0.467661	0.413034
lcl|KC008573.1_cds_AGT037	0.3948	0.2052	0.4331	0.2464	0.8279	0.4516	0.545616	0.523131
lcl|JQ728553.1_cds_AGA179	0.4636	0.2098	0.3947	0.2136	0.8583	0.4234	0.504487	0.459863
lcl|JQ728552.1_cds_AGA179	0.4182	0.1928	0.4569	0.2265	0.8751	0.4193	0.540186	0.522112
lcl|KF360055.1_cds_AGY462	0.555	0.1422	0.4258	0.1158	0.9808	0.258	0.448837	0.434135
lcl|KC329532.1_cds_AGI042	0.3224	0.2735	0.4028	0.2549	0.7252	0.5284	0.4824	0.555433
lcl|GU181386.1_cds_ADO227	0.4562	0.2266	0.2833	0.3195	0.7395	0.5461	0.585058	0.383097
lcl|GU732820.1_cds_ADW782	0.4562	0.2266	0.2833	0.3195	0.7395	0.5461	0.585058	0.383097
lcl|JQ710680.1_cds_AFI988	0.2378	0.2651	0.3165	0.4136	0.5543	0.6787	0.6094	0.57099
lcl|JQ710679.1_cds_AFI988	0.4304	0.2062	0.3045	0.2795	0.7349	0.4857	0.575458	0.414342
lcl|HM036710.1_cds_ADI496	0.4688	0.1765	0.3206	0.2877	0.7894	0.4642	0.619776	0.406131
lcl|HQ293119.1_cds_ADP941	0.4476	0.3004	0.2045	0.2263	0.6521	0.5267	0.429656	0.313602
lcl|HM037907.1_cds_ADG602	0.4487	0.197	0.3815	0.2309	0.8302	0.4279	0.539612	0.459528
lcl|GU474427.1_cds_ADC954	0.4521	0.2365	0.2715	0.3194	0.7236	0.5559	0.574564	0.375207
lcl|DQ356887.1_cds_ABC961	0.4855	0.1641	0.3227	0.2556	0.8082	0.4197	0.609006	0.399282
lcl|MH184042.1_cds_AXG641	0.4169	0.281	0.2943	0.2959	0.7112	0.5769	0.512914	0.413808
lcl|MH184045.1_cds_AXG641	0.4755	0.2704	0.2678	0.2775	0.7433	0.5479	0.506479	0.360285
lcl|MH184047.1_cds_AXG641	0.4233	0.293	0.2976	0.2872	0.7209	0.5802	0.495002	0.412817
lcl|KR919800.1_cds_ANA958	0.4099	0.2432	0.3425	0.2604	0.7524	0.5036	0.517077	0.45521
lcl|KR919799.1_cds_ANA958	0.4784	0.2806	0.2547	0.248	0.7331	0.5286	0.469164	0.347429
lcl|KY050733.1_cds_ATQ366	0.3506	0.1429	0.4691	0.2632	0.8197	0.4061	0.648116	0.572283
lcl|GQ921845.1_cds_ADN394	0.3963	0.2546	0.2994	0.2706	0.6957	0.5252	0.515232	0.430358
lcl|GQ921844.1_cds_ADN394	0.4459	0.1985	0.2966	0.2735	0.7425	0.472	0.579449	0.399461
lcl|HM585369.1_cds_ADM477	0.344	0.3096	0.2857	0.3088	0.6297	0.6184	0.499353	0.453708
lcl|JX134606.1_cds_AGC949	0.4572	0.2185	0.3128	0.2196	0.77	0.4381	0.501255	0.406234
lcl|GQ921847.1_cds_ADN394	0.3792	0.2639	0.3913	0.2603	0.7705	0.5242	0.496566	0.507852
lcl|GQ921846.1_cds_ADN394	0.4444	0.2455	0.2869	0.2988	0.7313	0.5443	0.548962	0.392315
lcl|JN638574.1_cds_AEY823	0.4396	0.2013	0.2766	0.3779	0.7162	0.5792	0.652452	0.386205
lcl|MK142783.1_cds_QFR993	0.3039	0.3333	0.3373	0.3418	0.6412	0.6751	0.506295	0.526045
lcl|MK142783.1_cds_QFR992	0.5	0.2697	0.3135	0.0814	0.8135	0.3511	0.231843	0.385372
lcl|MK142783.1_cds_QFR992	0.5012	0.1584	0.4524	0.1789	0.9536	0.3373	0.530388	0.474413
lcl|MK142783.1_cds_QFR992	0.5735	0.0882	0.4348	0.1875	1.0083	0.2757	0.680087	0.431221
lcl|MK142783.1_cds_QFR992	0.5091	0.2545	0.2195	0.1944	0.7286	0.4489	0.433059	0.301263
lcl|MK142783.1_cds_QFR992	0.4545	0.303	0.375	0.0455	0.8295	0.3485	0.13056	0.45208
lcl|MK142783.1_cds_QFR992	0.4763	0.1746	0.4182	0.1466	0.8945	0.3212	0.456413	0.467524
lcl|MK142783.1_cds_QFR992	0.4236	0.1597	0.4583	0.229	0.8819	0.3887	0.589143	0.519673
lcl|MK142783.1_cds_QFR992	0.507	0.0563	0.3562	0.194	0.8632	0.2503	0.77507	0.412651
lcl|MK142783.1_cds_QFR992	0.4882	0.1659	0.4145	0.1183	0.9027	0.2842	0.416256	0.459178
lcl|MK142783.1_cds_QFR992	0.4531	0.1667	0.4393	0.183	0.8924	0.3497	0.523306	0.492268
lcl|MK142783.1_cds_QFR992	0.4366	0.1741	0.4409	0.2076	0.8775	0.3817	0.543883	0.50245
lcl|MK142783.1_cds_QFR992	0.4696	0.1589	0.4579	0.1763	0.9275	0.3352	0.525955	0.493693
lcl|MK142783.1_cds_QFR992	0.4669	0.1243	0.4587	0.2003	0.9256	0.3246	0.617067	0.49557
lcl|MK142783.1_cds_QFR993	0.48	0.12	0.3636	0.0952	0.8436	0.2152	0.442379	0.43101
lcl|MK142783.1_cds_QFR993	0.5667	0.1667	0.4231	0	0.9898	0.1667	0	0.42746
lcl|MK142783.1_cds_QFR993	0.5	0.22	0.3402	0.1397	0.8402	0.3597	0.388379	0.404904
lcl|MK142783.1_cds_QFR993	0.4506	0.2076	0.396	0.1246	0.8466	0.3322	0.375075	0.467753
lcl|MK142783.1_cds_QFR993	0.5088	0.193	0.32	0.0682	0.8288	0.2612	0.261103	0.3861
lcl|MK142783.1_cds_QFR993	0.5016	0.1725	0.3686	0.1681	0.8702	0.3406	0.493541	0.423581
lcl|MK142783.1_cds_QFR993	0.4636	0.1798	0.3848	0.1756	0.8484	0.3554	0.494091	0.45356
lcl|MK142783.1_cds_QFR993	0.4662	0.1654	0.453	0.2353	0.9192	0.4007	0.587222	0.49282
lcl|MK142783.1_cds_QFR993	0.4717	0.1635	0.4724	0.1284	0.9441	0.2919	0.439877	0.500371
lcl|MK142783.1_cds_QFR993	0.4961	0.1732	0.3636	0.2474	0.8597	0.4206	0.588207	0.422938
lcl|MK142783.1_cds_QFR993	0.4709	0.1553	0.4649	0.1361	0.9358	0.2914	0.467056	0.496794
lcl|MK142783.1_cds_QFR993	0.5	0.14	0.3765	0.2083	0.8765	0.3483	0.598048	0.429549
lcl|MK142783.1_cds_QFR993	0.4673	0.1402	0.3945	0.2128	0.8618	0.353	0.602833	0.457763
lcl|MK142783.1_cds_QFR993	0.423	0.1907	0.4064	0.1791	0.8294	0.3698	0.484316	0.489993
lcl|MK142783.1_cds_QFR993	0.509	0.1816	0.3838	0.1607	0.8928	0.3423	0.469471	0.429884
lcl|MK142783.1_cds_QFR993	0.5417	0.1887	0.3551	0.2134	0.8968	0.4021	0.530714	0.395963
lcl|MK142783.1_cds_QFR993	0.4839	0.129	0.3846	0.2083	0.8685	0.3373	0.617551	0.442832
lcl|MK142783.1_cds_QFR993	0.4771	0.1961	0.3841	0.1652	0.8612	0.3613	0.457238	0.446006
lcl|MK142783.1_cds_QFR993	0.5138	0.1989	0.4188	0.1615	0.9326	0.3604	0.448113	0.449067
lcl|MK142783.1_cds_QFR993	0.4803	0.185	0.3488	0.2391	0.8291	0.4241	0.563782	0.420697
lcl|MK142783.1_cds_QFR993	0.5263	0.1316	0.2727	0.1538	0.799	0.2854	0.538893	0.341302
lcl|MK142783.1_cds_QFR993	0.4242	0.2727	0.4	0.1667	0.8242	0.4394	0.379381	0.485319
lcl|MK142783.1_cds_QFR993	0.3235	0.2059	0.5172	0.12	0.8407	0.3259	0.368211	0.615202
lcl|MK142783.1_cds_QFR993	0.4658	0.2192	0.3492	0.1481	0.815	0.3673	0.403213	0.428466
lcl|MK142783.1_cds_QFR993	0.5172	0.1034	0.3462	0.1429	0.8634	0.2463	0.580187	0.400973
lcl|MK142783.1_cds_QFR993	0.5455	0.0606	0.3448	0.24	0.8903	0.3006	0.798403	0.387285
lcl|MK142783.1_cds_QFR993	0.325	0.15	0.4839	0.2759	0.8089	0.4259	0.647805	0.59822
lcl|MK142783.1_cds_QFR993	0.4423	0.1923	0.375	0.3256	0.8173	0.5179	0.628693	0.458828
lcl|MK142783.1_cds_QFR993	0.4937	0.1266	0.4337	0.1867	0.9274	0.3133	0.595914	0.467651
lcl|MK142783.1_cds_QFR993	0.4065	0.122	0.4655	0.2396	0.872	0.3616	0.662611	0.53383
lcl|MK142783.1_cds_QFR993	0.21	0.29	0.419	0.3441	0.629	0.6341	0.542659	0.666137
lcl|MK142783.1_cds_QFR993	0.2357	0.3143	0.3415	0.4595	0.5772	0.7738	0.593823	0.591649
lcl|MK142783.1_cds_QFR993	0.4896	0.1617	0.3844	0.1618	0.874	0.3235	0.500155	0.439817
lcl|MK142783.1_cds_QFR993	0.4	0.2333	0.4138	0.2	0.8138	0.4333	0.461574	0.508479
lcl|MK142783.1_cds_QFR993	0.3889	0.25	0.4848	0.0968	0.8737	0.3468	0.279123	0.554882
lcl|MK142783.1_cds_QFR993	0.5	0.0606	0.4426	0.1607	0.9426	0.2213	0.726164	0.469552
lcl|MK142783.1_cds_QFR993	0.5	0.1648	0.3704	0.1351	0.8704	0.2999	0.450483	0.425551
lcl|MK142783.1_cds_QFR993	0.4533	0.1467	0.4519	0.122	0.9052	0.2687	0.454038	0.499227
lcl|MK142783.1_cds_QFR993	0.4642	0.1585	0.504	0.1682	0.9682	0.3267	0.514845	0.520554
lcl|MK142783.1_cds_QFR993	0.45	0.1167	0.4615	0.1019	0.9115	0.2186	0.466148	0.506308
lcl|MK142783.1_cds_QFR993	0.3793	0.1379	0.5484	0.16	0.9277	0.2979	0.537093	0.591139
lcl|NC_047245.1_cds_YP_00	0.3085	0.3191	0.3418	0.3243	0.6503	0.6434	0.504041	0.525604
lcl|NC_047245.1_cds_YP_00	0.5	0.273	0.3016	0.0905	0.8016	0.3635	0.248968	0.376248
lcl|NC_047245.1_cds_YP_00	0.5118	0.1588	0.4406	0.183	0.9524	0.3418	0.535401	0.462621
lcl|NC_047245.1_cds_YP_00	0.3788	0.2121	0.5172	0.2037	0.896	0.4158	0.489899	0.577232
lcl|NC_047245.1_cds_YP_00	0.5273	0.2545	0.2143	0.1622	0.7416	0.4167	0.389249	0.28897
lcl|NC_047245.1_cds_YP_00	0.4688	0.2813	0.4	0.0435	0.8688	0.3248	0.133929	0.460405
lcl|NC_047245.1_cds_YP_00	0.4863	0.1596	0.4172	0.1514	0.9035	0.311	0.486817	0.46176
lcl|NC_047245.1_cds_YP_00	0.3023	0.2558	0.3571	0.3925	0.6594	0.6483	0.60543	0.541553
lcl|NC_047245.1_cds_YP_00	0.5211	0.0423	0.3699	0.1791	0.891	0.2214	0.808943	0.415152
lcl|NC_047245.1_cds_YP_00	0.4882	0.1801	0.399	0.1183	0.8872	0.2984	0.396448	0.449729
lcl|NC_047245.1_cds_YP_00	0.3556	0.3	0.3605	0.2889	0.7161	0.5889	0.490576	0.503421
lcl|NC_047245.1_cds_YP_00	0.3017	0.2757	0.4039	0.3304	0.7056	0.6061	0.545125	0.572421
lcl|NC_047245.1_cds_YP_00	0.4667	0.1622	0.4586	0.1753	0.9253	0.3375	0.519407	0.495623
lcl|NC_047245.1_cds_YP_00	0.4693	0.1298	0.4531	0.1989	0.9224	0.3287	0.605111	0.491219
lcl|NC_047245.1_cds_YP_00	0.44	0.16	0.3636	0.0952	0.8036	0.2552	0.373041	0.452464
lcl|NC_047245.1_cds_YP_00	0.6	0.1333	0.4231	0	1.0231	0.1333	0	0.413547
lcl|NC_047245.1_cds_YP_00	0.51	0.21	0.3443	0.1354	0.8543	0.3454	0.392009	0.40302
lcl|NC_047245.1_cds_YP_00	0.4582	0.1975	0.3873	0.1371	0.8455	0.3346	0.409743	0.458072
lcl|NC_047245.1_cds_YP_00	0.5263	0.1754	0.3	0.0909	0.8263	0.2663	0.341344	0.363064
lcl|NC_047245.1_cds_YP_00	0.3333	0.3472	0.4286	0.2414	0.7619	0.5886	0.410126	0.562541
lcl|NC_047245.1_cds_YP_00	0.5048	0.1677	0.3659	0.172	0.8707	0.3397	0.506329	0.420237
lcl|NC_047245.1_cds_YP_00	0.4713	0.1721	0.3792	0.1814	0.8505	0.3535	0.513154	0.445855
lcl|NC_047245.1_cds_YP_00	0.2941	0.2794	0.4425	0.2075	0.7366	0.4869	0.426166	0.600733
lcl|NC_047245.1_cds_YP_00	0.3563	0.225	0.3759	0.2742	0.7322	0.4992	0.549279	0.513384
lcl|NC_047245.1_cds_YP_00	0.4961	0.1654	0.3727	0.25	0.8688	0.4154	0.60183	0.428983
lcl|NC_047245.1_cds_YP_00	0.335	0.2621	0.4133	0.2765	0.7483	0.5386	0.513368	0.552319
lcl|NC_047245.1_cds_YP_00	0.5152	0.1414	0.369	0.1972	0.8842	0.3386	0.582398	0.417326
lcl|NC_047245.1_cds_YP_00	0.4766	0.1215	0.4128	0.2	0.8894	0.3215	0.622084	0.464133
lcl|NC_047245.1_cds_YP_00	0.4265	0.1789	0.4201	0.1733	0.8466	0.3522	0.49205	0.49622
lcl|NC_047245.1_cds_YP_00	0.5064	0.1841	0.384	0.1613	0.8904	0.3454	0.466995	0.431267
lcl|NC_047245.1_cds_YP_00	0.3135	0.1865	0.4054	0.3431	0.7189	0.5296	0.647847	0.563917
lcl|NC_047245.1_cds_YP_00	0.5161	0.129	0.3846	0.1818	0.9007	0.3108	0.584942	0.427001
lcl|NC_047245.1_cds_YP_00	0.474	0.2013	0.3852	0.1667	0.8592	0.368	0.452989	0.448324
lcl|NC_047245.1_cds_YP_00	0.5251	0.1899	0.4037	0.1742	0.9288	0.3641	0.47844	0.434647
lcl|NC_047245.1_cds_YP_00	0.4764	0.1929	0.3463	0.2402	0.8227	0.4331	0.554606	0.420931
lcl|NC_047245.1_cds_YP_00	0.5263	0.1316	0.303	0.1154	0.8293	0.247	0.467206	0.365368
lcl|NC_047245.1_cds_YP_00	0.4118	0.2059	0.36	0.2857	0.7718	0.4916	0.581164	0.466442
lcl|NC_047245.1_cds_YP_00	0.3235	0.2353	0.4828	0.12	0.8063	0.3553	0.337743	0.598785
lcl|NC_047245.1_cds_YP_00	0.4521	0.2192	0.3492	0.1667	0.8013	0.3859	0.431977	0.435792
lcl|NC_047245.1_cds_YP_00	0.4828	0.1379	0.3077	0.1905	0.7905	0.3284	0.580085	0.389247
lcl|NC_047245.1_cds_YP_00	0.5152	0.0909	0.3793	0.2	0.8945	0.2909	0.687521	0.424036
lcl|NC_047245.1_cds_YP_00	0.325	0.15	0.4839	0.2759	0.8089	0.4259	0.647805	0.59822
lcl|NC_047245.1_cds_YP_00	0.4615	0.1923	0.383	0.3095	0.8445	0.5018	0.61678	0.453523
lcl|NC_047245.1_cds_YP_00	0.5316	0.0886	0.4337	0.1867	0.9653	0.2753	0.678169	0.44929
lcl|NC_047245.1_cds_YP_00	0.2553	0.2447	0.5393	0.2632	0.7946	0.5079	0.518212	0.678706
lcl|NC_047245.1_cds_YP_00	0.4873	0.1617	0.3817	0.1676	0.869	0.3293	0.508958	0.439241
lcl|NC_047245.1_cds_YP_00	0.3929	0.2143	0.4231	0.2174	0.816	0.4317	0.50359	0.518505
lcl|NC_047245.1_cds_YP_00	0.3889	0.25	0.4848	0.0968	0.8737	0.3468	0.279123	0.554882
lcl|NC_047245.1_cds_YP_00	0.5	0.0645	0.4138	0.1667	0.9138	0.2312	0.721021	0.452834
lcl|NC_047245.1_cds_YP_00	0.5083	0.1436	0.3704	0.1486	0.8787	0.2922	0.508556	0.421532
lcl|NC_047245.1_cds_YP_00	0.4565	0.1377	0.4435	0.1391	0.9	0.2768	0.502529	0.492778
lcl|NC_047245.1_cds_YP_00	0.4682	0.1573	0.5122	0.1571	0.9804	0.3144	0.499682	0.52244
lcl|NC_047245.1_cds_YP_00	0.163	0.3261	0.41	0.3958	0.573	0.7219	0.548275	0.715532
lcl|NC_047245.1_cds_YP_00	0.2222	0.3704	0.4583	0.2174	0.6805	0.5878	0.369854	0.673475
lcl|MN746302.1_cds_QIQ564	0.1932	0.3295	0.4	0.358	0.5932	0.6875	0.520727	0.674309
lcl|MN746302.1_cds_QIQ564	0.5	0.273	0.3016	0.0905	0.8016	0.3635	0.248968	0.376248
lcl|MN746302.1_cds_QIQ564	0.5118	0.1588	0.4406	0.183	0.9524	0.3418	0.535401	0.462621
lcl|MN746302.1_cds_QIQ564	0.5909	0.0909	0.4412	0.1935	1.0321	0.2844	0.68038	0.427478
lcl|MN746302.1_cds_QIQ564	0.5273	0.2545	0.2143	0.1622	0.7416	0.4167	0.389249	0.28897
lcl|MN746302.1_cds_QIQ564	0.4688	0.2813	0.4	0.0435	0.8688	0.3248	0.133929	0.460405
lcl|MN746302.1_cds_QIQ564	0.4863	0.1596	0.4172	0.1514	0.9035	0.311	0.486817	0.46176
lcl|MN746302.1_cds_QIQ564	0.4167	0.1736	0.4336	0.2519	0.8503	0.4255	0.592009	0.509938
lcl|MN746302.1_cds_QIQ564	0.5211	0.0423	0.3699	0.1791	0.891	0.2214	0.808943	0.415152
lcl|MN746302.1_cds_QIQ564	0.4882	0.1801	0.399	0.1183	0.8872	0.2984	0.396448	0.449729
lcl|MN746302.1_cds_QIQ564	0.4531	0.1667	0.4509	0.1699	0.904	0.3366	0.504753	0.498783
lcl|MN746302.1_cds_QIQ564	0.4387	0.1712	0.4437	0.2059	0.8824	0.3771	0.546009	0.502833
lcl|MN746302.1_cds_QIQ564	0.4667	0.1622	0.4586	0.1753	0.9253	0.3375	0.519407	0.495623
lcl|MN746302.1_cds_QIQ564	0.4693	0.1298	0.4531	0.1989	0.9224	0.3287	0.605111	0.491219
lcl|MN746302.1_cds_QIQ564	0.44	0.16	0.3636	0.0952	0.8036	0.2552	0.373041	0.452464
lcl|MN746302.1_cds_QIQ564	0.6	0.1333	0.4231	0	1.0231	0.1333	0	0.413547
lcl|MN746302.1_cds_QIQ564	0.51	0.21	0.3443	0.1354	0.8543	0.3454	0.392009	0.40302
lcl|MN746302.1_cds_QIQ564	0.4582	0.1975	0.3873	0.1371	0.8455	0.3346	0.409743	0.458072
lcl|MN746302.1_cds_QIQ564	0.5263	0.1754	0.3	0.0909	0.8263	0.2663	0.341344	0.363064
lcl|MN746302.1_cds_QIQ564	0.3506	0.1429	0.4691	0.2632	0.8197	0.4061	0.648116	0.572283
lcl|MN746302.1_cds_QIQ564	0.5048	0.1677	0.3659	0.172	0.8707	0.3397	0.506329	0.420237
lcl|MN746302.1_cds_QIQ564	0.4713	0.1721	0.3792	0.1814	0.8505	0.3535	0.513154	0.445855
lcl|MN746302.1_cds_QIQ564	0.4586	0.1654	0.4615	0.2353	0.9201	0.4007	0.587222	0.501576
lcl|MN746302.1_cds_QIQ564	0.4747	0.1709	0.4512	0.1409	0.9259	0.3118	0.451892	0.48731
lcl|MN746302.1_cds_QIQ564	0.4961	0.1654	0.3727	0.25	0.8688	0.4154	0.60183	0.428983
lcl|MN746302.1_cds_QIQ564	0.4916	0.1555	0.4369	0.1505	0.9285	0.306	0.49183	0.470544
lcl|MN746302.1_cds_QIQ564	0.5152	0.1414	0.369	0.1972	0.8842	0.3386	0.582398	0.417326
lcl|MN746302.1_cds_QIQ564	0.4766	0.1215	0.4128	0.2	0.8894	0.3215	0.622084	0.464133
lcl|MN746302.1_cds_QIQ564	0.4265	0.1789	0.4201	0.1733	0.8466	0.3522	0.49205	0.49622
lcl|MN746302.1_cds_QIQ564	0.5064	0.1841	0.384	0.1613	0.8904	0.3454	0.466995	0.431267
lcl|MN746302.1_cds_QIQ564	0.5436	0.1845	0.3629	0.2115	0.9065	0.396	0.534091	0.400331
lcl|MN746302.1_cds_QIQ564	0.5161	0.129	0.3846	0.1818	0.9007	0.3108	0.584942	0.427001
lcl|MN746302.1_cds_QIQ564	0.474	0.2013	0.3852	0.1667	0.8592	0.368	0.452989	0.448324
lcl|MN746302.1_cds_QIQ564	0.5251	0.1899	0.4037	0.1742	0.9288	0.3641	0.47844	0.434647
lcl|MN746302.1_cds_QIQ564	0.4764	0.1929	0.3463	0.2402	0.8227	0.4331	0.554606	0.420931
lcl|MN746302.1_cds_QIQ564	0.5263	0.1316	0.303	0.1154	0.8293	0.247	0.467206	0.365368
lcl|MN746302.1_cds_QIQ564	0.4242	0.2727	0.4	0.1667	0.8242	0.4394	0.379381	0.485319
lcl|MN746302.1_cds_QIQ564	0.3235	0.2353	0.4828	0.12	0.8063	0.3553	0.337743	0.598785
lcl|MN746302.1_cds_QIQ564	0.4521	0.2192	0.3492	0.1667	0.8013	0.3859	0.431977	0.435792
lcl|MN746302.1_cds_QIQ564	0.4828	0.1379	0.3077	0.1905	0.7905	0.3284	0.580085	0.389247
lcl|MN746302.1_cds_QIQ564	0.5152	0.0909	0.3793	0.2	0.8945	0.2909	0.687521	0.424036
lcl|MN746302.1_cds_QIQ564	0.325	0.15	0.4839	0.2759	0.8089	0.4259	0.647805	0.59822
lcl|MN746302.1_cds_QIQ564	0.4615	0.1923	0.383	0.3095	0.8445	0.5018	0.61678	0.453523
lcl|MN746302.1_cds_QIQ564	0.5316	0.0886	0.4337	0.1867	0.9653	0.2753	0.678169	0.44929
lcl|MN746302.1_cds_QIQ564	0.4206	0.1121	0.451	0.2471	0.8716	0.3592	0.687918	0.517439
lcl|MN746302.1_cds_QIQ564	0.4873	0.1617	0.3817	0.1676	0.869	0.3293	0.508958	0.439241
lcl|MN746302.1_cds_QIQ564	0.3929	0.2143	0.4231	0.2174	0.816	0.4317	0.50359	0.518505
lcl|MN746302.1_cds_QIQ564	0.3889	0.25	0.4848	0.0968	0.8737	0.3468	0.279123	0.554882
lcl|MN746302.1_cds_QIQ565	0.5	0.0645	0.4138	0.1667	0.9138	0.2312	0.721021	0.452834
lcl|MN746302.1_cds_QIQ565	0.5083	0.1436	0.3704	0.1486	0.8787	0.2922	0.508556	0.421532
lcl|MN746302.1_cds_QIQ565	0.4565	0.1377	0.4435	0.1391	0.9	0.2768	0.502529	0.492778
lcl|MN746302.1_cds_QIQ565	0.4682	0.1573	0.5122	0.1571	0.9804	0.3144	0.499682	0.52244
lcl|MN746302.1_cds_QIQ565	0.4417	0.1083	0.4615	0.1215	0.9032	0.2298	0.528721	0.510961

## Sheet: Meloidogyne
CUB data used for constructing Parity plot of Meloidogyne incognita
Fasta header line	T3s	C3s	A3s	G3s	A3+T3	C3+G3	G3/G3+C3	A3/A3+T3
lcl|U09180.1_cds_AAC46496	0.2216	0.2454	0.4011	0.3976	0.6227	0.643	0.618351	0.64413
lcl|AF006727.1_cds_AAB634	0.304	0.296	0.4237	0.1457	0.7277	0.4417	0.329862	0.582245
lcl|MG585325.1_cds_AYG877	0.5778	0.0889	0.4535	0.1154	1.0313	0.2043	0.564856	0.439736
lcl|AF224342.1_cds_AAF372	0.5753	0.0463	0.6486	0.0518	1.2239	0.0981	0.528033	0.529945
lcl|AY327873.1_cds_AAQ970	0.5462	0.1008	0.4824	0.1278	1.0286	0.2286	0.559055	0.468987
lcl|AF527788.1_cds_AAQ090	0.5778	0.2133	0.3275	0.2078	0.9053	0.4211	0.493469	0.361759
lcl|GU441459.1_cds_ADD103	0.5603	0.2618	0.2772	0.2793	0.8375	0.5411	0.516171	0.330985
lcl|KR029612.1_cds_ALF042	0.5588	0.104	0.471	0.1069	1.0298	0.2109	0.506875	0.45737
lcl|MW345915.1_cds_QUP792	0.4792	0.1458	0.4894	0.1591	0.9686	0.3049	0.52181	0.505265
lcl|LC570781.1_cds_BCI989	0.4663	0.1779	0.4433	0.1645	0.9096	0.3424	0.480432	0.487357
lcl|LC570780.1_cds_BCI989	0.4737	0.1805	0.4286	0.1459	0.9023	0.3264	0.446998	0.475008
lcl|LC570779.1_cds_BCI989	0.4619	0.1835	0.4224	0.168	0.8843	0.3515	0.477952	0.477666
lcl|MG585324.1_cds_AYG877	0.5889	0.0667	0.4651	0.1154	1.054	0.1821	0.633718	0.441271
lcl|MG585323.1_cds_AYG877	0.5778	0.0889	0.4535	0.1154	1.0313	0.2043	0.564856	0.439736
lcl|MG585322.1_cds_AYG877	0.5851	0.117	0.381	0.1392	0.9661	0.2562	0.543326	0.394369
lcl|MG579969.1_cds_AVP265	0.4343	0.2049	0.4489	0.1328	0.8832	0.3377	0.393248	0.508265
lcl|MF510388.1_cds_ASU913	0.3235	0.4265	0.2885	0.2867	0.612	0.7132	0.401991	0.471405
lcl|KX426063.1_cds_APO369	0.5111	0.3	0.2593	0.2611	0.7704	0.5611	0.465336	0.336578
lcl|KX426062.1_cds_APO369	0.5111	0.3	0.2579	0.2597	0.769	0.5597	0.463999	0.335371
lcl|KX426061.1_cds_APO369	0.5111	0.3	0.2579	0.2597	0.769	0.5597	0.463999	0.335371
lcl|KX290302.1_cds_APU941	0.4326	0.2837	0.4219	0.1552	0.8545	0.4389	0.353611	0.493739
lcl|KU737535.1_cds_AOT854	0.4146	0.2846	0.287	0.2222	0.7016	0.5068	0.438437	0.409065
lcl|KX372291.1_cds_AOG748	0.4894	0.1549	0.402	0.1298	0.8914	0.2847	0.455919	0.450976
lcl|JQ683672.1_cds_AFV157	0.5988	0.0775	0.4911	0.1171	1.0899	0.1946	0.601747	0.450592
lcl|JQ284069.1_cds_AFG254	0.3359	0.2061	0.5455	0.052	0.8814	0.2581	0.201472	0.618902
lcl|JQ284068.1_cds_AFG254	0.5248	0.0297	0.5909	0.1524	1.1157	0.1821	0.836903	0.529623
lcl|JQ284066.1_cds_AFG254	0.4906	0.1226	0.5018	0.1629	0.9924	0.2855	0.570578	0.505643
lcl|JQ284065.1_cds_AFG254	0.5048	0.1415	0.4411	0.1772	0.9459	0.3187	0.556009	0.466328
lcl|JQ284064.1_cds_AFG254	0.6173	0.0988	0.4554	0.1702	1.0727	0.269	0.632714	0.424536
lcl|JQ284062.1_cds_AFG254	0.504	0.1698	0.4892	0.1436	0.9932	0.3134	0.4582	0.492549
lcl|JQ284060.1_cds_AFG254	0.5111	0.16	0.4476	0.1959	0.9587	0.3559	0.550436	0.466882
lcl|JQ284057.1_cds_AFG254	0.4699	0.1807	0.3409	0.2805	0.8108	0.4612	0.608196	0.420449
lcl|JQ247983.1_cds_AFE858	0.5346	0.1475	0.3791	0.3069	0.9137	0.4544	0.675396	0.414906
lcl|JQ247982.1_cds_AFE858	0.5602	0.1389	0.3791	0.2895	0.9393	0.4284	0.67577	0.403598
lcl|AY714229.1_cds_AAV875	0.4428	0.241	0.3952	0.1955	0.838	0.4365	0.447881	0.471599
lcl|AY515703.1_cds_AAS885	0.5462	0.1008	0.4824	0.1278	1.0286	0.2286	0.559055	0.468987
lcl|AY515702.1_cds_AAS885	0.5778	0.2133	0.3275	0.2078	0.9053	0.4211	0.493469	0.361759
lcl|AY509033.1_cds_AAS825	0.5867	0.12	0.5159	0.1182	1.1026	0.2382	0.496222	0.467894
lcl|AY509032.1_cds_AAS825	0.5933	0.1267	0.4844	0.125	1.0777	0.2517	0.496623	0.449476
lcl|AY426718.1_cds_AAR855	0.5111	0.3	0.254	0.2667	0.7651	0.5667	0.470619	0.331983
lcl|AY422835.1_cds_AAR373	0.5867	0.12	0.5238	0.1091	1.1105	0.2291	0.476211	0.471679
lcl|AY422834.1_cds_AAR373	0.5933	0.1267	0.4844	0.125	1.0777	0.2517	0.496623	0.449476
lcl|AY491518.1_cds_AAR350	0.4901	0.2053	0.4336	0.1746	0.9237	0.3799	0.459595	0.469416
lcl|U68729.1_cds_AAC48358	0.3371	0.2311	0.5038	0.0769	0.8409	0.308	0.249675	0.59912
lcl|U40766.1_cds_AAC47437	0.3485	0.2197	0.4719	0.1077	0.8204	0.3274	0.328955	0.575207
lcl|GU144285.1_cds_ACZ672	0.6645	0.1419	0.3357	0.1395	1.0002	0.2814	0.495736	0.335633
lcl|AY134435.1_cds_AAN085	0.5833	0.0556	0.4	0.1481	0.9833	0.2037	0.72705	0.406793
lcl|AY142121.1_cds_AAN520	0.5135	0.2072	0.4314	0.2021	0.9449	0.4093	0.49377	0.456556
lcl|AY142120.1_cds_AAN520	0.4286	0.1714	0.4444	0.2143	0.873	0.3857	0.555613	0.509049
lcl|AY142119.1_cds_AAN520	0.5538	0.1615	0.4453	0.124	0.9991	0.2855	0.434326	0.445701
lcl|AY142117.1_cds_AAN520	0.5949	0.1139	0.5224	0.2977	1.1173	0.4116	0.723275	0.467556
lcl|AY142116.1_cds_AAN520	0.5361	0.1988	0.4315	0.1908	0.9676	0.3896	0.489733	0.445949
lcl|AY135365.1_cds_AAN158	0.5678	0.0662	0.5327	0.1498	1.1005	0.216	0.693519	0.484053
lcl|AY135364.1_cds_AAN158	0.5099	0.2119	0.4154	0.1983	0.9253	0.4102	0.483423	0.448935
lcl|AY135363.1_cds_AAN158	0.5545	0.1485	0.5287	0.1111	1.0832	0.2596	0.427966	0.488091
lcl|AY135362.1_cds_AAN158	0.5845	0.1014	0.5368	0.1118	1.1213	0.2132	0.52439	0.47873
lcl|AY134444.1_cds_AAN085	0.4437	0.1854	0.5363	0.1874	0.98	0.3728	0.502682	0.547245
lcl|AY134443.1_cds_AAN085	0.2593	0.358	0.3596	0.3896	0.6189	0.7476	0.521134	0.581031
lcl|AY134442.1_cds_AAN085	0.4255	0.2766	0.4264	0.1624	0.8519	0.439	0.369932	0.500528
lcl|AY134441.1_cds_AAN085	0.3684	0.1579	0.4474	0.2727	0.8158	0.4306	0.633302	0.548419
lcl|AY134440.1_cds_AAN085	0.45	0.1735	0.466	0.2162	0.916	0.3897	0.554786	0.508734
lcl|AY134439.1_cds_AAN085	0.6	0.159	0.5089	0.1364	1.1089	0.2954	0.461747	0.458923
lcl|AY134438.1_cds_AAN085	0.5489	0.1504	0.4468	0.128	0.9957	0.2784	0.45977	0.44873
lcl|AY134437.1_cds_AAN085	0.4308	0.3231	0.3259	0.1949	0.7567	0.518	0.376255	0.430686
lcl|AY134436.1_cds_AAN085	0.5062	0.1957	0.4615	0.1906	0.9677	0.3863	0.493399	0.476904
lcl|AY134434.1_cds_AAN085	0.5481	0.1556	0.4565	0.1057	1.0046	0.2613	0.404516	0.45441
lcl|AF531170.1_cds_AAQ100	0.5967	0.1271	0.4958	0.2704	1.0925	0.3975	0.680252	0.453822
lcl|AF531169.1_cds_AAQ100	0.4978	0.1212	0.5366	0.2103	1.0344	0.3315	0.634389	0.518755
lcl|AF531168.1_cds_AAQ100	0.6309	0.1202	0.4604	0.1602	1.0913	0.2804	0.571327	0.421882
lcl|AF531167.1_cds_AAQ100	0.4532	0.2014	0.5254	0.2	0.9786	0.4014	0.498256	0.536889
lcl|AF531166.1_cds_AAQ100	0.5407	0.1556	0.4532	0.121	0.9939	0.2766	0.437455	0.455981
lcl|AF531165.1_cds_AAQ100	0.4245	0.2806	0.4198	0.1695	0.8443	0.4501	0.376583	0.497217
lcl|AF531164.1_cds_AAQ100	0.4524	0.1667	0.4	0.2373	0.8524	0.404	0.587376	0.469263
lcl|AF531163.1_cds_AAQ100	0.5487	0.1897	0.5	0.2288	1.0487	0.4185	0.546714	0.476781
lcl|AF531162.1_cds_AAQ100	0.4967	0.0662	0.5573	0.1182	1.054	0.1844	0.640998	0.528748
lcl|AF531161.1_cds_AAQ100	0.5	0.1282	0.5641	0.1329	1.0641	0.2611	0.509	0.530119
lcl|AF495588.1_cds_AAQ066	0.5524	0.1276	0.4074	0.1606	0.9598	0.2882	0.557252	0.424463
lcl|AY098646.1_cds_AAM282	0.5628	0.1093	0.4989	0.0716	1.0617	0.1809	0.395799	0.469907
lcl|AF323088.2_cds_AAK218	0.5424	0.1181	0.4958	0.1152	1.0382	0.2333	0.493785	0.477557
lcl|AF323086.1_cds_AAK218	0.5444	0.1222	0.4784	0.1226	1.0228	0.2448	0.500817	0.467736
lcl|AY729023.2_cds_AAW569	0.422	0.156	0.5426	0.0978	0.9646	0.2538	0.385343	0.562513
lcl|AY907829.1_cds_AAY186	0.4588	0.0941	0.5422	0.1728	1.001	0.2669	0.647433	0.541658
lcl|AY856132.1_cds_AAX487	0.4667	0.0833	0.5773	0.1099	1.044	0.1932	0.568841	0.552969
lcl|AY804187.1_cds_AAX193	0.4416	0.1688	0.6133	0.1014	1.0549	0.2702	0.375278	0.581382
lcl|AF100549.1_cds_AAD458	0.4391	0.2172	0.4516	0.136	0.8907	0.3532	0.385051	0.507017
lcl|AF075718.1_cds_AAD028	0.5988	0.0775	0.4911	0.1171	1.0899	0.1946	0.601747	0.450592
lcl|AF013289.1_cds_AAD015	0.5574	0.1366	0.461	0.1655	1.0184	0.3021	0.547832	0.452671
lcl|AF049139.1_cds_AAC051	0.4686	0.2743	0.3986	0.0992	0.8672	0.3735	0.265596	0.45964
lcl|FJ456886.1_cds_ACJ722	0.4444	0.193	0.477	0.1217	0.9214	0.3147	0.386718	0.51769
lcl|EF209336.1_cds_ABQ020	0.4367	0.241	0.3979	0.2008	0.8346	0.4418	0.454504	0.476755
lcl|AY861686.1_cds_AAW568	0.3898	0.3729	0.4248	0.16	0.8146	0.5329	0.300244	0.521483
lcl|DQ082753.2_cds_AAY847	0.5458	0.1114	0.4969	0.1115	1.0427	0.2229	0.500224	0.476551
lcl|FJ176739.1_cds_ACI030	0.5109	0.2044	0.2868	0.3171	0.7977	0.5215	0.608054	0.359534
lcl|EF209337.1_cds_ABQ020	0.5533	0.0328	0.5775	0.0856	1.1308	0.1184	0.722973	0.5107
lcl|EF370396.1_cds_ABO381	0.521	0.1303	0.4952	0.1198	1.0162	0.2501	0.479008	0.487306
lcl|EF370395.1_cds_ABO381	0.521	0.1303	0.4952	0.1198	1.0162	0.2501	0.479008	0.487306
lcl|DQ923592.1_cds_ABI968	0.5081	0.1726	0.436	0.1822	0.9441	0.3548	0.513529	0.461815
lcl|AY882441.1_cds_AAX814	0.4327	0.1731	0.4218	0.2188	0.8545	0.3919	0.558306	0.493622
lcl|AY729022.1_cds_AAW569	0.4412	0.1838	0.4762	0.1525	0.9174	0.3363	0.453464	0.519076
lcl|AY422837.1_cds_AAR373	0.4737	0.2175	0.4394	0.148	0.9131	0.3655	0.404925	0.481218
lcl|AY422836.1_cds_AAR373	0.4452	0.2143	0.4444	0.1433	0.8896	0.3576	0.400727	0.49955
lcl|AY422833.1_cds_AAR373	0.6056	0.1278	0.4684	0.29	1.074	0.4178	0.694112	0.436127
lcl|AY422832.1_cds_AAR373	0.4342	0.2895	0.4	0.1296	0.8342	0.4191	0.309234	0.479501
lcl|AY422831.1_cds_AAR373	0.512	0.128	0.5133	0.1398	1.0253	0.2678	0.522031	0.500634
lcl|AY422830.1_cds_AAR373	0.5342	0.2192	0.3929	0.1287	0.9271	0.3479	0.369934	0.423795
lcl|AY861685.1_cds_AAW568	0.5633	0.1616	0.397	0.1462	0.9603	0.3078	0.474984	0.413412
lcl|MZ313562.1_cds_UET079	0.3281	0.2995	0.4148	0.2303	0.7429	0.5298	0.434692	0.558352
lcl|MT370325.1_cds_QOJ524	0.506	0.256	0.3485	0.2466	0.8545	0.5026	0.490649	0.407841
lcl|MT370323.1_cds_QOJ524	0.5547	0.248	0.3153	0.2267	0.87	0.4747	0.477565	0.362414
lcl|MT370322.1_cds_QOJ524	0.552	0.248	0.3185	0.2261	0.8705	0.4741	0.476904	0.365882
lcl|MT370321.1_cds_QOJ524	0.552	0.248	0.3185	0.2261	0.8705	0.4741	0.476904	0.365882
lcl|MT591035.1_cds_QPG929	0.5088	0.1053	0.617	0.093	1.1258	0.1983	0.468986	0.548055
lcl|MT370327.1_cds_QOJ524	0.5134	0.2353	0.3548	0.2508	0.8682	0.4861	0.515943	0.408662
lcl|MT370326.1_cds_QOJ524	0.5493	0.2507	0.3185	0.2261	0.8678	0.4768	0.474203	0.36702
lcl|MT370324.1_cds_QOJ524	0.5132	0.2421	0.3439	0.257	0.8571	0.4991	0.514927	0.401237
lcl|MH315946.1_cds_AYX414	0.6393	0.0984	0.4167	0.1034	1.056	0.2018	0.512389	0.394602
lcl|MH315945.1_cds_AYX414	0.5421	0.2056	0.4063	0.1196	0.9484	0.3252	0.367774	0.428406
lcl|MH315944.1_cds_AYX414	0.6081	0.1081	0.4853	0.2	1.0934	0.3081	0.64914	0.443845
lcl|MG780833.1_cds_AYE570	0.5182	0.1903	0.4874	0.1174	1.0056	0.3077	0.38154	0.484686
lcl|KX907774.1_cds_ASX950	0.4688	0.2604	0.3836	0.029	0.8524	0.2894	0.100207	0.450023
lcl|KX907773.1_cds_ASX950	0.48	0.12	0.6146	0.0444	1.0946	0.1644	0.270073	0.561484
lcl|KX907772.1_cds_ASX950	0.5368	0.0526	0.5399	0.24	1.0767	0.2926	0.820232	0.50144
lcl|KX907771.1_cds_ASX950	0.4688	0.2604	0.3836	0.029	0.8524	0.2894	0.100207	0.450023
lcl|KX907770.1_cds_ASX950	0.4829	0.1463	0.4873	0.2311	0.9702	0.3774	0.612348	0.502268
lcl|KX907769.1_cds_ASX950	0.4886	0.1477	0.5278	0.0294	1.0164	0.1771	0.166008	0.519284
lcl|KX907768.1_cds_ASX950	0.661	0.0678	0.5816	0.093	1.2426	0.1608	0.578358	0.468051
lcl|KX907767.1_cds_ASX950	0.4789	0.1972	0.339	0.1636	0.8179	0.3608	0.453437	0.414476
lcl|KX907766.1_cds_ASX950	0.4387	0.1564	0.4845	0.1022	0.9232	0.2586	0.395205	0.524805
lcl|KX907765.1_cds_ASX950	0.5676	0.1081	0.4714	0.1404	1.039	0.2485	0.56499	0.453705
lcl|KX907764.1_cds_ASX950	0.4259	0.1852	0.5056	0.25	0.9315	0.4352	0.574449	0.54278
lcl|KX907763.1_cds_ASX950	0.5735	0.0882	0.3562	0.3143	0.9297	0.4025	0.78087	0.383134
lcl|KX907762.1_cds_ASX950	0.4833	0.15	0.5283	0.0638	1.0116	0.2138	0.29841	0.522242
lcl|KX907761.1_cds_ASX950	0.5641	0.1538	0.2424	0.2581	0.8065	0.4119	0.626608	0.300558
lcl|KX907760.1_cds_ASX950	0.402	0.2353	0.4375	0.1067	0.8395	0.342	0.311988	0.521144
lcl|KX907759.1_cds_ASX950	0.4688	0.2604	0.3836	0.029	0.8524	0.2894	0.100207	0.450023
lcl|KX907758.1_cds_ASX950	0.4688	0.2604	0.3836	0.029	0.8524	0.2894	0.100207	0.450023
lcl|KX907757.1_cds_ASX950	0.4308	0.2	0.4364	0.1064	0.8672	0.3064	0.347258	0.503229
lcl|KX907756.1_cds_ASX950	0.5263	0.2105	0.551	0.0435	1.0773	0.254	0.17126	0.511464
lcl|KX907755.1_cds_ASX950	0.6429	0.125	0.383	0.1795	1.0259	0.3045	0.589491	0.373331
lcl|KX907754.1_cds_ASX950	0.4492	0.123	0.715	0.0531	1.1642	0.1761	0.301533	0.614156
lcl|KX907753.1_cds_ASX950	0.5337	0.184	0.4565	0.1395	0.9902	0.3235	0.431221	0.461018
lcl|KX907752.1_cds_ASX950	0.5376	0.1183	0.4217	0.039	0.9593	0.1573	0.247934	0.439591
lcl|KU366259.1_cds_ANH211	0.5524	0.1294	0.4053	0.1606	0.9577	0.29	0.553793	0.423201
lcl|KU366258.1_cds_ANH211	0.6012	0.0778	0.4933	0.1152	1.0945	0.193	0.596891	0.450708
lcl|KU360593.1_cds_ANH211	0.5378	0.1388	0.3943	0.1795	0.9321	0.3183	0.563933	0.423023
lcl|KM112267.1_cds_AKA587	0.3152	0.2174	0.5043	0.2844	0.8195	0.5018	0.56676	0.615375
lcl|KM112266.1_cds_AKA587	0.3152	0.2174	0.5043	0.2844	0.8195	0.5018	0.56676	0.615375
lcl|KC989558.1_cds_AHN523	0.5147	0.2868	0.2336	0.2887	0.7483	0.5755	0.501651	0.312174
lcl|HQ728271.1_cds_AEV575	0.5385	0.1062	0.5368	0.1715	1.0753	0.2777	0.617573	0.49921
lcl|EF429119.1_cds_ABN641	0.557	0.1007	0.4931	0.1894	1.0501	0.2901	0.652878	0.469574
lcl|GU949544.1_cds_ADF455	0.5785	0.0805	0.4431	0.1283	1.0216	0.2088	0.614464	0.433731
lcl|GU949543.1_cds_ADF455	0.5315	0.1427	0.397	0.1585	0.9285	0.3012	0.526228	0.427571
lcl|AF402771.1_cds_AAL407	0.5424	0.2583	0.3356	0.3144	0.878	0.5727	0.548979	0.382232
lcl|AF402309.1_cds_AAL407	0.5608	0.2434	0.1574	0.3583	0.7182	0.6017	0.595479	0.219159
lcl|AF402308.1_cds_AAL407	0.459	0.1803	0.4403	0.2295	0.8993	0.4098	0.560029	0.489603
lcl|FJ456886.1_cds_ACJ722	0.4444	0.193	0.477	0.1217	0.9214	0.3147	0.386718	0.51769
lcl|GQ497771.1_cds_ACZ634	0.4984	0.1922	0.3228	0.187	0.8212	0.3792	0.493143	0.393083
lcl|EU549831.1_cds_ACB454	0.4655	0.1207	0.5971	0.1769	1.0626	0.2976	0.594422	0.561924
lcl|NC_024097.1_cds_YP_00	0.6838	0.0427	0.4766	0.1965	1.1604	0.2392	0.821488	0.41072
lcl|KJ476151.1_cds_AHY200	0.5991	0.0107	0.4958	0.0996	1.0949	0.1103	0.902992	0.452827

## Sheet: Alternaria
CUB data used for constructing Parity plot of Alternaria alternata
Fasta header line	T3s	C3s	A3s	G3s	A3+T3	C3+G3	G3/G3+C3	A3/A3+T3
lcl|MN812275.1_cds_QIH294	0.2805	0.3937	0.2526	0.2908	0.5331	0.6845	0.424836	0.473832
lcl|MN812274.1_cds_QIH294	0.2461	0.5026	0.1897	0.2516	0.4358	0.7542	0.333599	0.435291
lcl|MN812273.1_cds_QIH294	0.3425	0.2918	0.3659	0.2099	0.7084	0.5017	0.418378	0.516516
lcl|MN812272.1_cds_QIH294	0.1973	0.5516	0.1953	0.3349	0.3926	0.8865	0.377778	0.497453
lcl|JX104052.1_cds_AFP658	0.2184	0.5816	0.1785	0.2485	0.3969	0.8301	0.299362	0.449735
lcl|HQ616664.1_cds_AEH259	0.2103	0.4821	0.1441	0.4464	0.3544	0.9285	0.480775	0.406603
lcl|EU381117.1_cds_ABY831	0.2131	0.3148	0.2865	0.3361	0.4996	0.6509	0.516362	0.573459
lcl|EU381116.1_cds_ABY831	0.2344	0.404	0.2056	0.4147	0.44	0.8187	0.506535	0.467273
lcl|U87806.1_cds_AAB48041	0.3708	0.5843	0.0102	0.2766	0.381	0.8609	0.321292	0.0267717
lcl|AB176941.1_cds_BAD932	0.3099	0.3662	0.2205	0.3529	0.5304	0.7191	0.490752	0.415724
lcl|AB176941.1_cds_BAD932	0.2227	0.2983	0.267	0.3879	0.4897	0.6862	0.565287	0.545232
lcl|FJ376607.1_cds_ACM509	0.2452	0.4885	0.2149	0.3187	0.4601	0.8072	0.394822	0.467072
lcl|AY364263.1_cds_AAQ639	0.2651	0.6644	0.0757	0.308	0.3408	0.9724	0.316742	0.222124
lcl|AF541874.1_cds_AAN286	0.2196	0.7103	0.05	0.2663	0.2696	0.9766	0.272681	0.18546
lcl|AB047682.1_cds_BAB329	0.3578	0.5168	0.1126	0.1868	0.4704	0.7036	0.265492	0.239371
lcl|MT367628.1_cds_QVN256	0.2598	0.5236	0.2276	0.2469	0.4874	0.7705	0.320441	0.466968
lcl|MT367627.1_cds_QVN256	0.1941	0.6393	0.1422	0.3063	0.3363	0.9456	0.323921	0.422837
lcl|MT367626.1_cds_QVN256	0.1935	0.424	0.2513	0.3228	0.4448	0.7468	0.432244	0.564973
lcl|MT367625.1_cds_QVN256	0.3037	0.4188	0.2378	0.339	0.5415	0.7578	0.447348	0.439151
lcl|MT367624.1_cds_QVN256	0.2053	0.4737	0.2535	0.3606	0.4588	0.8343	0.432219	0.552528
lcl|MT367623.1_cds_QVN256	0.3505	0.4124	0.233	0.2255	0.5835	0.6379	0.353504	0.399314
lcl|MT367622.1_cds_QVN256	0.2796	0.3835	0.2751	0.3125	0.5547	0.696	0.448994	0.495944
lcl|MT367621.1_cds_QVN256	0.248	0.621	0.1184	0.2593	0.3664	0.8803	0.294559	0.323144
lcl|MT367620.1_cds_QVN256	0.1961	0.5412	0.2429	0.2863	0.439	0.8275	0.345982	0.553303
lcl|MT367619.1_cds_QVN256	0.2588	0.4824	0.2481	0.2566	0.5069	0.739	0.347226	0.489446
lcl|MT367618.1_cds_QVN256	0.1973	0.5516	0.1953	0.3349	0.3926	0.8865	0.377778	0.497453
lcl|MT367617.1_cds_QVN256	0.249	0.4847	0.2063	0.3287	0.4553	0.8134	0.404106	0.453108
lcl|MW311078.1_cds_QSQ857	0.3401	0.2843	0.2969	0.3129	0.637	0.5972	0.523945	0.466091
lcl|MW311077.1_cds_QSQ857	0.3041	0.3726	0.2242	0.3408	0.5283	0.7134	0.477712	0.42438
lcl|MK587452.1_cds_QBZ932	0.2258	0.552	0.1429	0.3745	0.3687	0.9265	0.404209	0.387578
lcl|MK587451.1_cds_QBZ932	0.2494	0.4536	0.2547	0.3073	0.5041	0.7609	0.403864	0.505257
lcl|MK587450.1_cds_QBZ932	0.2776	0.3929	0.2737	0.292	0.5513	0.6849	0.42634	0.496463
lcl|KU500377.1_cds_APT406	0.2946	0.4757	0.1709	0.2914	0.4655	0.7671	0.379872	0.367132
lcl|MG593564.1_cds_AWO142	0.2766	0.484	0.1775	0.2821	0.4541	0.7661	0.368229	0.390883
lcl|MG593563.1_cds_AWO142	0.223	0.4981	0.2028	0.342	0.4258	0.8401	0.407094	0.47628
lcl|MG593562.1_cds_AWO142	0.207	0.5323	0.2103	0.3012	0.4173	0.8335	0.361368	0.503954
lcl|MG593561.1_cds_AWO142	0.2944	0.3504	0.2662	0.3368	0.5606	0.6872	0.490105	0.474848
lcl|MG593560.1_cds_AWO142	0.2902	0.4093	0.2352	0.3111	0.5254	0.7204	0.431843	0.447659
lcl|MG593559.1_cds_AWO142	0.2306	0.5528	0.2131	0.3067	0.4437	0.8595	0.356835	0.480279
lcl|MG593558.1_cds_AWO142	0.3133	0.4398	0.1961	0.1661	0.5094	0.6059	0.274138	0.384963
lcl|MG593557.1_cds_AWO142	0.3131	0.5051	0.1638	0.1939	0.4769	0.699	0.277396	0.343468
lcl|KT947105.1_cds_AMT849	0.301	0.3308	0.2947	0.3324	0.5957	0.6632	0.501206	0.494712
lcl|KT947104.1_cds_AMT849	0.297	0.3489	0.2933	0.3069	0.5903	0.6558	0.467978	0.496866
lcl|LC089004.1_cds_BAS698	0.3018	0.3468	0.3028	0.2374	0.6046	0.5842	0.406368	0.500827
lcl|LC089006.1_cds_BAS698	0.2062	0.4072	0.3273	0.2584	0.5335	0.6656	0.388221	0.613496
lcl|LC089005.1_cds_BAS698	0.2389	0.3833	0.3131	0.277	0.552	0.6603	0.419506	0.56721
lcl|KJ426276.1_cds_AHW579	0.1737	0.5749	0.1111	0.3071	0.2848	0.882	0.348186	0.390098
lcl|KJ426275.1_cds_AHW579	0.1786	0.5774	0.1039	0.3071	0.2825	0.8845	0.347202	0.367788
lcl|KJ426274.1_cds_AHW579	0.1687	0.5843	0.1039	0.3121	0.2726	0.8964	0.34817	0.381145
lcl|KJ426273.1_cds_AHW579	0.1747	0.5783	0.1046	0.3143	0.2793	0.8926	0.352117	0.374508
lcl|KJ426272.1_cds_AHW579	0.1786	0.5774	0.1039	0.3071	0.2825	0.8845	0.347202	0.367788
lcl|KJ426271.1_cds_AHW579	0.1747	0.5783	0.1039	0.3121	0.2786	0.8904	0.350517	0.372936
lcl|KJ426270.1_cds_AHW579	0.1786	0.5774	0.1032	0.305	0.2818	0.8824	0.345648	0.366217
lcl|KJ426269.1_cds_AHW579	0.1786	0.5774	0.1039	0.3071	0.2825	0.8845	0.347202	0.367788
lcl|KJ426268.1_cds_AHW579	0.1677	0.5808	0.1032	0.3169	0.2709	0.8977	0.353013	0.380952
lcl|KJ426267.1_cds_AHW579	0.2215	0.5034	0.1631	0.2803	0.3846	0.7837	0.357662	0.424077
lcl|KJ426266.1_cds_AHW579	0.1933	0.5333	0.1643	0.2824	0.3576	0.8157	0.346206	0.459452
lcl|KJ426265.1_cds_AHW579	0.1933	0.5333	0.1631	0.2803	0.3564	0.8136	0.344518	0.457632
lcl|KJ426264.1_cds_AHW579	0.1933	0.5267	0.1714	0.2824	0.3647	0.8091	0.34903	0.469975
lcl|KJ426263.1_cds_AHW579	0.1933	0.5267	0.1714	0.2824	0.3647	0.8091	0.34903	0.469975
lcl|KJ426262.1_cds_AHW579	0.2073	0.5285	0.1982	0.3175	0.4055	0.846	0.375296	0.488779
lcl|KJ426261.1_cds_AHW579	0.2114	0.5244	0.1982	0.319	0.4096	0.8434	0.378231	0.483887
lcl|KJ426260.1_cds_AHW579	0.2024	0.5304	0.185	0.3333	0.3874	0.8637	0.385898	0.477543
lcl|KJ426259.1_cds_AHW579	0.1992	0.5366	0.185	0.3333	0.3842	0.8699	0.383147	0.48152
lcl|KJ426258.1_cds_AHW579	0.1984	0.5344	0.1806	0.3381	0.379	0.8725	0.387507	0.476517
lcl|KU170061.1_cds_AMJ521	0.2786	0.475	0.166	0.2646	0.4446	0.7396	0.357761	0.373369
lcl|KU170060.1_cds_AMJ521	0.1933	0.4871	0.1906	0.3245	0.3839	0.8116	0.399828	0.496483
lcl|LC026100.1_cds_BAU453	0.3252	0.3283	0.3333	0.2697	0.6585	0.598	0.451003	0.50615
lcl|LC026099.1_cds_BAU453	0.3408	0.287	0.2991	0.3085	0.6399	0.5955	0.518052	0.467417
lcl|AB516321.1_cds_BAJ145	0.3643	0.3184	0.2783	0.2616	0.6426	0.58	0.451034	0.433084
lcl|KJ939356.1_cds_AIG154	0.2991	0.381	0.2436	0.3036	0.5427	0.6846	0.443471	0.448867
lcl|KF306219.1_cds_AGW823	0.2082	0.5178	0.2226	0.2781	0.4308	0.7959	0.349416	0.516713
lcl|KF306218.1_cds_AGW823	0.2295	0.5269	0.2	0.3442	0.4295	0.8711	0.395133	0.465658
lcl|AB872927.1_cds_BAO106	0.3513	0.3484	0.2247	0.3165	0.576	0.6649	0.476011	0.390104
lcl|AB872926.1_cds_BAO106	0.3452	0.372	0.2166	0.2997	0.5618	0.6717	0.446181	0.385546
lcl|AB873047.1_cds_BAO055	0.3283	0.3494	0.2282	0.3345	0.5565	0.6839	0.489107	0.410063
lcl|AB725683.1_cds_BAN197	0.2117	0.2603	0.2915	0.4237	0.5032	0.684	0.619444	0.579293
lcl|JX207117.1_cds_AFP896	0.2696	0.4654	0.2401	0.3003	0.5097	0.7657	0.39219	0.471061
lcl|JX136700.1_cds_AFP896	0.287	0.4717	0.1835	0.3099	0.4705	0.7816	0.396494	0.390011
lcl|KC923297.1_cds_AGS802	0.2606	0.5282	0.1458	0.3692	0.4064	0.8974	0.411411	0.35876
lcl|AB688098.1_cds_BAM744	0.2796	0.4243	0.2171	0.2996	0.4967	0.7239	0.413869	0.437085
lcl|AB646288.1_cds_BAK525	0.2811	0.4764	0.1878	0.3046	0.4689	0.781	0.390013	0.400512
lcl|AB646195.1_cds_BAK525	0.2953	0.4474	0.235	0.2684	0.5303	0.7158	0.374965	0.443145
lcl|JQ973666.1_cds_AFN690	0.3235	0.3655	0.2337	0.3106	0.5572	0.6761	0.459399	0.419419
lcl|JN900389.1_cds_AFC759	0.2931	0.4564	0.2376	0.2578	0.5307	0.7142	0.360963	0.447711
lcl|JQ716919.1_cds_AFK084	0.2639	0.4392	0.265	0.3042	0.5289	0.7434	0.409201	0.50104
lcl|JX103645.1_cds_AFN683	0.3398	0.3641	0.2572	0.2658	0.597	0.6299	0.421972	0.430821
lcl|JX103644.1_cds_AFN683	0.3245	0.3406	0.2949	0.2548	0.6194	0.5954	0.427948	0.476106
lcl|JX103643.1_cds_AFN682	0.2827	0.3612	0.2736	0.3055	0.5563	0.6667	0.458227	0.491821
lcl|JX103642.1_cds_AFN682	0.267	0.4106	0.2208	0.3215	0.4878	0.7321	0.439148	0.452645
lcl|JX103641.1_cds_AFN682	0.2777	0.419	0.192	0.333	0.4697	0.752	0.442819	0.408772
lcl|JX103640.1_cds_AFN682	0.294	0.3271	0.3319	0.2719	0.6259	0.599	0.453923	0.530276
lcl|JX103639.1_cds_AFN682	0.3424	0.3157	0.3418	0.2139	0.6842	0.5296	0.40389	0.499562
lcl|JX103638.1_cds_AFN682	0.2991	0.3874	0.2318	0.3062	0.5309	0.6936	0.441465	0.436617
lcl|JX103637.1_cds_AFN682	0.3346	0.3355	0.3376	0.1912	0.6722	0.5267	0.363015	0.502231
lcl|JX103636.1_cds_AFN682	0.3362	0.4994	0.1134	0.2659	0.4496	0.7653	0.347445	0.252224
lcl|JQ937332.1_cds_AFK791	0.2584	0.423	0.2477	0.2687	0.5061	0.6917	0.388463	0.489429
lcl|JQ937331.1_cds_AFK791	0.2584	0.423	0.2477	0.2687	0.5061	0.6917	0.388463	0.489429
lcl|AB665445.1_cds_BAK640	0.2804	0.5794	0.1089	0.2717	0.3893	0.8511	0.319234	0.279733
lcl|AB665444.1_cds_BAK640	0.3352	0.498	0.1117	0.2681	0.4469	0.7661	0.349954	0.249944
lcl|HQ185361.1_cds_ADQ738	0.2711	0.4036	0.3417	0.2625	0.6128	0.6661	0.394085	0.557604
lcl|AB516322.1_cds_BAJ145	0.2852	0.419	0.221	0.2907	0.5062	0.7097	0.40961	0.436586
lcl|AB025309.1_cds_BAA892	0.1946	0.3859	0.3375	0.3397	0.5321	0.7256	0.468164	0.634279
lcl|AB025309.1_cds_BAA892	0.221	0.3525	0.3449	0.3489	0.5659	0.7014	0.497434	0.609472
lcl|AY117038.1_cds_AAM774	0.2043	0.7097	0.0875	0.2468	0.2918	0.9565	0.258024	0.299863
lcl|GQ414510.1_cds_ADC353	0.2236	0.5468	0.2184	0.3011	0.442	0.8479	0.355113	0.494118
lcl|GQ414509.1_cds_ADC353	0.1804	0.307	0.3053	0.3213	0.4857	0.6283	0.51138	0.628577
lcl|GQ414508.1_cds_ADC353	0.2592	0.4412	0.2336	0.3131	0.4928	0.7543	0.415087	0.474026
lcl|AB444614.1_cds_BAH835	0.2591	0.3401	0.3668	0.2546	0.6259	0.5947	0.428115	0.586036
lcl|AB444613.1_cds_BAH835	0.3136	0.3665	0.2516	0.2969	0.5652	0.6634	0.447543	0.445152
lcl|AB434468.1_cds_BAG244	0.3134	0.2886	0.266	0.3632	0.5794	0.6518	0.557226	0.459096
lcl|AB432916.1_cds_BAI443	0.3085	0.3085	0.2985	0.3261	0.607	0.6346	0.513867	0.491763
lcl|AB432915.1_cds_BAI443	0.3069	0.3119	0.295	0.3279	0.6019	0.6398	0.512504	0.490115
lcl|AB432914.1_cds_BAI443	0.315	0.305	0.3015	0.3242	0.6165	0.6292	0.515257	0.489051
lcl|AB510353.1_cds_BAJ097	0.2852	0.419	0.221	0.2907	0.5062	0.7097	0.40961	0.436586
lcl|AY568627.1_cds_AAS752	0.2256	0.7143	0.0619	0.1944	0.2875	0.9087	0.213932	0.215304
lcl|AY514673.1_cds_AAR988	0.3298	0.3351	0.2743	0.2952	0.6041	0.6303	0.468348	0.454064
lcl|U62442.1_cds_AAD00097	0.4167	0.1597	0.4855	0.2602	0.9022	0.4199	0.619671	0.538129
lcl|U62097.1_cds_AAB03877	0.2243	0.3645	0.3069	0.3441	0.5312	0.7086	0.485605	0.577748
lcl|AB500683.1_cds_BAH587	0.2641	0.4205	0.2418	0.277	0.5059	0.6975	0.397133	0.47796
lcl|FJ693713.1_cds_ACN433	0.2509	0.4705	0.2118	0.3363	0.4627	0.8068	0.416832	0.457748
lcl|GQ414506.1_cds_ACY738	0.2161	0.4982	0.1847	0.4159	0.4008	0.9141	0.454983	0.460828
lcl|AY191815.1_cds_AAO918	0.2103	0.7243	0.045	0.2663	0.2553	0.9906	0.268827	0.176263
lcl|EU178857.1_cds_ABW397	0.2065	0.5304	0.1842	0.327	0.3907	0.8574	0.381386	0.471461
lcl|EU178856.1_cds_ABW397	0.2065	0.5304	0.1842	0.327	0.3907	0.8574	0.381386	0.471461
lcl|EU178855.1_cds_ABW397	0.2065	0.5304	0.185	0.3286	0.3915	0.859	0.382538	0.472542
lcl|EU178854.1_cds_ABW397	0.2065	0.5304	0.185	0.3286	0.3915	0.859	0.382538	0.472542
lcl|EU178853.1_cds_ABW397	0.2065	0.5304	0.185	0.3286	0.3915	0.859	0.382538	0.472542
lcl|EU178852.1_cds_ABW397	0.2065	0.5304	0.185	0.3286	0.3915	0.859	0.382538	0.472542
lcl|EU178851.1_cds_ABW397	0.2065	0.5304	0.185	0.3286	0.3915	0.859	0.382538	0.472542
lcl|AF176572.1_cds_AAF057	0.3217	0.4087	0.2789	0.2286	0.6006	0.6373	0.358701	0.464369
lcl|AF176571.1_cds_AAF056	0.3161	0.4483	0.2294	0.2744	0.5455	0.7227	0.379687	0.420532
lcl|AF176570.1_cds_AAF056	0.3201	0.6006	0.0554	0.2136	0.3755	0.8142	0.262343	0.147537
lcl|AF184074.1_cds_AAF017	0.3173	0.327	0.2697	0.3036	0.587	0.6306	0.481446	0.459455
lcl|U86752.1_cds_AAB47552	0.2348	0.7045	0.0631	0.1981	0.2979	0.9026	0.219477	0.211816
lcl|GU556629.1_cds_ADD173	0.2407	0.5407	0.1378	0.3783	0.3785	0.919	0.411643	0.364069
lcl|GQ499184.1_cds_ADB125	0.1509	0.6302	0.1693	0.3822	0.3202	1.0124	0.377519	0.528732
lcl|DQ837161.1_cds_ABI260	0.168	0.776	0.0574	0.3423	0.2254	1.1183	0.30609	0.254658
lcl|FJ437068.1_cds_ACJ768	0.1687	0.5843	0.1104	0.305	0.2791	0.8893	0.342966	0.395557
lcl|FJ437067.1_cds_ACJ768	0.1933	0.5267	0.1714	0.2824	0.3647	0.8091	0.34903	0.469975
lcl|AB176852.1_cds_BAD932	0.2863	0.349	0.2586	0.3041	0.5449	0.6531	0.465625	0.474582
lcl|AB176851.1_cds_BAD932	0.3099	0.3662	0.2205	0.3529	0.5304	0.7191	0.490752	0.415724
lcl|AB009452.1_cds_BAA759	0.3164	0.4545	0.1944	0.2924	0.5108	0.7469	0.391485	0.380579
lcl|AB009451.1_cds_BAA759	0.3093	0.4444	0.2125	0.2296	0.5218	0.674	0.340653	0.407244
lcl|AB005039.1_cds_BAA759	0.2986	0.4388	0.2143	0.2979	0.5129	0.7367	0.404371	0.41782
lcl|AB290910.1_cds_BAF453	0.2756	0.4711	0.1939	0.2753	0.4695	0.7464	0.368837	0.412993
lcl|AB239917.1_cds_BAE713	0.1547	0.6226	0.1654	0.3929	0.3201	1.0155	0.386903	0.516714
lcl|AB070713.1_cds_BAB690	0.2685	0.358	0.2597	0.3088	0.5282	0.6668	0.463107	0.49167
lcl|AB070712.1_cds_BAB690	0.306	0.3716	0.2364	0.3291	0.5424	0.7007	0.469673	0.435841
lcl|AB070711.1_cds_BAB690	0.3193	0.3088	0.3015	0.2941	0.6208	0.6029	0.487809	0.485664
lcl|AB179766.1_cds_BAD976	0.3258	0.3213	0.3027	0.278	0.6285	0.5993	0.463875	0.481623
lcl|AB179766.1_cds_BAD976	0.3428	0.3116	0.3125	0.2581	0.6553	0.5697	0.453045	0.476881
lcl|AB179766.1_cds_BAD976	0.3382	0.3043	0.2684	0.3343	0.6066	0.6386	0.523489	0.442466
lcl|AB179766.1_cds_BAD976	0.2857	0.3214	0.2906	0.3099	0.5763	0.6313	0.490892	0.504251
lcl|AB179766.1_cds_BAD976	0.306	0.3716	0.2364	0.3291	0.5424	0.7007	0.469673	0.435841
lcl|AB179766.1_cds_BAD976	0.2685	0.358	0.2597	0.3088	0.5282	0.6668	0.463107	0.49167
lcl|AB119280.1_cds_BAC849	0.3497	0.3217	0.3213	0.2598	0.671	0.5815	0.446776	0.478838
lcl|AB015352.1_cds_BAA365	0.325	0.3	0.265	0.3587	0.59	0.6587	0.544557	0.449153
lcl|AB015351.1_cds_BAA365	0.3172	0.3172	0.2882	0.3057	0.6054	0.6229	0.490769	0.476049
lcl|AB035494.1_cds_BAB078	0.2806	0.3715	0.2586	0.2944	0.5392	0.6659	0.442108	0.479599
lcl|AB035493.1_cds_BAB078	0.3017	0.3631	0.2516	0.3344	0.5533	0.6975	0.479427	0.454726
lcl|AB035492.1_cds_BAB078	0.2773	0.3594	0.2532	0.3	0.5305	0.6594	0.454959	0.477286
lcl|AB035491.1_cds_BAB078	0.3003	0.3774	0.2229	0.3428	0.5232	0.7202	0.475979	0.426032
lcl|AB015743.1_cds_BAA365	0.2582	0.6009	0.1144	0.2663	0.3726	0.8672	0.30708	0.307032
lcl|AB000279.1_cds_BAA243	0.2165	0.5335	0.3139	0.1967	0.5304	0.7302	0.269378	0.591817
lcl|OK340047.1_cds_UCR172	0.3125	0.625	0.0952	0.4444	0.4077	1.0694	0.41556	0.233505
lcl|MT550844.1_cds_QXV449	0.1224	0.5918	0.2545	0.3958	0.3769	0.9876	0.40077	0.675245
lcl|MW798204.1_cds_QXF690	0.2931	0.3712	0.2464	0.3667	0.5395	0.7379	0.496951	0.456719
lcl|MW355621.1_cds_QSN089	0.2982	0.4035	0.2601	0.2779	0.5583	0.6814	0.407837	0.465879
lcl|MT547707.1_cds_QLH020	0.2643	0.399	0.2168	0.3424	0.4811	0.7414	0.461829	0.450634
lcl|MT184174.1_cds_QKI373	0.1224	0.5918	0.2545	0.3958	0.3769	0.9876	0.40077	0.675245
lcl|MT184175.1_cds_QKI373	0.236	0.6682	0.0498	0.2963	0.2858	0.9645	0.307206	0.174248
lcl|MK803324.1_cds_QGA304	0.4543	0.1534	0.5299	0.0633	0.9842	0.2167	0.292109	0.538407
lcl|KX134679.1_cds_ANH216	0.1361	0.7619	0.0422	0.4305	0.1783	1.1924	0.361037	0.23668
lcl|HQ693484.1_cds_AET148	0.2788	0.6394	0.0469	0.2921	0.3257	0.9315	0.31358	0.143998
lcl|AB666460.1_cds_BAK643	0.3352	0.3631	0.2532	0.2832	0.5884	0.6463	0.438187	0.43032
lcl|HM486909.1_cds_AEH767	0.2676	0.6009	0.1045	0.2663	0.3721	0.8672	0.30708	0.280838
lcl|HM486908.1_cds_AEH767	0.2319	0.4928	0.1429	0.4701	0.3748	0.9629	0.488213	0.38127
lcl|GU735423.1_cds_ADE441	0.3093	0.4444	0.2076	0.2316	0.5169	0.676	0.342604	0.401625
lcl|GU735422.1_cds_ADE441	0.3093	0.4444	0.2076	0.2316	0.5169	0.676	0.342604	0.401625
lcl|GU735421.1_cds_ADE441	0.3093	0.4444	0.2083	0.2325	0.5176	0.6769	0.343478	0.402434
lcl|GU735414.1_cds_ADE441	0.3066	0.4672	0.196	0.2894	0.5026	0.7566	0.382501	0.389972
lcl|GU735413.1_cds_ADE441	0.3029	0.4708	0.192	0.2936	0.4949	0.7644	0.384092	0.387957
lcl|AB444180.1_cds_BAJ105	0.3093	0.4444	0.2049	0.2362	0.5142	0.6806	0.347047	0.398483
lcl|AB444177.1_cds_BAJ105	0.3093	0.4444	0.2049	0.2362	0.5142	0.6806	0.347047	0.398483
lcl|AB444174.1_cds_BAJ105	0.3066	0.4672	0.196	0.2894	0.5026	0.7566	0.382501	0.389972
lcl|AB444173.1_cds_BAJ105	0.3029	0.4708	0.192	0.2936	0.4949	0.7644	0.384092	0.387957
lcl|AB444172.1_cds_BAJ105	0.3093	0.4444	0.2056	0.237	0.5149	0.6814	0.347813	0.399301
lcl|U82437.2_cds_AAG42022	0.2587	0.6541	0.0702	0.2803	0.3289	0.9344	0.299979	0.213439
lcl|U82634.1_cds_AAB40401	0.2571	0.5714	0.107	0.2903	0.3641	0.8617	0.336892	0.293875
lcl|GQ414507.1_cds_ACY738	0.1833	0.6667	0.1545	0.359	0.3378	1.0257	0.350005	0.457371
lcl|AF288160.1_cds_AAM903	0.2331	0.7068	0.0625	0.1963	0.2956	0.9031	0.217362	0.211434
lcl|U82633.1_cds_AAB40400	0.2331	0.7068	0.0625	0.1963	0.2956	0.9031	0.217362	0.211434
lcl|AB246047.1_cds_BAF690	0.2021	0.5544	0.1488	0.3636	0.3509	0.918	0.396078	0.424052
lcl|AB246046.1_cds_BAF690	0.2021	0.5544	0.1429	0.3701	0.345	0.9245	0.400324	0.414203
lcl|AB969680.1_cds_BBG742	0.2486	0.4335	0.3243	0.2707	0.5729	0.7042	0.384408	0.566067
lcl|AB969680.1_cds_BBG742	0.3083	0.3769	0.2754	0.2632	0.5837	0.6401	0.411186	0.471818
lcl|AB969680.1_cds_BBG742	0.3155	0.3253	0.2731	0.2851	0.5886	0.6104	0.467071	0.463982
lcl|AB969680.1_cds_BBG742	0.3824	0.2647	0.3333	0.3026	0.7157	0.5673	0.533404	0.465698
lcl|AB969680.1_cds_BBG742	0.1852	0.2997	0.2666	0.3986	0.4518	0.6983	0.570815	0.590084
lcl|AB969680.1_cds_BBG742	0.3033	0.3767	0.2993	0.2353	0.6026	0.612	0.384477	0.496681
lcl|AB969680.1_cds_BBG742	0.3125	0.3031	0.3062	0.2918	0.6187	0.5949	0.490503	0.494909
lcl|AB969680.1_cds_BBG742	0.3308	0.3579	0.2732	0.2657	0.604	0.6236	0.426074	0.452318
lcl|AB969680.1_cds_BBG742	0.3352	0.3631	0.2532	0.2832	0.5884	0.6463	0.438187	0.43032
lcl|AB969680.1_cds_BBG742	0.3483	0.2912	0.2998	0.2709	0.6481	0.5621	0.481943	0.462583
lcl|AB969680.1_cds_BBG742	0.3187	0.2308	0.3041	0.3212	0.6228	0.552	0.581884	0.488279
lcl|AB969680.1_cds_BBG742	0.3147	0.4024	0.2402	0.2676	0.5549	0.67	0.399403	0.432871
