# Supplementary material for: Comprehensive analysis of codon usage pattern in Withania somnifera and its associated pathogens: Meloidogyne incognita and Alternaria alternata
Source: Genetica. 2022 Apr 13;150(2):129–44. doi: 10.1007/s10709-022-00154-w (PMC9050767; doi:10.1007/s10709-022-00154-w)
Supplement: Supplementary file 6 — Supplementary file6 (XLSX 82 kb) [file 10709_2022_154_MOESM6_ESM.xlsx]

## Sheet: Withania
CUB data used for constructing Neutrality plot of Withania somnifera
Fasta header line	GC%	GC1%	GC2%	GC3%	GC12%
lcl|KP318739.1_cds_AKH402	44.93	53.08	35.33	46.4	70.745
lcl|FJ560880.2_cds_ACM098	39.1	47.48	35.01	34.79	64.985
lcl|FJ654696.1_cds_ACO447	42.04	48.83	39.92	37.37	68.79
lcl|JQ710678.1_cds_AFI988	44.15	56.55	43.87	32.03	78.485
lcl|GU808569.1_cds_ADG293	44.44	53.78	41.04	38.52	74.3
lcl|GU574803.1_cds_ADD176	45.3	55.83	43.61	36.47	77.635
lcl|HM855234.1_cds_ADR104	40.79	50.58	27.33	44.48	64.245
lcl|MK410296.1_cds_QCV568	42.84	45.79	41.9	40.82	66.74
lcl|MG434696.1_cds_AZI708	54.09	53.56	44.27	64.44	75.695
lcl|MF092860.1_cds_ASK061	37.34	41.94	35.78	34.31	59.83
lcl|KX574839.1_cds_AOX153	41.76	44.6	40	40.69	64.6
lcl|KX574838.1_cds_AOX153	42.61	46.9	40	40.92	66.9
lcl|KX574837.1_cds_AOX152	42.77	46.69	34.56	47.06	63.97
lcl|KX574836.1_cds_AOX152	41.98	45.93	37.78	42.22	64.82
lcl|KX574835.1_cds_AOX152	44.89	49.55	37.84	47.3	68.47
lcl|KX574834.1_cds_AOX152	40.45	45.95	37.3	38.11	64.6
lcl|KX574833.1_cds_AOX152	43.58	51.64	36.07	43.03	69.675
lcl|KX574832.1_cds_AOX152	40.68	42.43	36.18	43.42	60.52
lcl|KX574831.1_cds_AOX152	40.42	43.52	35.88	41.86	61.46
lcl|KX574830.1_cds_AOX152	41.43	51.98	38.14	34.18	71.05
lcl|KX574829.1_cds_AOX152	44.57	52.45	39.19	42.07	72.045
lcl|KX574828.1_cds_AOX152	43.26	51.38	41.37	37.02	72.065
lcl|KX574827.1_cds_AOX152	41.5	48.79	32.77	42.96	65.175
lcl|KX574826.1_cds_AOX152	39.84	50.73	28.28	40.52	64.87
lcl|KX574825.1_cds_AOX152	40.12	50.29	28.78	41.28	64.68
lcl|KX574824.1_cds_AOX152	43.67	54.33	41.11	35.58	74.885
lcl|KX574823.1_cds_AOX152	41.63	48.92	36.15	39.83	66.995
lcl|KX574822.1_cds_AOX152	44.47	57.14	38.68	37.6	76.48
lcl|KX574821.1_cds_AOX152	40.89	47.32	42.2	33.17	68.42
lcl|KX574820.1_cds_AOX152	42.04	49.68	38.85	37.58	69.105
lcl|KX574819.1_cds_AOX152	45.59	53.57	42.86	40.34	75
lcl|KX574818.1_cds_AOX152	43.98	56.26	40.93	34.74	76.725
lcl|KX574817.1_cds_AOX152	44.06	56.41	43.87	31.89	78.345
lcl|KX574816.1_cds_AOX152	44.67	55.33	36.43	42.27	73.545
lcl|KX574815.1_cds_AOX152	43.29	52.84	41.71	35.31	73.695
lcl|KX574814.1_cds_AOX152	43.4	52.94	43.53	33.73	74.705
lcl|KX574813.1_cds_AOX152	44.92	57.37	43.81	33.6	79.275
lcl|KX574812.1_cds_AOX152	45.72	53.18	44.53	39.44	75.445
lcl|KX574811.1_cds_AOX152	46.83	53.17	43.17	44.17	74.755
lcl|KX574810.1_cds_AOX152	48.09	53.65	46.35	44.27	76.825
lcl|KX574809.1_cds_AOX152	45.87	52.75	43.26	41.6	74.38
lcl|KX574808.1_cds_AOX152	43.2	49.46	40.17	39.96	69.545
lcl|KX574807.1_cds_AOX152	43.7	50.11	39.96	41.04	70.09
lcl|KX574806.1_cds_AOX152	44.61	59.75	45.19	28.89	82.345
lcl|KJ420936.1_cds_AIC744	42.47	49.73	39.02	38.66	69.24
lcl|KJ420935.1_cds_AIC744	42.13	46.65	38.62	41.11	65.96
lcl|KJ420934.1_cds_AIC744	36.42	46.68	31.99	30.58	62.675
lcl|KJ420933.1_cds_AIC744	36.74	47.7	34.47	28.06	64.935
lcl|KC008574.1_cds_AGT037	44.9	49.11	35.7	49.9	66.96
lcl|KC008573.1_cds_AGT037	41.21	48.84	36.24	38.57	66.96
lcl|JQ728553.1_cds_AGA179	42.51	50.46	40.37	36.7	70.645
lcl|JQ728552.1_cds_AGA179	41.93	49.6	40.61	35.58	69.905
lcl|KF360055.1_cds_AGY462	38.56	52.19	40.51	22.99	72.445
lcl|KC329532.1_cds_AGI042	42.95	43.62	40.6	44.63	63.92
lcl|GU181386.1_cds_ADO227	41.95	48.55	33.82	43.48	65.46
lcl|GU732820.1_cds_ADW782	41.95	48.55	33.82	43.48	65.46
lcl|JQ710680.1_cds_AFI988	44.15	56.55	43.87	32.03	78.485
lcl|JQ710679.1_cds_AFI988	45.59	53.57	42.86	40.34	75
lcl|HM036710.1_cds_ADI496	45.75	57.79	41.19	38.28	78.385
lcl|HQ293119.1_cds_ADP941	48.9	54.17	47.05	45.49	77.695
lcl|HM037907.1_cds_ADG602	43.21	51.38	41.24	37.02	72
lcl|GU474427.1_cds_ADC954	42.72	49.03	34.95	44.17	66.505
lcl|DQ356887.1_cds_ABC961	44.3	53.56	44.44	34.9	75.78
lcl|MH184042.1_cds_AXG641	45.44	54.85	34.74	46.74	72.22
lcl|MH184045.1_cds_AXG641	44.78	54.93	34.68	44.72	72.27
lcl|MH184047.1_cds_AXG641	44.93	53.08	35.33	46.4	70.745
lcl|KR919800.1_cds_ANA958	42.22	45.93	37.41	43.33	64.635
lcl|KR919799.1_cds_ANA958	45.66	54.62	38.94	43.42	74.09
lcl|KY050733.1_cds_ATQ366	41.91	44.55	46.53	34.65	67.815
lcl|GQ921845.1_cds_ADN394	46.78	52.83	43.33	44.17	74.495
lcl|GQ921844.1_cds_ADN394	45.96	55.16	43.16	39.58	76.74
lcl|HM585369.1_cds_ADM477	49.02	56.05	39.65	51.37	75.875
lcl|JX134606.1_cds_AGC949	45.33	56.19	42.67	37.14	77.525
lcl|GQ921847.1_cds_ADN394	44.48	52.45	39.19	41.79	72.045
lcl|GQ921846.1_cds_ADN394	43.65	51.64	35.86	43.44	69.57
lcl|JN638574.1_cds_AEY823	45.42	51.93	38.05	46.27	70.955
lcl|MK142783.1_cds_QFR993	41.61	48.18	49.64	27.01	73
lcl|MK142783.1_cds_QFR992	42.66	50	43.5	34.46	71.75
lcl|MK142783.1_cds_QFR992	33.27	38.82	33.53	27.45	55.585
lcl|MK142783.1_cds_QFR992	36.33	53.93	33.71	21.35	70.785
lcl|MK142783.1_cds_QFR992	38.17	38.71	37.1	38.71	57.26
lcl|MK142783.1_cds_QFR992	37.84	51.35	29.73	32.43	66.215
lcl|MK142783.1_cds_QFR992	40.68	55.51	39.57	26.97	75.295
lcl|MK142783.1_cds_QFR992	37.48	46.49	34.59	31.35	63.785
lcl|MK142783.1_cds_QFR992	45.53	64.63	48.78	23.17	89.02
lcl|MK142783.1_cds_QFR992	37.63	49.6	37.5	25.81	68.35
lcl|MK142783.1_cds_QFR992	39.1	43.04	43.46	30.8	64.77
lcl|MK142783.1_cds_QFR992	38.31	46.52	37.76	30.65	65.4
lcl|MK142783.1_cds_QFR992	38.56	50.36	37.7	27.63	69.21
lcl|MK142783.1_cds_QFR992	38.69	51.17	38.28	26.61	70.31
lcl|MK142783.1_cds_QFR993	42.22	50	43.33	33.33	71.665
lcl|MK142783.1_cds_QFR993	30.48	48.57	25.71	17.14	61.425
lcl|MK142783.1_cds_QFR993	43.03	51.98	43.22	33.9	73.59
lcl|MK142783.1_cds_QFR993	44.23	54.98	46.1	31.6	78.03
lcl|MK142783.1_cds_QFR993	35.98	39.68	41.27	26.98	60.315
lcl|MK142783.1_cds_QFR993	41.27	49.12	43.13	31.56	70.685
lcl|MK142783.1_cds_QFR993	42.96	52.86	43.54	32.49	74.63
lcl|MK142783.1_cds_QFR993	39.25	48.52	37.87	31.36	67.455
lcl|MK142783.1_cds_QFR993	37.62	51.49	37.13	24.26	70.055
lcl|MK142783.1_cds_QFR993	40.88	50.31	37.74	34.59	69.18
lcl|MK142783.1_cds_QFR993	38.04	44.76	43.15	26.21	66.335
lcl|MK142783.1_cds_QFR993	36.91	46.28	32.23	32.23	62.395
lcl|MK142783.1_cds_QFR993	41.04	53.73	39.55	29.85	73.505
lcl|MK142783.1_cds_QFR993	43.69	57.11	41.88	32.06	78.05
lcl|MK142783.1_cds_QFR993	43.65	58.37	43.1	29.5	79.92
lcl|MK142783.1_cds_QFR993	36.78	41.33	36.45	32.55	59.555
lcl|MK142783.1_cds_QFR993	34.23	43.24	27.03	32.43	56.755
lcl|MK142783.1_cds_QFR993	38.56	43.24	41.08	31.35	63.78
lcl|MK142783.1_cds_QFR993	32.03	37.83	28.26	30	51.96
lcl|MK142783.1_cds_QFR993	41.23	52.65	37.07	33.96	71.185
lcl|MK142783.1_cds_QFR993	39.84	41.46	48.78	29.27	65.85
lcl|MK142783.1_cds_QFR993	33.33	35.9	28.21	35.9	50.005
lcl|MK142783.1_cds_QFR993	40.83	47.5	42.5	32.5	68.75
lcl|MK142783.1_cds_QFR993	41.27	42.86	47.62	33.33	66.67
lcl|MK142783.1_cds_QFR993	32.29	34.38	40.62	21.88	54.69
lcl|MK142783.1_cds_QFR993	35.09	50	31.58	23.68	65.79
lcl|MK142783.1_cds_QFR993	41.48	46.67	40	37.78	66.67
lcl|MK142783.1_cds_QFR993	37.81	37.31	37.31	38.81	55.965
lcl|MK142783.1_cds_QFR993	34.97	37.25	41.18	26.47	57.84
lcl|MK142783.1_cds_QFR993	36.51	38.1	42.86	28.57	59.53
lcl|MK142783.1_cds_QFR993	41.61	48.18	49.64	27.01	73
lcl|MK142783.1_cds_QFR993	41.96	57.36	37.06	31.47	75.89
lcl|MK142783.1_cds_QFR993	43.75	54.81	46.37	30.06	77.995
lcl|MK142783.1_cds_QFR993	35.09	39.47	31.58	34.21	55.26
lcl|MK142783.1_cds_QFR993	42.42	54.55	40.91	31.82	75.005
lcl|MK142783.1_cds_QFR993	35.42	37.5	43.75	25	59.375
lcl|MK142783.1_cds_QFR993	40.21	48.62	41.28	30.73	69.26
lcl|MK142783.1_cds_QFR993	38.29	48.57	40.57	25.71	68.855
lcl|MK142783.1_cds_QFR993	33.73	43.49	31.66	26.04	59.32
lcl|MK142783.1_cds_QFR993	44.6	54.68	56.83	22.3	83.095
lcl|MK142783.1_cds_QFR993	37.72	42.11	47.37	23.68	65.795
lcl|NC_047245.1_cds_YP_00	42.82	52.03	48.78	27.64	76.42
lcl|NC_047245.1_cds_YP_00	42.94	50	43.5	35.31	71.75
lcl|NC_047245.1_cds_YP_00	32.41	37.08	32.94	27.22	53.55
lcl|NC_047245.1_cds_YP_00	34.46	50.56	31.46	21.35	66.29
lcl|NC_047245.1_cds_YP_00	38.17	40.32	37.1	37.1	58.87
lcl|NC_047245.1_cds_YP_00	36.94	51.35	29.73	29.73	66.215
lcl|NC_047245.1_cds_YP_00	40.62	55.71	39.96	26.18	75.69
lcl|NC_047245.1_cds_YP_00	38.2	46.49	34.05	34.05	63.515
lcl|NC_047245.1_cds_YP_00	44.72	64.63	48.78	20.73	89.02
lcl|NC_047245.1_cds_YP_00	38.04	49.6	37.5	27.02	68.35
lcl|NC_047245.1_cds_YP_00	38.68	42.62	43.46	29.96	64.35
lcl|NC_047245.1_cds_YP_00	38.23	46.42	38.11	30.16	65.475
lcl|NC_047245.1_cds_YP_00	38.51	50.22	37.59	27.72	69.015
lcl|NC_047245.1_cds_YP_00	38.75	51.07	38.28	26.89	70.21
lcl|NC_047245.1_cds_YP_00	43.33	50	43.33	36.67	71.665
lcl|NC_047245.1_cds_YP_00	29.52	48.57	25.71	14.29	61.425
lcl|NC_047245.1_cds_YP_00	42.56	51.69	43.22	32.77	73.3
lcl|NC_047245.1_cds_YP_00	44.3	54.98	46.32	31.6	78.14
lcl|NC_047245.1_cds_YP_00	36.51	41.27	41.27	26.98	61.905
lcl|NC_047245.1_cds_YP_00	41.58	43.56	46.53	34.65	66.825
lcl|NC_047245.1_cds_YP_00	41.32	49.25	43.27	31.43	70.885
lcl|NC_047245.1_cds_YP_00	42.96	53	43.68	32.22	74.84
lcl|NC_047245.1_cds_YP_00	39.25	48.52	37.87	31.36	67.455
lcl|NC_047245.1_cds_YP_00	38.28	51.49	37.62	25.74	70.3
lcl|NC_047245.1_cds_YP_00	40.67	50.31	37.74	33.96	69.18
lcl|NC_047245.1_cds_YP_00	37.89	43.16	43.51	27.02	64.915
lcl|NC_047245.1_cds_YP_00	36.64	45.45	32.23	32.23	61.565
lcl|NC_047245.1_cds_YP_00	40.3	52.99	40.3	27.61	73.14
lcl|NC_047245.1_cds_YP_00	43.02	56.71	41.68	30.66	77.55
lcl|NC_047245.1_cds_YP_00	43.87	58	43.87	29.73	79.935
lcl|NC_047245.1_cds_YP_00	36.02	40.55	35.43	32.09	58.265
lcl|NC_047245.1_cds_YP_00	34.23	45.95	27.03	29.73	59.465
lcl|NC_047245.1_cds_YP_00	38.74	43.24	41.08	31.89	63.78
lcl|NC_047245.1_cds_YP_00	32.61	38.26	29.13	30.43	52.825
lcl|NC_047245.1_cds_YP_00	41.23	52.34	36.76	34.58	70.72
lcl|NC_047245.1_cds_YP_00	39.02	41.46	48.78	26.83	65.85
lcl|NC_047245.1_cds_YP_00	33.33	35.9	28.21	35.9	50.005
lcl|NC_047245.1_cds_YP_00	41.67	47.5	42.5	35	68.75
lcl|NC_047245.1_cds_YP_00	42.06	44.05	47.62	34.52	67.86
lcl|NC_047245.1_cds_YP_00	34.38	34.38	40.62	28.12	54.69
lcl|NC_047245.1_cds_YP_00	35.09	50	31.58	23.68	65.79
lcl|NC_047245.1_cds_YP_00	41.48	46.67	40	37.78	66.67
lcl|NC_047245.1_cds_YP_00	37.31	37.31	37.31	37.31	55.965
lcl|NC_047245.1_cds_YP_00	33.66	36.27	41.18	23.53	56.86
lcl|NC_047245.1_cds_YP_00	35.92	36.43	42.64	28.68	57.75
lcl|NC_047245.1_cds_YP_00	43.88	54.81	46.37	30.45	77.995
lcl|NC_047245.1_cds_YP_00	35.24	40	31.43	34.29	55.715
lcl|NC_047245.1_cds_YP_00	42.42	54.55	40.91	31.82	75.005
lcl|NC_047245.1_cds_YP_00	37.84	41.89	45.95	25.68	64.865
lcl|NC_047245.1_cds_YP_00	40.12	49.07	41.67	29.63	69.905
lcl|NC_047245.1_cds_YP_00	38.72	50.93	39.13	26.09	70.495
lcl|NC_047245.1_cds_YP_00	33.14	42.6	31.36	25.44	58.28
lcl|NC_047245.1_cds_YP_00	45.32	56.12	56.83	23.02	84.535
lcl|NC_047245.1_cds_YP_00	39.47	42.11	47.37	28.95	65.795
lcl|MN746302.1_cds_QIQ564	42.82	52.03	48.78	27.64	76.42
lcl|MN746302.1_cds_QIQ564	42.94	50	43.5	35.31	71.75
lcl|MN746302.1_cds_QIQ564	32.41	37.08	32.94	27.22	53.55
lcl|MN746302.1_cds_QIQ564	34.46	50.56	31.46	21.35	66.29
lcl|MN746302.1_cds_QIQ564	38.17	40.32	37.1	37.1	58.87
lcl|MN746302.1_cds_QIQ564	36.94	51.35	29.73	29.73	66.215
lcl|MN746302.1_cds_QIQ564	40.62	55.71	39.96	26.18	75.69
lcl|MN746302.1_cds_QIQ564	38.2	46.49	34.05	34.05	63.515
lcl|MN746302.1_cds_QIQ564	44.72	64.63	48.78	20.73	89.02
lcl|MN746302.1_cds_QIQ564	38.04	49.6	37.5	27.02	68.35
lcl|MN746302.1_cds_QIQ564	38.68	42.62	43.46	29.96	64.35
lcl|MN746302.1_cds_QIQ564	38.23	46.42	38.11	30.16	65.475
lcl|MN746302.1_cds_QIQ564	38.51	50.22	37.59	27.72	69.015
lcl|MN746302.1_cds_QIQ564	38.75	51.07	38.28	26.89	70.21
lcl|MN746302.1_cds_QIQ564	43.33	50	43.33	36.67	71.665
lcl|MN746302.1_cds_QIQ564	29.52	48.57	25.71	14.29	61.425
lcl|MN746302.1_cds_QIQ564	42.56	51.69	43.22	32.77	73.3
lcl|MN746302.1_cds_QIQ564	44.3	54.98	46.32	31.6	78.14
lcl|MN746302.1_cds_QIQ564	36.51	41.27	41.27	26.98	61.905
lcl|MN746302.1_cds_QIQ564	41.58	43.56	46.53	34.65	66.825
lcl|MN746302.1_cds_QIQ564	41.32	49.25	43.27	31.43	70.885
lcl|MN746302.1_cds_QIQ564	42.96	53	43.68	32.22	74.84
lcl|MN746302.1_cds_QIQ564	39.25	48.52	37.87	31.36	67.455
lcl|MN746302.1_cds_QIQ564	38.28	51.49	37.62	25.74	70.3
lcl|MN746302.1_cds_QIQ564	40.67	50.31	37.74	33.96	69.18
lcl|MN746302.1_cds_QIQ564	37.89	43.16	43.51	27.02	64.915
lcl|MN746302.1_cds_QIQ564	36.64	45.45	32.23	32.23	61.565
lcl|MN746302.1_cds_QIQ564	40.3	52.99	40.3	27.61	73.14
lcl|MN746302.1_cds_QIQ564	43.02	56.71	41.68	30.66	77.55
lcl|MN746302.1_cds_QIQ564	43.87	58	43.87	29.73	79.935
lcl|MN746302.1_cds_QIQ564	36.02	40.55	35.43	32.09	58.265
lcl|MN746302.1_cds_QIQ564	34.23	45.95	27.03	29.73	59.465
lcl|MN746302.1_cds_QIQ564	38.74	43.24	41.08	31.89	63.78
lcl|MN746302.1_cds_QIQ564	32.61	38.26	29.13	30.43	52.825
lcl|MN746302.1_cds_QIQ564	41.23	52.34	36.76	34.58	70.72
lcl|MN746302.1_cds_QIQ564	39.02	41.46	48.78	26.83	65.85
lcl|MN746302.1_cds_QIQ564	33.33	35.9	28.21	35.9	50.005
lcl|MN746302.1_cds_QIQ564	41.67	47.5	42.5	35	68.75
lcl|MN746302.1_cds_QIQ564	42.06	44.05	47.62	34.52	67.86
lcl|MN746302.1_cds_QIQ564	34.38	34.38	40.62	28.12	54.69
lcl|MN746302.1_cds_QIQ564	35.09	50	31.58	23.68	65.79
lcl|MN746302.1_cds_QIQ564	41.48	46.67	40	37.78	66.67
lcl|MN746302.1_cds_QIQ564	37.31	37.31	37.31	37.31	55.965
lcl|MN746302.1_cds_QIQ564	33.66	36.27	41.18	23.53	56.86
lcl|MN746302.1_cds_QIQ564	35.92	36.43	42.64	28.68	57.75
lcl|MN746302.1_cds_QIQ564	43.88	54.81	46.37	30.45	77.995
lcl|MN746302.1_cds_QIQ564	35.24	40	31.43	34.29	55.715
lcl|MN746302.1_cds_QIQ564	42.42	54.55	40.91	31.82	75.005
lcl|MN746302.1_cds_QIQ565	37.84	41.89	45.95	25.68	64.865
lcl|MN746302.1_cds_QIQ565	40.12	49.07	41.67	29.63	69.905
lcl|MN746302.1_cds_QIQ565	38.72	50.93	39.13	26.09	70.495
lcl|MN746302.1_cds_QIQ565	33.14	42.6	31.36	25.44	58.28
lcl|MN746302.1_cds_QIQ565	45.32	56.12	56.83	23.02	84.535

## Sheet: Meloidogyne
CUB data used for constructing Neutrality plot of Meloidogyne incognita
Fasta header line	GC%	GC1%	GC2%	GC3%	GC12%
lcl|U09180.1_cds_AAC46496	37.18	52.7	26.26	32.59	65.83
lcl|AF006727.1_cds_AAB634	56.54	68.95	62.09	38.56	99.995
lcl|MG585325.1_cds_AYG877	35.69	46.9	41.59	18.58	67.695
lcl|AF224342.1_cds_AAF372	27.17	36.67	33.64	11.21	53.49
lcl|AY327873.1_cds_AAQ970	33.81	39.15	43.06	19.22	60.68
lcl|AF527788.1_cds_AAQ090	38.73	47.43	37.5	31.25	66.18
lcl|GU441459.1_cds_ADD103	39.73	50.35	28.49	40.34	64.595
lcl|KR029612.1_cds_ALF042	36.16	46.56	40.96	20.96	67.04
lcl|MW345915.1_cds_QUP792	37.94	47.15	42.28	24.39	68.29
lcl|LC570781.1_cds_BCI989	37.84	41.39	42.39	29.73	62.585
lcl|LC570780.1_cds_BCI989	38.85	43.31	43.78	29.45	65.2
lcl|LC570779.1_cds_BCI989	39.79	44.43	43.91	31.05	66.385
lcl|MG585324.1_cds_AYG877	34.81	46.02	41.59	16.81	66.815
lcl|MG585323.1_cds_AYG877	35.69	46.9	41.59	18.58	67.695
lcl|MG585322.1_cds_AYG877	38.6	50	42.98	22.81	71.49
lcl|MG579969.1_cds_AVP265	40.27	37.33	54.4	29.07	64.53
lcl|MF510388.1_cds_ASU913	45.03	50.26	31.94	52.88	66.23
lcl|KX426063.1_cds_APO369	44.31	55.56	33.73	43.65	72.425
lcl|KX426062.1_cds_APO369	44.58	56.35	33.73	43.65	73.215
lcl|KX426061.1_cds_APO369	44.44	55.95	33.73	43.65	72.815
lcl|KX290302.1_cds_APU941	38.49	44.75	34.25	36.46	61.875
lcl|KU737535.1_cds_AOT854	43.78	40	46.67	44.67	63.335
lcl|KX372291.1_cds_AOG748	53.49	74.21	60.46	25.79	104.44
lcl|JQ683672.1_cds_AFV157	34.4	45.51	38.2	19.48	64.61
lcl|JQ284069.1_cds_AFG254	56.15	73.09	70.76	24.58	108.47
lcl|JQ284068.1_cds_AFG254	34.44	46.67	36	20.67	64.67
lcl|JQ284066.1_cds_AFG254	43.16	66.14	39.5	23.82	85.89
lcl|JQ284065.1_cds_AFG254	34.91	41.58	35.26	27.89	59.21
lcl|JQ284064.1_cds_AFG254	39.02	64.23	30.89	21.95	79.675
lcl|JQ284062.1_cds_AFG254	39.91	59.2	36.02	24.52	77.21
lcl|JQ284060.1_cds_AFG254	37.06	48.14	34.24	28.81	65.26
lcl|JQ284057.1_cds_AFG254	41.6	52.14	32.48	40.17	68.38
lcl|JQ247983.1_cds_AFE858	34.56	40.13	29.1	34.45	54.68
lcl|JQ247982.1_cds_AFE858	33.89	40.13	28.76	32.78	54.51
lcl|AY714229.1_cds_AAV875	39.29	44.58	39.55	33.75	64.355
lcl|AY515703.1_cds_AAS885	33.81	39.15	43.06	19.22	60.68
lcl|AY515702.1_cds_AAS885	38.6	47.06	37.5	31.25	65.81
lcl|AY509033.1_cds_AAS825	28.47	41.15	24.48	19.79	53.39
lcl|AY509032.1_cds_AAS825	28.99	41.67	24.48	20.83	53.91
lcl|AY426718.1_cds_AAR855	44.44	55.56	33.73	44.05	72.425
lcl|AY422835.1_cds_AAR373	28.3	41.15	24.48	19.27	53.39
lcl|AY422834.1_cds_AAR373	28.99	41.67	24.48	20.83	53.91
lcl|AY491518.1_cds_AAR350	37.65	46.63	37.31	29.02	65.285
lcl|U68729.1_cds_AAC48358	55.77	70.55	69.26	27.51	105.18
lcl|U40766.1_cds_AAC47437	56.24	70.65	68.71	29.35	105.005
lcl|GU144285.1_cds_ACZ672	36.7	51.01	35.86	23.23	68.94
lcl|AY134435.1_cds_AAN085	30.3	31.82	36.36	22.73	50
lcl|AY142121.1_cds_AAN520	33.33	43.92	25	31.08	56.42
lcl|AY142120.1_cds_AAN520	34.72	33.33	35.42	35.42	51.04
lcl|AY142119.1_cds_AAN520	35.06	43.68	38.51	22.99	62.935
lcl|AY142117.1_cds_AAN520	38.32	67.07	18.56	29.34	76.35
lcl|AY142116.1_cds_AAN520	33.02	44.91	25	29.17	57.41
lcl|AY135365.1_cds_AAN158	29.4	38.8	32.29	17.11	54.945
lcl|AY135364.1_cds_AAN158	39.58	47.92	39.58	31.25	67.71
lcl|AY135363.1_cds_AAN158	25.58	31.78	24.81	20.16	44.185
lcl|AY135362.1_cds_AAN158	32.84	45.96	34.56	18.01	63.24
lcl|AY134444.1_cds_AAN085	37.49	54.62	30.15	27.71	69.695
lcl|AY134443.1_cds_AAN085	41.39	48.33	20.83	55	58.745
lcl|AY134442.1_cds_AAN085	38.86	45.3	34.81	36.46	62.705
lcl|AY134441.1_cds_AAN085	36.6	39.22	33.33	37.25	55.885
lcl|AY134440.1_cds_AAN085	37.91	42.92	37.04	33.77	61.44
lcl|AY134439.1_cds_AAN085	31.81	47.33	25.95	22.14	60.305
lcl|AY134438.1_cds_AAN085	35.03	42.94	39.55	22.6	62.715
lcl|AY134437.1_cds_AAN085	42.58	45.66	40.46	41.62	65.89
lcl|AY134436.1_cds_AAN085	33.41	42.69	27.85	29.68	56.615
lcl|AY134434.1_cds_AAN085	34.85	43.75	39.2	21.59	63.35
lcl|AF531170.1_cds_AAQ100	37.62	56.43	27.9	28.53	70.38
lcl|AF531169.1_cds_AAQ100	34.84	48.04	31.42	25.08	63.75
lcl|AF531168.1_cds_AAQ100	28.68	37.21	28.9	19.93	51.66
lcl|AF531167.1_cds_AAQ100	33.89	38.55	33.52	29.61	55.31
lcl|AF531166.1_cds_AAQ100	35.22	44.63	38.42	22.6	63.84
lcl|AF531165.1_cds_AAQ100	38.49	44.75	33.7	37.02	61.6
lcl|AF531164.1_cds_AAQ100	30.61	30.61	29.59	31.63	45.405
lcl|AF531163.1_cds_AAQ100	34.94	48.64	25.98	30.21	61.63
lcl|AF531162.1_cds_AAQ100	34.1	40	47.43	14.86	63.715
lcl|AF531161.1_cds_AAQ100	32.86	34.12	43.6	20.85	55.92
lcl|AF495588.1_cds_AAQ066	38.33	48.33	41.63	25.04	69.145
lcl|AY098646.1_cds_AAM282	33.02	41.8	41.32	15.93	62.46
lcl|AF323088.2_cds_AAK218	34.33	43.88	38.21	20.9	62.985
lcl|AF323086.1_cds_AAK218	34.53	42.64	38.74	22.22	62.01
lcl|AY729023.2_cds_AAW569	40.05	48.06	48.06	24.03	72.09
lcl|AY907829.1_cds_AAY186	36.7	50.46	37.61	22.02	69.265
lcl|AY856132.1_cds_AAX487	37.41	48.92	44.6	18.71	71.22
lcl|AY804187.1_cds_AAX193	33.33	46.3	28.7	25	60.65
lcl|AF100549.1_cds_AAD458	40.96	46.94	45.56	30.37	69.72
lcl|AF075718.1_cds_AAD028	34.4	45.51	38.2	19.48	64.61
lcl|AF013289.1_cds_AAD015	35.78	42.67	39.66	25	62.5
lcl|AF049139.1_cds_AAC051	41.5	51.47	41.67	31.37	72.305
lcl|FJ456886.1_cds_ACJ722	35.65	39.71	38.52	28.71	58.97
lcl|EF209336.1_cds_ABQ020	39.14	44.19	39.14	34.09	63.76
lcl|AY861686.1_cds_AAW568	42.39	54.94	30.86	41.36	70.37
lcl|DQ082753.2_cds_AAY847	34.27	46.6	36.47	19.74	64.835
lcl|FJ176739.1_cds_ACI030	42.67	56.04	32.97	39.23	72.525
lcl|EF209337.1_cds_ABQ020	31.2	38.38	42.09	13.13	59.425
lcl|EF370396.1_cds_ABO381	36.95	41.69	46.44	22.71	64.91
lcl|EF370395.1_cds_ABO381	36.95	41.69	46.44	22.71	64.91
lcl|DQ923592.1_cds_ABI968	37.72	50.63	33.92	28.61	67.59
lcl|AY882441.1_cds_AAX814	39.26	42.02	42.83	32.93	63.435
lcl|AY729022.1_cds_AAW569	40.5	53.49	38.37	29.65	72.675
lcl|AY422837.1_cds_AAR373	39.89	49.03	40.44	30.19	69.25
lcl|AY422836.1_cds_AAR373	40.83	46.55	45.36	30.57	69.23
lcl|AY422833.1_cds_AAR373	38.71	56.65	29.43	30.06	71.365
lcl|AY422832.1_cds_AAR373	38.04	40.22	35.87	38.04	58.155
lcl|AY422831.1_cds_AAR373	27.85	33.54	27.85	22.15	47.465
lcl|AY422830.1_cds_AAR373	35.27	36.05	41.28	28.49	56.69
lcl|AY861685.1_cds_AAW568	34.52	36.43	41.79	25.36	57.325
lcl|MZ313562.1_cds_UET079	41.6	54.77	40.46	29.56	75
lcl|MT370325.1_cds_QOJ524	40.67	51.91	32.58	37.53	68.2
lcl|MT370323.1_cds_QOJ524	41.04	54.36	32.58	36.17	70.65
lcl|MT370322.1_cds_QOJ524	41.04	54.17	32.77	36.17	70.555
lcl|MT370321.1_cds_QOJ524	41.04	54.17	32.77	36.17	70.555
lcl|MT591035.1_cds_QPG929	34.29	47.14	40	15.71	67.14
lcl|MT370327.1_cds_QOJ524	39.58	51.32	31.36	36.05	67
lcl|MT370326.1_cds_QOJ524	41.1	54.17	32.77	36.36	70.555
lcl|MT370324.1_cds_QOJ524	39.73	50.8	31.4	37	66.5
lcl|MH315946.1_cds_AYX414	37.47	44.14	50.34	17.93	69.31
lcl|MH315945.1_cds_AYX414	41.29	55.97	41.04	26.87	76.49
lcl|MH315944.1_cds_AYX414	30.69	40.59	29.7	21.78	55.44
lcl|MG780833.1_cds_AYE570	34.94	45.18	33.13	26.28	61.745
lcl|KX907774.1_cds_ASX950	51.13	58.25	66.99	28.16	91.745
lcl|KX907773.1_cds_ASX950	40.15	52.27	50	18.18	77.27
lcl|KX907772.1_cds_ASX950	32.79	46.74	27.72	23.91	60.6
lcl|KX907771.1_cds_ASX950	51.13	58.25	66.99	28.16	91.745
lcl|KX907770.1_cds_ASX950	39.83	53.04	35.14	31.31	70.61
lcl|KX907769.1_cds_ASX950	40	45.71	52.38	21.9	71.9
lcl|KX907768.1_cds_ASX950	24.74	35.85	23.27	15.09	47.485
lcl|KX907767.1_cds_ASX950	43.33	42.5	56.25	31.25	70.625
lcl|KX907766.1_cds_ASX950	45.79	54.64	60.05	22.68	84.665
lcl|KX907765.1_cds_ASX950	34.75	37.23	47.87	19.15	61.165
lcl|KX907764.1_cds_ASX950	35.82	43.98	30.29	33.2	59.125
lcl|KX907763.1_cds_ASX950	35.74	46.39	28.87	31.96	60.825
lcl|KX907762.1_cds_ASX950	36.32	44.87	38.46	25.64	64.1
lcl|KX907761.1_cds_ASX950	38.3	46.81	34.04	34.04	63.83
lcl|KX907760.1_cds_ASX950	50.61	51.82	70	30	86.82
lcl|KX907759.1_cds_ASX950	51.13	58.25	66.99	28.16	91.745
lcl|KX907758.1_cds_ASX950	51.13	58.25	66.99	28.16	91.745
lcl|KX907757.1_cds_ASX950	42.01	47.95	50.68	27.4	73.29
lcl|KX907756.1_cds_ASX950	36.44	44	42.67	22.67	65.335
lcl|KX907755.1_cds_ASX950	30.95	31.43	40	21.43	51.43
lcl|KX907754.1_cds_ASX950	45.21	64.73	57.09	13.82	93.275
lcl|KX907753.1_cds_ASX950	36.33	45.5	35.07	28.44	63.035
lcl|KX907752.1_cds_ASX950	43.79	57.84	57.84	15.69	86.76
lcl|KU366259.1_cds_ANH211	38.38	48.33	41.63	25.18	69.145
lcl|KU366258.1_cds_ANH211	34.25	45.21	38.05	19.48	64.235
lcl|KU360593.1_cds_ANH211	39.2	48.62	41.63	27.37	69.435
lcl|KM112267.1_cds_AKA587	38.78	47.62	28.57	40.14	61.905
lcl|KM112266.1_cds_AKA587	38.78	47.62	28.57	40.14	61.905
lcl|KC989558.1_cds_AHN523	41.09	44.77	34.3	44.19	61.92
lcl|HQ728271.1_cds_AEV575	35.6	51.17	34.2	21.41	68.27
lcl|EF429119.1_cds_ABN641	33.99	48.53	29.41	24.02	63.235
lcl|GU949544.1_cds_ADF455	35.39	47.84	38.89	19.44	67.285
lcl|GU949543.1_cds_ADF455	39.35	47.92	44.79	25.35	70.315
lcl|AF402771.1_cds_AAL407	41.35	54.09	29.09	40.87	68.635
lcl|AF402309.1_cds_AAL407	45.17	54.58	33.59	47.33	71.375
lcl|AF402308.1_cds_AAL407	38.7	44.83	37.93	33.33	63.795
lcl|FJ456886.1_cds_ACJ722	35.65	39.71	38.52	28.71	58.97
lcl|GQ497771.1_cds_ACZ634	38.16	44.93	37.68	31.88	63.77
lcl|EU549831.1_cds_ACB454	32.58	46.07	29.21	22.47	60.675
lcl|NC_024097.1_cds_YP_00	23.67	30.51	32.94	7.5	46.98
lcl|KJ476151.1_cds_AHY200	23.67	30.51	32.94	7.5	46.98

## Sheet: Alternaria
CUB data used for constructing Neutrality plot of Alternaria alternata
Fasta header line	GC%	GC1%	GC2%	GC3%	GC12%
lcl|MN812275.1_cds_QIH294	53.21	55	47.69	56.92	78.845
lcl|MN812274.1_cds_QIH294	56.34	58.63	45.8	64.6	81.53
lcl|MN812273.1_cds_QIH294	51.06	55.69	41.97	55.52	76.675
lcl|MN812272.1_cds_QIH294	57.66	59.65	43.86	69.47	81.58
lcl|JX104052.1_cds_AFP658	56.71	56.71	45.24	68.18	79.33
lcl|HQ616664.1_cds_AEH259	55.87	54.51	40.57	72.54	74.795
lcl|EU381117.1_cds_ABY831	55.22	56.71	43.18	65.85	78.3
lcl|EU381116.1_cds_ABY831	55.22	56.71	43.18	65.85	78.3
lcl|U87806.1_cds_AAB48041	63.45	72.81	48.25	69.3	96.935
lcl|AB176941.1_cds_BAD932	53.59	56.42	45.87	58.49	79.355
lcl|AB176941.1_cds_BAD932	53.54	59.26	46.46	54.88	82.49
lcl|FJ376607.1_cds_ACM509	54.76	54.6	45.24	64.44	77.22
lcl|AY364263.1_cds_AAQ639	56.18	61.13	33.76	73.66	78.01
lcl|AF541874.1_cds_AAN286	58.8	55.43	42.7	78.28	76.78
lcl|AB047682.1_cds_BAB329	53.86	51.58	49.74	60.26	76.45
lcl|MT367628.1_cds_QVN256	57.43	62.95	46.08	63.25	85.99
lcl|MT367627.1_cds_QVN256	59.25	60.37	42.31	75.08	81.525
lcl|MT367626.1_cds_QVN256	57.67	51.98	57.54	63.49	80.75
lcl|MT367625.1_cds_QVN256	52.46	58.57	39.84	58.96	78.49
lcl|MT367624.1_cds_QVN256	59.75	70.19	44.53	64.53	92.455
lcl|MT367623.1_cds_QVN256	51.16	50.39	48.06	55.04	74.42
lcl|MT367622.1_cds_QVN256	53.01	57.91	44.35	56.78	80.085
lcl|MT367621.1_cds_QVN256	57.96	57.96	44.05	71.87	79.985
lcl|MT367620.1_cds_QVN256	56.26	54.35	47.45	66.97	78.075
lcl|MT367619.1_cds_QVN256	55.75	58.58	48.13	60.55	82.645
lcl|MT367618.1_cds_QVN256	57.66	59.65	43.86	69.47	81.58
lcl|MT367617.1_cds_QVN256	54.71	54.29	45.08	64.76	76.83
lcl|MW311078.1_cds_QSQ857	49.11	55.66	42.06	49.61	76.69
lcl|MW311077.1_cds_QSQ857	53.71	55.96	46.74	58.43	79.33
lcl|MK587452.1_cds_QBZ932	54.21	56.74	34.27	71.63	73.875
lcl|MK587451.1_cds_QBZ932	52.79	53.8	42.4	62.18	75
lcl|MK587450.1_cds_QBZ932	52.49	57.54	43.85	56.08	79.465
lcl|KU500377.1_cds_APT406	54	54.07	45.02	62.9	76.58
lcl|MG593564.1_cds_AWO142	53.63	52.44	45.33	63.11	75.105
lcl|MG593563.1_cds_AWO142	56.4	61.34	40.9	66.95	81.79
lcl|MG593562.1_cds_AWO142	57.01	59.39	43.52	68.12	81.15
lcl|MG593561.1_cds_AWO142	52.05	58.28	42.5	55.36	79.53
lcl|MG593560.1_cds_AWO142	53.16	57.22	43.2	59.05	78.82
lcl|MG593559.1_cds_AWO142	52.72	54.94	37.12	66.09	73.5
lcl|MG593558.1_cds_AWO142	60.63	64.86	61.62	55.41	95.67
lcl|MG593557.1_cds_AWO142	55.07	53.74	51.54	59.91	79.51
lcl|KT947105.1_cds_AMT849	49.11	55.82	37.67	53.85	74.655
lcl|KT947104.1_cds_AMT849	50.69	58.72	39.91	53.45	78.675
lcl|LC089004.1_cds_BAS698	49.48	49.22	48.26	50.97	73.35
lcl|LC089006.1_cds_BAS698	51.45	51.67	44.99	57.68	74.165
lcl|LC089005.1_cds_BAS698	50.12	51.06	43.03	56.26	72.575
lcl|KJ426276.1_cds_AHW579	62.03	59.28	50.52	76.29	84.54
lcl|KJ426275.1_cds_AHW579	61.86	59.28	50	76.29	84.28
lcl|KJ426274.1_cds_AHW579	62.37	59.28	50.52	77.32	84.54
lcl|KJ426273.1_cds_AHW579	62.2	59.28	50.52	76.8	84.54
lcl|KJ426272.1_cds_AHW579	62.03	59.28	50.52	76.29	84.54
lcl|KJ426271.1_cds_AHW579	62.03	59.28	50	76.8	84.28
lcl|KJ426270.1_cds_AHW579	62.03	59.79	50	76.29	84.79
lcl|KJ426269.1_cds_AHW579	61.86	59.28	50	76.29	84.28
lcl|KJ426268.1_cds_AHW579	62.2	59.28	50	77.32	84.28
lcl|KJ426267.1_cds_AHW579	58.61	58.76	49.44	67.98	83.48
lcl|KJ426266.1_cds_AHW579	59.18	57.87	49.44	70.22	82.59
lcl|KJ426265.1_cds_AHW579	59.36	57.87	50	70.22	82.87
lcl|KJ426264.1_cds_AHW579	58.8	57.3	49.44	69.66	82.02
lcl|KJ426263.1_cds_AHW579	58.99	57.87	49.44	69.66	82.59
lcl|KJ426262.1_cds_AHW579	55.81	50.81	47.88	68.73	74.75
lcl|KJ426261.1_cds_AHW579	55.59	50.81	47.56	68.4	74.59
lcl|KJ426260.1_cds_AHW579	56.24	50.81	47.88	70.03	74.75
lcl|KJ426259.1_cds_AHW579	56.13	50.81	47.23	70.36	74.425
lcl|KJ426258.1_cds_AHW579	56.46	50.81	47.88	70.68	74.75
lcl|KU170061.1_cds_AMJ521	55.28	52.44	50	63.41	77.44
lcl|KU170060.1_cds_AMJ521	60.22	60.94	51.53	68.19	86.705
lcl|LC026100.1_cds_BAU453	48.6	57.39	39.16	49.26	76.97
lcl|LC026099.1_cds_BAU453	49.07	55.7	42.11	49.4	76.755
lcl|AB516321.1_cds_BAJ145	49.09	55.74	42.96	48.58	77.22
lcl|KJ939356.1_cds_AIG154	53.12	54.9	46.59	57.86	78.195
lcl|KF306219.1_cds_AGW823	56.02	55.2	47.06	65.79	78.73
lcl|KF306218.1_cds_AGW823	53.8	56.16	37.5	67.75	74.91
lcl|AB872927.1_cds_BAO106	50.63	53.54	44.34	54.01	75.71
lcl|AB872926.1_cds_BAO106	51.14	58.05	40.24	55.12	78.17
lcl|AB873047.1_cds_BAO055	52.11	58.81	41.69	55.83	79.655
lcl|AB725683.1_cds_BAN197	50.64	57.56	43.24	51.11	79.18
lcl|JX207117.1_cds_AFP896	54.78	60.51	42.96	60.88	81.99
lcl|JX136700.1_cds_AFP896	51.6	49.11	41.81	63.88	70.015
lcl|KC923297.1_cds_AGS802	53.3	52.6	38.02	69.27	71.61
lcl|AB688098.1_cds_BAM744	52.75	54.52	42.82	60.9	75.93
lcl|AB646288.1_cds_BAK525	51.52	48.6	41.93	64.04	69.565
lcl|AB646195.1_cds_BAK525	52.39	56.44	41.2	59.53	77.04
lcl|JQ973666.1_cds_AFN690	52.65	59.93	42.26	55.77	81.06
lcl|JN900389.1_cds_AFC759	52.27	56.26	41.02	59.53	76.77
lcl|JQ716919.1_cds_AFK084	52.71	58.12	39.49	60.51	77.865
lcl|JX103645.1_cds_AFN683	51.08	57.1	43.71	52.43	78.955
lcl|JX103644.1_cds_AFN683	50.77	56.36	45.72	50.24	79.22
lcl|JX103643.1_cds_AFN682	52.5	57.48	44.58	55.46	79.77
lcl|JX103642.1_cds_AFN682	55.26	60.74	44.38	60.66	82.93
lcl|JX103641.1_cds_AFN682	54.96	59.4	43.25	62.22	81.025
lcl|JX103640.1_cds_AFN682	51.33	56.17	47.67	50.17	80.005
lcl|JX103639.1_cds_AFN682	51.52	55.66	43.99	54.91	77.655
lcl|JX103638.1_cds_AFN682	53.53	58.2	44.73	57.66	80.565
lcl|JX103637.1_cds_AFN682	55.35	57.74	44.95	63.34	80.215
lcl|JX103636.1_cds_AFN682	55.67	58.74	44.59	63.69	81.035
lcl|JQ937332.1_cds_AFK791	56.58	58.48	52.63	58.63	84.795
lcl|JQ937331.1_cds_AFK791	56.58	58.48	52.63	58.63	84.795
lcl|AB665445.1_cds_BAK640	56.84	58.21	43.28	69.03	79.85
lcl|AB665444.1_cds_BAK640	55.78	58.8	44.72	63.82	81.16
lcl|HQ185361.1_cds_ADQ738	50.03	57.19	40.39	52.5	77.385
lcl|AB516322.1_cds_BAJ145	53.59	59.59	42.73	58.43	80.955
lcl|AB025309.1_cds_BAA892	54.71	61.92	43.24	58.97	83.54
lcl|AB025309.1_cds_BAA892	51.45	57.58	40.6	56.16	77.88
lcl|AY117038.1_cds_AAM774	57.47	50.86	44.83	76.72	73.275
lcl|GQ414510.1_cds_ADC353	54.04	58.75	36.69	66.67	77.095
lcl|GQ414509.1_cds_ADC353	53.84	56.74	34.27	70.51	73.875
lcl|GQ414508.1_cds_ADC353	53.66	59.62	40.08	61.28	79.66
lcl|AB444614.1_cds_BAH835	50.95	57.53	44.82	50.5	79.94
lcl|AB444613.1_cds_BAH835	51.53	56.99	43.18	54.4	78.58
lcl|AB434468.1_cds_BAG244	50.95	53.23	44.49	55.13	75.475
lcl|AB432916.1_cds_BAI443	49.05	51.71	41.83	53.61	72.625
lcl|AB432915.1_cds_BAI443	49.18	51.71	41.83	53.99	72.625
lcl|AB432914.1_cds_BAI443	48.67	50.95	41.83	53.23	71.865
lcl|AB510353.1_cds_BAJ097	53.59	59.59	42.73	58.43	80.955
lcl|AY568627.1_cds_AAS752	58.65	51.9	48.1	75.95	75.95
lcl|AY514673.1_cds_AAR988	49.14	51.72	43.53	52.16	73.485
lcl|U62442.1_cds_AAD00097	36.47	41.36	35.08	32.98	58.9
lcl|U62097.1_cds_AAB03877	52.45	54.07	47.41	57.89	77.775
lcl|AB500683.1_cds_BAH587	55.22	60.42	46.85	58.41	83.845
lcl|FJ693713.1_cds_ACN433	54.33	53.82	44.95	64.22	76.295
lcl|GQ414506.1_cds_ACY738	53.26	54.96	34.84	69.97	72.38
lcl|AY191815.1_cds_AAO918	59.18	55.43	42.7	79.4	76.78
lcl|EU178857.1_cds_ABW397	56.35	51.14	48.21	69.71	75.245
lcl|EU178856.1_cds_ABW397	56.35	51.14	48.21	69.71	75.245
lcl|EU178855.1_cds_ABW397	56.13	50.81	47.88	69.71	74.75
lcl|EU178854.1_cds_ABW397	56.13	50.81	47.88	69.71	74.75
lcl|EU178853.1_cds_ABW397	56.13	50.81	47.88	69.71	74.75
lcl|EU178852.1_cds_ABW397	56.13	50.81	47.88	69.71	74.75
lcl|EU178851.1_cds_ABW397	56.24	51.14	47.88	69.71	75.08
lcl|AF176572.1_cds_AAF057	50.74	48.9	50	53.31	73.9
lcl|AF176571.1_cds_AAF056	51.02	47.64	46.7	58.73	70.99
lcl|AF176570.1_cds_AAF056	58.63	56.44	50.35	69.09	81.615
lcl|AF184074.1_cds_AAF017	51.82	58.52	44.44	52.49	80.74
lcl|U86752.1_cds_AAB47552	58.23	52.53	47.47	75.16	76.265
lcl|GU556629.1_cds_ADD173	53.18	56.78	34.08	70.89	73.82
lcl|GQ499184.1_cds_ADB125	54.05	52.82	33.05	76.27	69.345
lcl|DQ837161.1_cds_ABI260	55.29	51.18	31.76	82.94	67.06
lcl|FJ437068.1_cds_ACJ768	62.03	59.28	50	76.8	84.28
lcl|FJ437067.1_cds_ACJ768	58.99	57.87	49.44	69.66	82.59
lcl|AB176852.1_cds_BAD932	53.54	59.26	46.46	54.88	82.49
lcl|AB176851.1_cds_BAD932	53.59	56.42	45.87	58.49	79.355
lcl|AB009452.1_cds_BAA759	53.94	58.89	42.57	60.35	80.175
lcl|AB009451.1_cds_BAA759	54.1	58.21	46.41	57.69	81.415
lcl|AB005039.1_cds_BAA759	53.84	56.56	44.9	60.06	79.01
lcl|AB290910.1_cds_BAF453	54.67	58.71	43.56	61.74	80.49
lcl|AB239917.1_cds_BAE713	53.95	52.54	33.05	76.27	69.065
lcl|AB070713.1_cds_BAB690	54.32	59.6	47.14	56.23	83.17
lcl|AB070712.1_cds_BAB690	52.99	56.05	45.52	57.4	78.81
lcl|AB070711.1_cds_BAB690	49.51	54.75	44.04	49.74	76.77
lcl|AB179766.1_cds_BAD976	49.58	56.19	42.75	49.8	77.565
lcl|AB179766.1_cds_BAD976	49.81	57.04	44.57	47.81	79.325
lcl|AB179766.1_cds_BAD976	49.67	55.49	41.18	52.35	76.08
lcl|AB179766.1_cds_BAD976	49.78	52.01	44.3	53.02	74.16
lcl|AB179766.1_cds_BAD976	53.03	56.18	45.62	57.3	78.99
lcl|AB179766.1_cds_BAD976	54.32	59.6	47.14	56.23	83.17
lcl|AB119280.1_cds_BAC849	47.96	55.59	39.78	48.5	75.48
lcl|AB015352.1_cds_BAA365	49.18	49.43	43.35	54.75	71.105
lcl|AB015351.1_cds_BAA365	49.91	54.4	44.21	51.12	76.505
lcl|AB035494.1_cds_BAB078	52.75	55.89	46.8	55.56	79.29
lcl|AB035493.1_cds_BAB078	52.29	56.42	43.81	56.65	78.325
lcl|AB035492.1_cds_BAB078	54.32	59.6	47.47	55.89	83.335
lcl|AB035491.1_cds_BAB078	53.93	56.63	46.29	58.88	79.775
lcl|AB015743.1_cds_BAA365	57.46	58.58	43.28	70.52	80.22
lcl|AB000279.1_cds_BAA243	52.29	57.79	39.13	59.96	77.355
lcl|OK340047.1_cds_UCR172	50.67	48	32	72	64
lcl|MT550844.1_cds_QXV449	50.23	52.05	26.03	72.6	65.065
lcl|MW798204.1_cds_QXF690	51.54	58.45	37.19	58.99	77.045
lcl|MW355621.1_cds_QSN089	51.6	55.13	43.05	56.62	76.655
lcl|MT547707.1_cds_QLH020	52.54	51.41	44.58	61.65	73.7
lcl|MT184174.1_cds_QKI373	50.23	52.05	26.03	72.6	65.065
lcl|MT184175.1_cds_QKI373	58.78	56.61	42.46	77.28	77.84
lcl|MK803324.1_cds_QGA304	32.38	39.9	35.49	21.76	57.645
lcl|KX134679.1_cds_ANH216	61.72	64.11	33.97	87.08	81.095
lcl|HQ693484.1_cds_AET148	57.51	57.41	41.05	74.07	77.935
lcl|AB666460.1_cds_BAK643	48.73	53.35	38.8	54.04	72.75
lcl|HM486909.1_cds_AEH767	57.46	58.58	43.28	70.52	80.22
lcl|HM486908.1_cds_AEH767	55.91	55.38	39.25	73.12	75.005
lcl|GU735423.1_cds_ADE441	54.44	58.72	46.67	57.95	82.055
lcl|GU735422.1_cds_ADE441	54.44	58.72	46.67	57.95	82.055
lcl|GU735421.1_cds_ADE441	54.36	58.72	46.41	57.95	81.925
lcl|GU735414.1_cds_ADE441	54.13	58.89	42.27	61.22	80.025
lcl|GU735413.1_cds_ADE441	54.42	58.89	42.57	61.81	80.175
lcl|AB444180.1_cds_BAJ105	54.44	58.46	46.67	58.21	81.795
lcl|AB444177.1_cds_BAJ105	54.44	58.46	46.67	58.21	81.795
lcl|AB444174.1_cds_BAJ105	54.13	58.89	42.27	61.22	80.025
lcl|AB444173.1_cds_BAJ105	54.42	58.89	42.57	61.81	80.175
lcl|AB444172.1_cds_BAJ105	54.36	58.46	46.41	58.21	81.665
lcl|U82437.2_cds_AAG42022	57.63	58.54	40.32	74.03	78.7
lcl|U82634.1_cds_AAB40401	58.83	58.29	47.93	70.28	82.255
lcl|GQ414507.1_cds_ACY738	54.24	53.85	33.73	75.15	70.715
lcl|AF288160.1_cds_AAM903	58.44	52.53	47.47	75.32	76.265
lcl|U82633.1_cds_AAB40400	58.44	52.53	47.47	75.32	76.265
lcl|AB246047.1_cds_BAF690	57.16	57.45	41.7	72.34	78.3
lcl|AB246046.1_cds_BAF690	57.3	57.45	41.7	72.77	78.3
lcl|AB969680.1_cds_BBG742	54.94	63.52	45.92	55.36	86.48
lcl|AB969680.1_cds_BBG742	50.85	56.25	42.57	53.71	77.535
lcl|AB969680.1_cds_BBG742	49.86	55.17	42.8	51.62	76.57
lcl|AB969680.1_cds_BBG742	50.2	64.9	40.41	45.31	85.105
lcl|AB969680.1_cds_BBG742	56.2	61.14	45.18	62.29	83.73
lcl|AB969680.1_cds_BBG742	50.99	59.44	42.54	50.99	80.71
lcl|AB969680.1_cds_BBG742	50.56	57.14	45.19	49.35	79.735
lcl|AB969680.1_cds_BBG742	49.81	55.62	41.78	52.04	76.51
lcl|AB969680.1_cds_BBG742	48.73	53.35	38.8	54.04	72.75
lcl|AB969680.1_cds_BBG742	49.72	55.33	46.17	47.67	78.415
lcl|AB969680.1_cds_BBG742	50.62	54.17	48.61	49.07	78.475
lcl|AB969680.1_cds_BBG742	53.64	58.28	47.35	55.3	81.955
